# Supplementary material for: Microsatellite Development and First Population Size Estimates for the Groundwater Isopod Proasellus walteri
Source: PLoS One. 2013 Sep 27;8(9):e76213. doi: 10.1371/journal.pone.0076213 (PMC3785429; doi:10.1371/journal.pone.0076213)
Supplement: File S1 — 4,518 sequences identified by MSATCOMMANDER containing di-, tri- or tetranucleotid microsatellite loci. (TXT) [file pone.0076213.s001.txt]

Supporting File S1
4,518 sequences identified by MSATCOMMANDER containing di-, tri- or tetranucleotid microsatellite loci

>Contig_636
CATTCGTAAATTATGTTGCAARCATAAATrrrAAWTTTTWMYTTACTAAACATAAGGCAG
CAAGTTAGTtagtAATTAMTRAGAATGAAAWtaWWWtCTCCGGTCCGATGCATTAGTTAA
TCCCTTTTATTCTTCTGTCCTTAAAAasvSSRAATTTAATTGCTTTATAATTTCAATTGT
ATTmacwtCACAGTTCAATAAACATATGTGCACACGTATGTACATATAATTAAACTCTAT
TCATTATAAATTGGGaAATAATAAwTDSYTTTGTATTATAGACTATGAGAGAGAGARAGA
GAGAGAGAGAGAGAGAGAGAGAGAGAGAGAGAGACGACGACGAGACGAACGAGACG
>Contig_1632
ARKTYCMRGGCAGCTAGGATCCGTAGGGgCGCAACTCCCTAAaTGCAATCTAMCAGGAGA
CYTycMAWKRAAwCTCCTGTCAAATTRCACTCCTTACGGAGdcaaawTRCACTCCTTACG
GAGWDWdNVNNNbHBHBDNVBRdRKADRGAGAGAGAGAGAGAGAKAGAGAGAGAGAGAGA
GAGAGAGAGAGAGAKADAGAVaGAGAGAGAGAgaGArRRAGAGAGAGAGAGWRRRkAGAG
AGAGAGAGWRRRRKAGAGAGAGAGAGAGAGAGAGAGAGAGAGAGAGTAGAGAGAGAGAGA
GAGAGACGAGAGAGAGAGAGAGAGAGAGAGAGAGAGAGAGAGAG
>Contig_1487
AGTTCCACGCTTCGTATATGTTATGAGCCTCATCGACGGTGATGCCGGTCAATCTTCGTT
TTAGCTCTTCCTAGTTAGCTCTTCAGTAGTCGGGTCGTTGTGTTTTGTTAAATTTAATCG
AGAATTTAACGTTGATGTTAAATCGAATAAGTTTGTGGaCCGCTTGTACCTAAGCTTGTA
CCCGACTTCAACTTGMGAAACAGTAAATTATATCGAGAATATTGCCACCTCGCGTATATC
CTTCACAAATTKRWwAAAGGAAGAGAGAGAGGAAGAAAGATAGAGAGCTAGAGAGAGGGA
GGAAGWRAGAGAGCTAGAGAGAGGGgTAGAGTGAGGGGrraGAGAGAGAKAGGGRGGrga
gagagaGAGAGAGAGAGAGAGDGWrDRDDAGWRDDRRRRRRRgAGAGAGAGAGAKAGAGA
GAGAGAGAGAGAGAGAGAGAGAGAGAGAGAGAGAGAGAGAGAGAGAGAGAGAGAGAGAGA
GAGAGAGAGAgAGAGAGAGAGAGAGAGAGAGAGAGAGAGAGAGAGAGAGAGAGA
>Contig_3471
TCTCTCTCTCTCTCTCTCTCTCTCTCTCTCTCTCTCTCTCTCTCTCTCTCTCTCTCGTCT
CTCGTACTCTACTCGTCTACTCTCGTCTCTCTCTCGTCTCTCTACTCGTCTCTCTACGTC
TACGTCTCGTCTACTCTCTCTCTCTCTCTCTCTCTCTaCTMYYYYNMTCTMTCTMTCTMT
CTMTCTMTCTMTCTMTCTATCTATCTATCTMTCTATCTATCTMTMTMTMTMTCTATCTAT
CTMTMTMTMTMTCTATCTATCTCTATCTATCTCTMTCTATCTCTMTCTATCTCTMTCTAT
CTCTMTCTATCTCTMTCTATCTCTMTCTATCTCTMTCTATCTCTATCTATCTCTATCTAT
CTCTATCTATCTCTATCTATCkYSTATCTATCgTCTATCTATCkTCTATCTATCkTCTAT
CtATCTCTATCTATCgTCTATCTATCgTCTATCTATCTCTATCTATCkYSTATCTATCTt
CTATCTATCTSTATCTATCYSTnTMTMKaTCTCTATCTATCTCTATCTATCTCTATCKWW
YCTACTNTACGTCTACTCTATCTATCTATCTACGTCTACTCGTATCT
>Contig_4082
ACGTATAAACGAGCGAGCGAAGTCGAGCGAAGTACATTAGGGAATATCAGGTTGCAACAG
GGGACGCATAGTCTGTCTTCAAAAGTAAGTGACATTGAATCTAATACTCAACTAGTCCCT
CAAGGCyttTTTTTTYYATTTTAGATTCTTTTTwAGAGCATTAGTCCAAGTAGGACAGTG
ATACAATTCACCATGGACTAAAGACTGGACAGAGGGCGTCTCCTACCAAAACCTCTGCAA
ATTCACATGATGTCCTAGAAAaTATGCTGTATGAAAmYWATGTAATAGATAGATAGATAG
MTAGATAGCTAGrATAGATAGATAGATAGATAGATAGATAGATAGATAGATAGATAGATA
GATAGATAGATAGATAGATAGWWWRRWWrRWWRRWTWRAWWGRKMKWTMKWYWGMTRKMK
RRAWAGATACAGTATAGGCATATCCTCCTTCAGTTTAAACATTCATTTGTGTATGCTTGC
ATGTCAGGAGCATTGATTAGTGTGAGCTCACCCTCATGTGATCAGT
>Contig_151
ACGCCACGTATAAACGAGCGAGCGAAGTAGTTCCAGGGCAGCTAGGATCCGCAGGGsSSc
AACTCCCTAAATGCAATCTACCAGGAGATCTCAAATGAAATCTCCTGTCAAATTACACTC
CTTATGGAGGTCAAATTACTCTCCTTACTGATAGATAGATAGATAGATAGATAGATAGAT
AGATAGATAGATAGATAGATAGATAGATAGATAGATASWTMGMTMGMTMGHTWRWWMGWt
akrsdTMGMTMGMTMGWTAKAYRKVKMGWTAGATAGATAGATAGATAGWRTAGAKWRATA
GATAGATAGATAGATAGATAGATAGATAGACTAGATAGGATAGATAGATAGATAGANAGT
ATAGATAGATAGATAGATAGATAGAGTAG
>Contig_3717
AGACAGACAGACAGACAGACAGACAGACAGACAGACASRCMRMSWRWMARMSAGMSAGMS
ARRYAGATAGACAGACAGACAGACAGATTGATAGATAGATAGACAGACAGACAGATGGAC
AGACAGACAGACAGATAGATAGATAGATAGATAGATAGATAGATAGATAGATAGATAGAT
AGATAGATAGATAGAtwgakaKAGATAGATAGATAvnhaRAYMGHYVGWYDGHMAAAaGM
TAGACAGACAGACyAAaGATAGATAGATAGATAGATAGACAGACAGATAGAaCAGAARRM
MRRATAGATaGACASAGACAGACAGATGGATGGaCTAGATAGATAGATAGATTGATAGAT
TAATAGATAGATA
>Contig_3322
ACGCCACGTATGAGCGAGCGAAGTCGAGCGAGCGAAGTAGAGAGAAAGTwGAGTAAGArR
RVCvMGAGATAGATAGATAGATAGAGAGAGAGAGAGAGARRRaragaGAgrrARRAAAaG
VGAGCGATAGATAGATAGATAGATAGATAGAGAGAGAGTGAGAGTGAGgAGGGAGCGAGA
GATAGATAGATAGATAGATAGATAGATAGATAGATAGATAGATAGATAGATAGATAGATA
GATAGATAGATAGATAG
>Contig_389
ACGCCACGTATAAACGAGCGAGCGAAGTACTGCAAAAAWTKKYvARDAARWKDGWKTKYS
WRTKTGTGTGWGTGTGtgtgtrTGTGTGTGTGTAATAGTCAGCAGAGAGGGCATAAAGAC
AGCCCATAACCTGCTAAGGCTTGCGGATTGTAGTTATGATTGAGAAAGAAAGAGTTGATA
GAGGACTaGGAAAAACTGCAAATGAAACGTGGCTGGAAACACATGTGTAGGGAAGGAMTT
CSMYMGMYBGKWWRTWCKKGGYRTGAATGTGTTACTGAACTTTGATGTTCGCGTGGCTGG
CGCTTGGACTACATATTGCTAGCGGAAAACGAGTGCCTCGAGCAAAGGTGCGGAGACTTG
GTACAACCTGCGTCAACTCATCCGAACAaCGCCAGTGGAAGTGTCTGTAGAAGAGAGAGA
GACAGgCGAGAGAGAGAGAGAGAGAGAGAGAGAGAGAGAGAGAGAGAGAGAGAGAGAGA
>Contig_3992
ACCCTAGAAGCTTTGGGACATTTTCAATTCACATCCCCCATTTTACAGGCTCCTAGACCG
AAATTTACGATTTTGAGATTTTTACATTTAGTTATATGCTAATCCCTACTTATATGCTAA
AYKYCAYSWWTMAASKAKCRMKMGAAGTACCCTAGAGGTTKWGWKRGTGAGTGAGTGAGT
GAGTGAGTGArtgaGTGAGTGAGTGAGTGAGTGAGTGAGTGAGTGAGTGAGTGAGCAGTC
AGTYTCACATTTAGGCATATTTCAGTTTGCCTATCACTAAAACTAAAaGATAGAAATTTG
AAAtTTTTGGATCTTTCAAGkdHHWAAWTTTTTtAACGGACTTATACCCTAAACTTCGAA
tTTTCAAAACGTCGAATAACTTCGCTCGCTCGTTTATACGTGGCGT
>Contig_1761
CTCTATTCAAACTCTTGTTCTCTCTCATTATTAAGAAATTATTTTAAGAACACTTTTAAT
TACAGTGTTTAGTATTCGCGCACAATCTCCTCATTATTTAGATTAATGTATTTTTtACAA
TCTCTTCCGTCGGTTTCTCCGACTGTYWYYYSRYSTKTTKWHHWttCGRYKTYTHSGKTW
THmkWYCWTAMTTACTTACTTAYWTACTTACTTACTTACTTACTTACTTACTTACTTACT
TACTTACTTACTTACTTACTTACTTACTTACTTACTTACTTACTTACTTACTTACTTACT
TACTTACTYACTTMCTTACTTACTTACTTACTTACTTACTTACTTACTTACTTACTTACT
TACTTACTTACTTACTTACTTACTTACTTACTTACTTACTTACTTACTTACTTACTTACT
TACTTACTTACTTACTTACTTACTtACTTACTTACTTACTTACTTACTTACTTACTTACT
TACTTACTtACTTACTTACTTACKTACTTACTtACTACTACTCTCTCTCTCTCTCTCTCT
CTCTCTCTCTCTCTCTCTCTCTCTCTCTCTCTCT
>Contig_359
CATTCAATTAGGAAGTGTGAACAAAaGACAGGAAAaTCAAGCAAGGCTGTTtAGAAGGAG
GGAGGTACATTAATTTGAGAGAGAGAGACAGRCAGACAGACAGATAGATTGAGAGAGAGA
GAGASAGASAGASAGASAGASAKABAGAKWGRDkDGAGAGAGAGAGAGAGAGAGAGAGAG
AGAGAGAGAGAGAGAGAGAGASRRRrMGAGASRRRRMGAGAGAGAGWRRRRKAGAGAGAG
AGAGAGAGAGAGAGAGAGAGAGAGAGAGAGTAGAGAGAGAGAGAGAGAGAGAGAGAGA
>Contig_789
ACGCCACGTATAAACGAGCGAGCGAAGTACTGTAGCTGAACGCCTCTGCTCTTCTGAACA
CAAaCCCCTAAAargGRvCTGCAGTGAACTGAAATGTGAATCATATmCAGATATGTTCAG
TCTTAAGTGCACACAGCATGAAGAATCTATCTATCTATCTATCTATCTATCTATCTATCT
ATCTATCTATCTATCTATCTATCTATCTATCTATCTGTCTATCTGTCTATCTGTCTATCT
GTCTATCTGTCTATCTGTCTATCTGTCTGTCTGTCTGTCTGTCTRWCTWYGCTCGCTCGT
TTATACGTGGCGT
>Contig_766
ACGCCACGTATAAACGAGCGAGCGAAGTGTTTCACAGTTGGACCACAGAArGTATATGTA
AAGAGATGGGATAGTGAGTTTAGTTCATAGAAGTTTGGAAATGAGTGAAGGAGAGMmaAA
MGAATACTAMGTAGGAAAGACTGGAACGGCTTCTGAAGGAAaTATTTCCAGGKCAGCTGG
GTKCCATATAGGGgCGCATCTCCATAAATGCAATCTGCCAGGAGGTCTCGAATGTAACCC
CcAGACAAAWTwMMMYYCYTYACGGAGAGwAGAGAGAGAGAGAGAGAGAGAGAGAGAGAG
AGAGAGAGAGWGAGAGAGAGAGAGAGAGAGAGAGAGAGAGAGAGAGAGAGAGGAGAGAG
>Contig_862
ACGCCACGTATAAACGAGCGAGCGAAGTACAGCAGGCCCGGTTCTAGGCACATATAGAAG
GGTGGGCTGGCAGATATCCTGGTTGGGyyyyYTTWWWWTWWWTTTkkGGGKKGACAGATA
GATAGATAGATAGATAGATAGATAGATAGATAGATAGATAGATAGATAGATAGATAGATA
GATAGATAGATAGATAGATAGATAGATAGATAGATAGATAGATAVHWDVvNWgADMKWDA
WWGAKAGATARATAGATAGATAGATTTACAGATATATATAACCTTCCTACAACCTTCGGG
TTGGAACAACGTGCCTAAAGGACCCCCTACCAGTTAGCACACATTGCCACTTGGGTTGCA
ATCCTGTTGCAATCCTACCGCAACCTTTTCAACTCGGCTATAAATGAACGTAGATCTGTA
AATTGGCGTTTTCCTTCCTAACCTAGTTTCCACAAACTAGAAA
>Contig_950
ACGGTTAGATATATCAGTTATTCACCCTTTATAGTAGGCTAAGTAAGGAAACTTTCTGTT
AACCAATTAACAGTTTTTCACCGTAGCAATTTTtACAGTCTTTTACCMTTAAAAWhCACG
ATCCTTTTTACAGTGTAGCCTAATAGTGAACTTATGAATACACATTtAGATAGATAGATA
GATAGATAGATAGATAGATAGATAGATAGATAGATAGATAGATAGATAGATAGATAGATA
GATAGATAGkATAGATAGATAGATAGwATAGATAGATAGATAGATAGATAGATAGATAGA
TAGWWwAGATAGtATAKWWWRDWWRDKADWKMGYWTAKATWRATCATAAACTGTGAAGA
>Contig_2586
CGAGCGAGCGAAGTCGAGCSRRrCGAAGTCGAGCGAGCGAAGTCGAGCGAGCGAAGTCGA
GCGAGCGAGYGAGTGAGTGAGTGAGTGAGTGAGTGAGTGAGTGAGTGAGTGAGTGAGTGA
GYGAGYGWaGTGWGWGTGTGTGTGTGTGTGTGTGTGTGTGTGTGTGTGTGTGTGTGTGTG
TGTGTGTGTGTGTGTGTGTGTRKKKKWGTcGTRKdKKKTGTGTRKGTGTGTGTGTRYGTG
KKTGTGTGTGTGTGTGTGTGTGTGTGTGTGTGTGTGTGTGTGTGTGTGTGTGTGTGTGTG
TGTGTGTGTAAAAAGTCAGTAGAGAGGGCAAAAAaGACAGCCCATGACCTGCTAAGGCCT
GCAAGCTAGCTATGGTTGAGAAGAAAGAGTAGATAGAAGACTTGAAAAAACGTGGCTTAA
AAACGCATGTGTAGGGAGGGAACT
>Contig_1290
TGTTCTRCCAATATTGTTCATTAGAAGHATACGCACACGTGTATAGTTTTTtWTTtGCAA
TTGCACAAGTGTAAATGGGGTAAACTACCSGMGAAAGGTTACATAAGKCATTYGATtGAT
GAGTGAGCTGACGAGGTCTTACTATTCACGGAGCTACTCTATAGGTAATATGATATGCGT
ATKTGAAGTGGYTGCAGTGTGTTTGTCCcRCGCGCGCCTACGTGTGTGTGTGTGTGTGTG
TGTGTGTGTGTGTGTGTGTGTGWGKGTRTGTRTGTGTGWGTGTKtGTGTGTGTGTGTGAG
AGTAGAGAGAGAGAGAGAGAGAGAGAGAGAGAGAGAGACGTAGTTGTTTAG
>Contig_2058
CTTTCTTAAATGTACATAATTTAAATATTAAATATAAACATATTGAGAGAGTAAGTAAAA
GATAGAGAGTAACYCTTRWRRTKDKSRWGNKVAGTGWGYGAGTGAGYGAGYGAGHGAGTG
AGTGAGTGAGTGAGTGAGWGWGTGAGTRAGTGAGTGAGHGAGTGAGTGAGTGAGTGAGWG
WGTGAGTRAGTGAGTGAGHGAGTGAGTGAGTGAGTGAGTGAGTGAGTGAGTGAGTGAGWG
AGWGAGWGAGWGAGWGAGAGAGAGAGAGAG
>Contig_973
ACCATCACAAGGGTCTTGGAAATATGTTATGAAGGTTGAAAAaCTACATAGTGTTACTTT
AAAATATCTTGAATGTAACTCAAGATATTTTkGAATGTAACTTGAATGTAACTTCAAAaT
ATCTTGAATGTAACTTtGAATGTAGTGTwGTGTGTATGTTTtGTGTGTGTGTGTGTGTGT
GTGTRTDdkktKgtGTGTGTRTRTDTKKKTKKTKtGTGTGTRTRTaRTATGTATKKWTkK
TKKKTKtGTGTGTGTGTGTGTGTGTGTGTGTGTGTGWCACACACGAGAGGAGTATTCACG
ACGTACGTTAC
>Contig_346
ACATACATACATACATACATACATACATACATACATACATACATACATACATACATACAT
ACATACATACATACATACATACATACATACATACATACATACATACATACATACATACAT
ACATACATACATACATACATACATACATACATAYATAYACTTCGCTCGyYYSGTTATACG
TGGCGT
>Contig_460
ACAGGGTGAGATTATTTCACTTGGGTTGGGTATAATTGTGGGGTTTGCAGGTTAGAGGGG
TCTTACCTTGAAGGAGGACATGGCAGGGTCCCTGTTATACCTGTCTATGGTGTGGAACTT
GGTGGAGTGGTTGAGTTCATGGTTATTtCTATATTTwWWRDRRMMAAAATATAAATAWAA
ATGTGTAGATGGATGGATGGATGGGATGATGGATGGgACGArTGGATAGATAGATAGrAT
AGATAGATAGATAGATAGATAGATAGATAGATAGATAGATAGATAGATAGATAGATAGAT
AGATAGATAGATAKRWRSMRKRRAKAGATAG
>Contig_3470
ACCAAAACAGAGGACCGGATTTTCACCCTYAAagaAaGTCGTCCAGGATTTTtCTTGAAG
ACAATTGACAAGAGCAGAAGGTAACGAGAGAGAGAGAGAGAGAGAGAGAGAGWGAGAGAG
WGAGAGAGAGAGARRDARAGAGtAKAgAKAGAGAGAGADMGAGAKAGASAKAGAGAGAGA
GAGAGAGAGAGAGAGAGASAGAGMGAGAGAGAGAGAGAGAGAGAGASAGAGAGASAGAGA
GAGAKAGRRRGAGAGAGAGARKAGAGAGAGdAGAGAGAGAGAGAGAGARARAGAGAGAGA
GRRRGAGAGAGARRRAGAGAGAGAGAGAGAGAGAGAGAGAGAGAGAGAGAGAGAGAGAGA
GAGAGAGAGAGAGAGAGAGAGAGAGAGAAGAAGAAGAAGAAGAAGAAGAAGAAGAAGAAG
AAGAMKTCGCTCGCTCGACTTCGCTCGCTCG
>Contig_629
ACCGTAGTTATAAGGTATCTACTATCTATGCGTGGCGAAGTTCACTACCCACCATCGCTT
ATATACACACGTTTCCCSAACTGCGGAATTTGCTTTACTACGAGCGAGCGAAGTGGTTCT
TCTCTGTGAGCAAGSYTGCCCTCGAAGGGCGTCAGTTGTCRCCATAAACGAACGTTATTC
CCTGAAGGAAATTGGATCTTCTTCTTCCGAAGTTCCTAGAGAACTTGTTGTCTTCAAATT
GCCGGCrAGTGGCCGATGAACAGTCTACGACTATTACTAGCTCTACTCTGAAGCTGATGT
CTCTCTCTCTCTCTCTCTCTCTCTctCGCTCTCTCTCTCTCTCTAAGTGAATCTTCAAGG
TGCTCTCTTTCTCTTTCTCAGATGCTTGAAAG
>Contig_3294
GGSCCCTCCAAACCGAAATGTCACCTCTATTCAAAAWTtwaTTGCTCAATTAATTtAGAG
AGAGAGAGAGAGAGAGAGATAGAAAGAGAGATAGATAGATAGATAGATAGATAGATAGAT
AGATAGATAGATAGAKAGAkaBAKAGAKAGAKAGAKAGADAGWBvsNDMSHKMGMKMGMK
HRRRWRRRTAGAKAGATAG
>Contig_4146
ACGCCACGTATAAACGAGCGAGCGTAAGTTGTTCATTAGTTTTATTCTCAACAATGTGTT
GTGGATTCTATGGTACCGAGAAGTGGTCATAAAACCAGAAGAAGTAATATTTCCAAACcA
GGTAAATGTTTTAGWMSMYWNKWAWARRCKWRYKMRCGAASWTGTTCGTGCGCTTACCGG
ACTCTACACCCTTTCCTCGAAGCAACTCGGCTTTCTTAATCCCCTAGTAACTCCGTACTG
TAGTACGCAAGGCAGTTAAAAAaTTTTTTTWHcyAGATAGAAGTTCACGAGTCGAGAAAG
ATCCCAAAGTTTCAAATTTCTATATCTTGACTGACTGACATACTGACTGACTGACTGACT
GACTGACTGACTGACGTACTCACTGACTCACTCACTCTCTCACTGACTCACTCACCGACT
CGCTaCACTSAYYMWaMHMAMyYWCTMRSKYACYwYgYARWRMYKCTAGRrTGATGAAat
TTAGCTTATAGKWRKKSTTAGCATACARCCWAAgtKRRRrWWNTMWAWRTMGWKWwKTWG
TATATGTATATACAATCARgtTTAAGTTRGCAAWTYYKkCTTTTCTTCCTTCTTTTtACT
ATTAaGTAAACAAAGTAGTATTTTGAATTATCATTtAAATTCTTTTTCAACAATTAAAGC
CAAAAAGTAATTGTGAATATATTTCCGTGGCTGT
>Contig_1600
ACAGGCTAACACATTAATCACTGGCAATACATTTCAAAACAATTGTTTTWTTTTTtATTT
GTTTGTTCTTTCTTTCTTTCTTTCTTTCTTTCTTTCTTTCTTTCTTTCTTTCTTTTtHHy
ACTTCtACATGCAATCACGTCCAAATGCTAGTCGAGATTTCACAATCCTGAAAGCCCGCC
CAGCTCAGCAACTTCTTAAGTTGTAGCCCACTTAACGTCCTAAAGTwgRAAGTAGCTAGA
CTATATCTCCrAACTCTTCAATCTCAGCAAGCTGTAAGTACTTCGCTCGCTCGTTTATAC
GTGGCGT
>Contig_489
ACGCCACGTATAAACGAGCGAGCGAAGTTATTCAAGCTGGTTATCTAGACAGCAGACTAA
aTCATCATCAGTCATATACTGTAAAaCATATATGATCTMTATSKWWMTWYMTHWMWMwHY
BWWHHWDHHHDNHWWKSBRBYWRBCsggDAWMKATCTATCTATCTATCWWTCWWTCTATC
TATCTATCTATCTATCTATCTATCTATCTctATCTATCTATCTRTCTRTCTRTMTstHTV
TVTVTMTVTMTVTMTRTCTATCTATCTCTATCTATCTACGATGAAGrAAMCACTTCGCTC
GCTCGTTTATACGTGGCGT
>Contig_140
ACGCCACGTATAAACGAMRCRVDCRMASWCACACACACACACASACASACASACASACAG
ACAGACAGACAGACAGACAGACAGACAGACAGACAGACAGACAGACAGACAGACAGACAG
ACAGACAGACAGACAGACAGACGgACGGACACGwRKTMYTTCGCTCGCTCGTTTATACGT
GGCGT
>Contig_2542
ACTTCTAAAAGAAATAGTTCYAGGGCAGCTAGGATCCGTWGGGgCGCAACTCCCcTAAAT
GCAATCTACCcAGGAGACYTCAAaTGAAAWCTCCcTGTCRAADTNMMMYtwmmmyyCCTT
ACGGAGWGAGAGAGAGAGAGAGAGAGAGAGAGAGAGAGAGAGDGAGAGAGDGAGAGANRR
AGAVdAGDDAGAGWGAvNDVRwBAGAVAGWVAGAGAGARkANAGAGAKAGWVAKAGAGAK
AGASAKAGAGAKAGAGAGAGAGAGARRaGAGAGAGAGAGAGAGAGAgMGAGAGAGAGAGA
GAGA
>Contig_777
TAAACGAGCGAGCGAAGTCATTCATTCRTTCATTCATAACAAGTATACTTGTTATCTATC
TATCTATCTATCTATCTATCTATCTATCTATCTATCTATCTATCTATCtatctatctatc
tatcwatcTATCTATCTATCTATMTATGTaGATAAATTGYMWTTtAGGACAATTAAaTAa
GTAGACAAGACAAGAGwAMMATACCAACGGGBHVrkTTTGTCTTTGTACTTCGCTCGCTC
GTTTATACGTGGCGT
>Contig_24
ACCCTTTGCAAGCTGAGAAGAGGTCCATATCATGAGTCTTGTAATTAGCGTTGGGATkGA
TTAGTTGKAGATCTATCTATCTATCTATCTATCTATCTATCcTATCTATHTATCTATCTA
TCTATCTATCTATCTATCTATCTATCTATCTATCTATCTATCTATCTATHTHTCTATMBW
THBNTHBHTCKHYYBDYYHRTBTATCTATCTATCTATCTATmHWHHYHWWYYATCTATCT
ATCTATCTATCTATCTATCTATCTATCTATCTATCTATCWWtHYHtmWWCTATCTAgTCT
AgTCTATCTATCTATCTATCTAwYCTATCtATNTAYYCTATCTATaCTATCTATCTATCT
ATCTATG
>Contig_156
AATTCGGGCATTCAGAAAATTGCAGCAAATTGTTAATCTTTCAGAAAGTATTCTGAAATA
TAACAGTCAATGCAATATTATGCGTACATATAGTTCAAAAAAawTATTGTMATAACAWTA
TCAGTCAGACCGAAYAATTGTTTAATTRTGTGTCAGAGAGATATGTAGAGAGAGAGAGAG
AGAGAGAGAGAGAGAGAGAGAGAGAGAGAGAGAG
>Contig_3057
CGAGCGAGCAAGTGTTTCCAAAAAGCGGTTTAACCGTGATTTAAATCTACGGTAAATACT
GCCCGTATTTAACTTAATAAAAAATGTTTTCAGTTTCTTTAATTTTTTCAGTTTTTTTCA
GAATAAAATGTACTGTGAATGAGCGAGTTTTATTATAACTTTCATTACTTTCtAWTCATA
TTGTaTAKTGTTGCATGTAGCCTATTAAGACTSTTGAATATAATTCCAAAGTGCCTTCGT
TCGTTATCACyrmmcTGCCYTWCTTTACTTTCAGAGAAATAAAATACCAaTATTAATGTG
TATAAATAAAARRAaCAGAGAGAGAGAGAGAGAGAGAGAGARAGRRAGAGWGRGAKMGAG
WGARWKRCATTTAGGATAATTAAATAAATAACAAGACGAGAGGACATACCACAAGGCAAC
TTGTCCTTGTACTGGAGTACTTCGCTCGCTCGTTTA
>Contig_946
ACTGTTGTGTGCAGCAGGAGGCAGCAAAaCCGTGAGGGACACACCTGTTAGTGTACACCT
CTCATCAAGAGCTGCTTCACTTCTGTTCCTCTATCTATCTATCTATCTATCTATCTATCT
ATCTATCTDTCTRTCTRTCTrDTCTDTCTRTCTRTCTRKBYNDYhDHCYDBYcTRTCTAT
CTATCTATCTATCTGTCTGTTATCYtGTCTGTCTATCTGTCTGTCTGTCTATCTATCTAT
CTGTCTGTCTaGTCTATCTRTCTRTCTtATCTATCTATCTATCTRTCTRTCTkDhtTMTA
TCTATCTRTCTRTCWWYCTRTCTRTCTATCTATCTGTCTGTCTATCTATCTATCTAMYTY
SSYYSSTCGTTATCGT
>Contig_221
TATTCGCGTCAGCTCCCTAAACTTCATCTGCATATGTATGTGCATGTACCTATATGTGTA
TGTGTATATGTGTGCGTATGTGTATATGCGTGTATGTTAATGAGTGAGCTAGTGAGCGAG
TGAGYVAGTGAGTGAGTGAGTGAGTGAGTGAGTGAGTgagtGAGTGAGTGAGCGAGAGCG
TGAGTGAGTGAGCGAGCGAGTGAGTAAGTGAGTGAGTGAGTGAGTAArkaaSWACTGCGG
TTGACGTACGAaGCCAGTAGTTGTTCAGCTCAGTTTGATWwTTYYTKARaWAtacCMACG
AAAAaTCCATATATAAAGGGGgATGAGGAAATTATTTAACATTCATTAAAGTTACCTTGA
AATAGTTTACTGCAAAAGGTtaARKTTTTTACGTCATAGTAGTAGGTCATACGTAGGGGC
CGACCAGGGAGGT
>Contig_4109
CYTTCTTCTGACAAAAAaagKWATGYBTCWSTCTGTCTGTCTGTCTGTckkCtGTCTGTC
TGTCTGTCTGTCTGTCTGTCTGTCTGTCTKHBTBTYYdBTBWGTCYststyGTCYSTCTS
TCTSTCTGTCTGTCTGTCTGTCTGTCTGTCTSTCTSTCTBTCTSTCTSTCTSTCTCTCTC
DCKSKCKSTCksTCTSTCTCTCTCTYYCTYTMYCTMYCTCTTTCTCTTTAAATGATATTT
TGCCTTTTGC
>Contig_248
GTTTCAAATCAAATTCTAGAATCTATTAGACAGTTATTATCGTGATTAAAACGATAATCC
TTTTAATTATCTCACtATTCAATTATCTTAACAACTGTTTGTGAATCCTTTTGATGACGT
CATCCATTTAATTAAAGTAGTCTACATTWRAGRGAAADWDRGRDAGAGAGAGAGAGAGAG
AGAGAGAGAGAGAKAKAKAKAKAGRGRRRRRGAKAGTTTATACAAGCACGTATATAGAAG
ACTTCGCTCGCTCGTTTGTACGTGGCGT
>Contig_688
ACACAAACTTTCAATATAATTACTTGCGCAATTCAGATTCTATAAAaCAGACTTAATAAT
CCCTGAATTAGGCTACATCTACGACGAGTTGCTTAGCCAATAAANGTTTTTtAAATTtCY
TAAAATATATATCWTWWAAAARRRRrraGAGAGAGAGAGACAGAGACAGAGAGACAGAGA
GAGAGACAGACAGAGAGAGAGAGAGAGRvgvvSRSACAkacaaKACAGACAGACAGACAG
ACAGACAGACAGACAGACAGACAGACAGACAGAGTGAGGCATACTTTTTKTCAGAAGAAA
G
>Contig_635
CACACAAACAAACAAACAAGCACATACCCcACACACACACACGTGCGTGTAAACGCACAC
ACACATACATAWwAAAATAAATAAATAAATAAAaaCMCACACACACASASAGAGAGAGAG
AGAGAGAGAGAGAGAGAGAGAGAGASABACAGACAGACAGACAGACAGACAGACAGACAG
ACAGACAGACAGACAGACAGACACGTACCACAGACAGACAGAC
>Contig_1712
CGAGCGAGCGAAGTGTTTCGTTATGAAAAGYCGCTGGATCGTAATGAATGAACATTTGTA
CTCAAGTTAGAYKTGAATATAATTAArGSYTWAAACACCCGCTCTCTTACGTTATTATTA
AGAGGAGCTACTTGCTTGTCAATAAATCRYGAGrwkgtTTTTKKTCACACCTCCGAATWT
CTTTGAGGTGTGTGTGTGTGTGTGTGTGTGTGTGTGTGTgtGTGTGTGTGTGTGTGTGTG
TGTGTGTSKkkkDBKTGTGTGTGTGTGTGTRkTGTGTGTGTGTGTGTGTGTGTGTGTGTG
TGTKGT
>Contig_27
ACGCCACGTATAAACGAGCGAGCGAAGKGSMMAAACTTACTAAaCChWWWTTTTTTWwDR
dmYTTTGATCAAAaTCACAGAGAGACAGAGAGACAGAGAGATAGAGAGATAGAGAGACAG
AGAGATAGATAGATAGATAGATAGATAGATAGATAGATAGATAGATAGATAGATAGATAS
WTMSHTMSMTMGHTHRWTWRnWMGWKRCGT
>Contig_3051
ATTTCGGAACACTATTATTTTAACCTTGTGCCCCGATTGTTTCCAAGCTGTTAGGAAACT
GTTGGGAAATTTACAATATTGTTCCAATAATTTTTGAAACATTAAAAATAAATAATTGCG
TACGTAAACTAAAGGCCTATACCTATATACATTAAAAAaGATTTaGTAGCGAAATaGTGT
GTACGTGTCATATTTTTKKtAATGAGCACATGTGCTTTTTtCATCAGTAGGGTATGCCAA
TTTATTGTtAATTAGGTTATTTATtATATAGGTAATTTGGCTCTTCAGTAATTAGGATGG
ATCTACTGGAGACCCTTACGGTGYCMtatTTAGCCGAaGAAATATCYCTCTTGGCAGTTC
TAAAGTGCCTCTCTTTGAGACCATTTCTAGACTYCSGKTKkkaATAGTTGTTTTGtCCTG
AGAACTGCCTCAAGACTTTAATAGCAGCAAAACAGTTMMMMWwACGTTAACTCCTCTTTA
ATATAGGCTAGTTGCTTAATAAATCTTTCCATAAGTTAGGCCTATACAGtATTTTTACTG
ATTWMctATATGCTAAaTAGGCTATAAAGTTGCAGTAGaGACTAAGGTCTCCATTCCTGG
TaGAAGAATGASKycCCCCCCCYYynmmmCCAGTGTCTGCACGCAGTTACACATACATAC
ATACATACATACATACATACATACatacTCTATATATAATACAAAGTGAAAAGTTTAATG
TTGAAGTGGtaRkTTTTTCTTTCTTTtATCGTCGCGTTTAAAAAaTAAATTTGAATAACT
TCGCTCGCTCGTTTATACGTGGCGT
>Contig_2306
ACGCCACGTATAAACGAGCGAGCGAAGWATTTCCGAATCTATCTGAATCATCTGAATCTA
TCTGAATCTATCGAAATCTATATGAATCTATCTGAATCAAGATGAACCTATCGAAATATA
TCCGAATCTATCTGAATCTACCTAAATCAAGATGAATCAATATGAGTCTATCTGAATCTA
TYSRAaTAAATaCTGAATCTATCTGACTGACAGACAGACHwGACAGACAGACAGACWGAC
AGACWGACAGACAGACAGACAGACAGACAGACAGACAGACAGACARACAaGACHRACWGA
CHGtACWGACWGACWSAMWRASWGASWBMSHKMVHKASWGWMTAAAATCCATATGAACGA
TACTTACGCTCG
>Contig_3157
ACGTACTAAACGAAGCGAGCGAAGTGTTTCAAAGGCAGACGCATTCACCCTCTCGTGTTC
AAGTAGCTCAGGCACAGAGACTCAGAGCGAACGGAAAACATGAAGACTACACAATCTTGA
CCCACTATGGTAAACCAGAGAACTTGACACACAAAAGAwTTAATCCTTTTHytGAGAAAC
CcGTAAACATTACAGGGTTTACAGGGAWKSCYtaGTAAAaTTCCAATTYMWWtwCAATAA
ATGGAATTGTGGTTaGTAAACAGGATACAGAATAGmMAWTTWAAATTTCAATGTAAGgAG
ATAGATGGATGGATGGATGGATGGATGGATKRMWSSATRSMYKRRTGRATGGATGGATGG
ATGGATGGATGGATGGATGGATGGATGGATaGGATGGATarGATRGATRGATRGATRGAT
RGATAGATAGATAGATAGATAGATAGATAGATAGATAGATCTACAACTTATATTGTAGAA
CTTATATTTTATTATTAGTTGGT
>Contig_321
ACAATATTGGAAAATGTTAAAGATAAGAAATTtGTTCGCAATYMAGTTCTAaCTAAAGCG
TCTGTCTGTCTGTSTGTCTGTCTGTMHRHVHVBHDBDHDBNHNSKMKSKVNSTCTGTCTG
TCTGTCTGTCTGTCKGTCKGTYtdBTYTGTCTGTCTGTCTGTCTGTCTGTCTGTCTGTCT
GTCTGTCTGTCTGTCTGTCTGTCWGTCTGTCWGTCTGTCTGTCTGTCTGTCWGTCTGTCT
GTCAGTCAGATAGATTCAGWWTTWwTTCGATACTTCGCTCGCTCGTTTAnACGTGGCGT
>Contig_2632
ACGCCACGTATAAACGAGCGAGCGAAGTACTGCAAAAWATTGTCAARAMAATTGACTTCC
AATTktgtkTKTGTGTGTGTGTRTRtgTAATAGTCAGHAGCGRDGGVMwWARRRMMVGCC
CATAACMTGCTAAmGGCHTGCRGACYAGCTATGMTTGAGAAAGAAGGAGTWGATAGAGGR
CTtnraaaaactGCAAATGAAACGTRRCTGGAAACACATRYSTAtaGGGARGGAMTTCSM
YMGMYSKKWWRTWCKKGGYRTGAAKGAGTTACTGAACTWTGATGTTCGCRTRGCTGGTGT
TTGGACTACATMRTCATGAKCAGCTGCRRAAAAMSGAGTGCCTTGAGCAAACTTGCGCAG
AGGTGGTACGATCTGCTCAGCTaCATTCGAACAACGTTCATGGAAGTATCTaGTAGAAGA
GAGAGAGAGAGAGAGAGAGAGWGAGGAGGAGAGAGAGAGAGAGAGAGAGAG
>Contig_2302
AACBCHWRDCAAATAAGAACGTAATCAMTGAAGGTCATAAAATGGAAATGGRGkTATCAA
TTTkggGGGGGAAGAGGGAACAAAGAGAATGTTTTkGACACCAGAAGTTGACTTGAAATA
GCGTGAGTAGACAGACAGACAGACAGACAGACAGACAGACAGACAGacagACDGACAGAC
AGACAGACAGACwdgacAGACWGACAGACAGACAGACRSWBRSASAGASASWVMSWVNVD
BWDACACTTCGCTCGCTCGTTATACGTGGCGT
>Contig_736
ACGCCACGTATAAACGAGCGAGCGAAGTACCYTCRCYGACTAGTGAAHGARGACGTTAAC
TRCWCACAGAGCAATCACAAGAAGGATYTCACAGWTRKAMCABAKWAGKTTAGRTAAAGA
GGWGGGATAGTAGRTTWWGTTTATAGTAGTagtTTAGAAAGAAGYGWAGWAGGAGAGaCA
ARWGAATGCCACGYAGGAARGRCTSGAACRACTTCTRAARGAAATMKTYSCWSGSYMGMY
WKSRYYCGYWSGGCGCAACTCCCTAAATGCAATCTACCAGGAGACTTCAATGAAAACTCC
TGTCAAATTGCACTCCTTACGGAGTAAATTGCACTCCTTACGGAGCAATTGCACTCCTTA
CGGAGAAATTGCACTCCTTACGGAGAAATTGCACTCCTTACGGAGAAAGAGAGAGAGAGA
GAGAGAGAGAGAGAGAGAGAGTTCCAGGGCAGCTAGGATCCGTAGGGgCGCAACTCCCTA
AATGCAATCTACCAGKAGACYTCAAWKratgAaawCTCCTGTCAAATTRCACWCCTTACG
RRRtgtcawaTTRCACTCCTTACGRRRtgtcwaaTTRCACTCCTTACGGAGwtAWWttRC
ACTCCTTACGGAGkcarATTRCACTCCTTACGGAGWRAGAGAGAGAGrRRRGAGAGAGRR
RGAGAGRRRGAGARRRAGAGAGAGAGAGaGAGAGAGAGAGAGAGAGAGAGAGAGAGAGAG
AGAGAGAGAGAGAGAGAGAGAGAGAGAGASaGAGAGAGAGAGAGAGAGAGAGAGAGAGAG
AGAGAGAGAGAGAGAGA
>Contig_510
ARKTYCMRGRCAGCTAGGATCCGTAGGGgCGCAACTCCCTAAATGCAATCTACCAGGAGA
CCTCAAATGAtgaAATCTCCTGTCAAATTACACTCCTTACGRgtaaRBTAMACTCCTTAC
GrgRDKTVMACTCCTTACGgaGWGWGAGAGAGAGAGAGAGAGAGAGAGAGAGAGAGAGAG
ASASASAGASAGASAGNSAGASAGASAGASAGACAGACAGACAGAaCAGACAGACAGACg
AGACAGACAGACAGACWGA
>Contig_3032
ACATAAAAAACATTCATATCTTTTCCTCAGAATTAAATTCCTTCAATTCTTTTCGTGATT
GAAAGTAAAGAAAATTCCTGGAGAAATTTTTCATTTTGCGATATTTAGATGAAGGATTTA
TTTGTAAAGGCAATATTTTTTGGTACTGTCAATTCTTCACCAGTGTTCACAATAAAWDKk
hCYTTTGCTGCATCGTATGArSSKTTTTTCTtGTTCACACCAAAGAATGTAAGTAAAakW
AAAaTCAAATTTACAAGAaTTHtATACTTGCAAACTAACGAAArGgaAAGAGAGGGAGAG
ATAGTGACAAGAGAGAGAGTGAAAaGAGAGATAGTGGAGGCCAAaCTGAGAGGgAagagA
GAGAGAGAGAGAGAGAGAGAGACTgkWRGgSMAaCAGAGAGGgAAGAGAGAGTGAGKKGG
GGSgcvAAGAAAGATGGAAAGAGAAAGAGAGAGAGAGAGGSSAGGGCAAGACAGAGGAGG
GGAGGCAAGGTATAGGTGGGGAGAGAGAGAGAGAGGAGGGAGA
>Contig_2500
TATCTAGTCTATCTAGTCTATCGTATCGTATCGTATCTATCTATCTATCTATCTATCTMT
CTATSTATCTMTCTATCTATCTATCTATCTAWCTAWCTAWCTAWCTAWCTAHCTAWCTAA
CTAACTAACTAACTAACTAACTAACTAACTAACTAACWAACTAACTAACTAACWAACTAA
CTAACTAACWAACTAACTAACTAACWAACTAMYTMRCTMRCWAACTAACWAACTAAMTAA
CTTCGCTCGCTCGTTTAAAGCACGAGCGGAACTCTCACCACCCAGAAGTCAGCCATGCTG
CCAATGGACTGGAAGGAGACACGGCTGTCCGAAGAGGTCTGCAGGAATAGCTCAGACATC
ACTTTGGTGTAGTAATAGGCATTGGAACTT
>Contig_1373
ACTGCAGAATGCAGGGTGGTTAAAAAAwaTWGTCGAGTCTAGAAAGATTCCAAAaGTTTC
AATTACTATCCCTTTTGGATTTATtAGATAGGCGaCTAAAAAAmaTACCTMCMTSHMTSA
CTCACTCACTCACTCACTCACTCACTCACTCACTCACTCACTMACTCACTMaCTmActca
CTCACTCACTCACTCACTCACTCkACTCACTCACTCACTCACTCACTCACTCACTCACTC
ACTCACTCACTCACTMACTMaCYCACTCACTCACTCACTMAYTMHCWHACYYMYHGRTMM
THMAAAYCWCTAGGKKAAGTACCTAGAGATTTTGATGCTAGAATTATAATGATTAAATTT
ATCATATAGGTAGGGCTTAGCATACAACCTAATAGAAAAATCTCAAATCGTGAATTTCCC
TCTTGGAGCCTGTAAATGGGGGGGGGTTAAAATTGCCCTAAGCTTATAGGGT
>Contig_21
TGAGTAAGTGGGTGAGTGAGTAAGTGAGCGAGTAACTAAGTAAGTAAGTAAGTAAGTGAG
TGAGTGAGTGAGTGAGTGAGTGAGTGAGTGAGTGAGTGAGTGAGTGAGTGAGTGAGTGAG
TGAGTGAGTGAGTGAGTGAGTGAGTGAGTGAGTGAGTGAWWamSRAGTGATTAACnGACT
AAaCACATCTATGCTGATCGGAGTACTTCGCTCGCTCGTTTATACGTGGCGT
>Contig_1828
GTCTAATTTCCTGATTTCTCATTATTGCATCATTCTAYGKTATATAGTTTTTTTCAACGA
CCAATGGTRAGGTAGAABCTATTTTCGTTCGTCCAATTATATACTATTTTCMGAACCTCA
GATCTATTAGAGTTATTAAAATATACTTTTTTyytAACGACCAATGGTAAGGTAGARSCT
ATTTTCGTTCGTCCAATTATATAMTATTTTCyAGAACCTCAGATCTATTAGAGTTATTAA
ATTCRCAGSTGTCATAGGCACTTAAGATAKTTtAGATAGAKAGAKAGAGAGAGAGAGAGA
GAGAGAGAGAGAGAGARAGAGAGAGAGAGAGAGAGAGAGAGAGAGAGAGAGAGAGAGAGA
>Contig_558
CATTCCTGACCCAGAAAGACAGTTGAAACCTGGAATTGTTAAGGTAAGTTGATTCACTTT
TtCTCCTTCRTTTGGTGAAGATTCAGGGACATATAGstagcYYBssSCCCMMHAHWHHDY
YHBwSAGAGAGAGAGAGAGAGAGAGAGAGAGAGAGAGAGAGAGAGAGAGAGAGAGAGtAG
AGMGARRRARRGAGAGAGAGAGAgAGAGAGAGAGAGARRRAGAGARRRAGARRRAGARRR
AGAGAGAGAGAGAGAGAGAGAGWRRRGAGAGAGAGAGAGAGAG
>Contig_1347
ARKTYCMRGGCAGCTaGGATCCGTAGGGgCGCMACTCYYTAAaTGCAATCTACCAGGAGA
YCTCAAwtratKRAATCTCCTGTCAAATTACACTCCTTACGGADncaaaWTACACTCCTT
AYGGAKWDwtwnMHYYCYTThVSGDRDDDRRNaGAGHGAGWGAGWGAGAGAGAGAGAGAG
AGAGAGAGAGAGAGAGWGAGAGAGAGWGAGAGAGAGWGAGAGAGAGWGAGAGAGAGWGAG
AGAGAGTGAGAGAGAGTGAGAGAGAGTGAGAGAGAGTGAGAGAGAGTGAGAGAGAGTGAG
AGAGAGTGAGAGAGAGAGACTTCGCTGCTCGACTTGCTCGCTCGACTTCGCTCG
>Contig_1282
CTCTCTCTCTCTCTCTCTCTCTCTCTCTCTCTCTCTCTCTCTCTCTCTCTTCCCCCTCTC
CCTCTYTTTCTCTCTCTSYCTNACTCTCTTTTTCCGtAAGGAGTGTAATTTGACAGGAGA
TTTCATTCGAGACCTCCTGGCCGATTACATTTAGGGAGTTGTGCCTCTACGGATCCTAGM
KSGAASTATTTCYTKCAGAAKTCGTTCCAGYCTTWCCTAYGTGGYATTCTTTtSCTCTCC
YTYTTCACTTMTTTCTAAACTACTAWAAACTAARCCTACTATCCCACCTCTTTACCTAAA
CHTCTGTGGTCYAACTGTRARATYCTTCTTGTGATTGCTGTGTGTAGTTAACGTCCTCAT
TtCACTAGTTAGTTAGGGTAWACACGTCSTGATGGCCGAGYGRKCTARAGCCKSGYTtCA
CTGCATGTGGAAGAATCGCAGGTGCCGGGTTCGATTCCMCCGACTGTcTTwGTACGTTAC
TTATGCAATTTACGTAWTAGYGTAAATTGGATGGGGGKkTGCTGKCAGACTTTCTGRCTK
tgACTACTGGAGAGATGACAAGATCTGTTTGGRTCAATYCTCTCCAGTATAAACTAAAGC
AAGTTTAACAACAACAACAACAACWANWDYDDMMaRYRASRGTACTTCGCTCGCTCGTTT
ATACGTGGCGT
>Contig_1082
ACCAATYTAATAGTCRATTAKGATTGTTTGATGCCACAATTAATTAAAMMAWtwCATTCA
TTRGAACCTTATATTAAATCAAGAGTAATCAGGATTATTAATTAATTAATCARTMTATAT
TCGCAGCCTTCRTWAAArGCGTCAATTAATCAAGATTAGATCGACTATTCCAGAATTAAA
GTAGGAATTGTTAATCAGAATGAGGTAATTAATTTtCTCTCCTGCAATTCTTGTCGCTAG
CWTAAATCCTACTTCAACGATTtATTTTAAGGTtCAGCTGAAGTATATAGAGAGAATAGC
CGmCCGTCARACACGAAAgAGAGAGAGAGAGAGAGAGAGRGAGAGAGAGAGAGRRRGAGA
GAGAGAGAGAGAGAGAGAGAGAGAGAGAGAGAGAGAGAGAGAG
>Contig_141
ACTGCGTAATCGTAGCGACAACAGTTTCAATTACTGCATCCACTTCAAATCAGTTATGTG
TCAATTGAAAGCTCTGCTTGGCTTAAGGGGAGCTAAGGTwCAGCGAATCTACTTCAAGCT
TCGAAGTGTTTGTTTGCTTTTTGATtATCAAATGATGGTCTATCTTTCTCTCCCCTCTCT
CTCTCTCTCTCTCTCTCTCtcGCTCGWCTTCGCTCGCTCGWYTWYRCKYGSYSKACTTCG
CTCGCTCGACTTCGCTCGCTCGACTTCGCTCGCTCGCTTCGCTCGCTCGACTTCGCTCGC
TCG
>Contig_429
ACACGTCTGTGAATCTCCTGTCTGTGTGACACACACACACACACACACACACACAcacaA
CAAMMAAaCATACATACATACACACACACAACAAACAAHhATACACACACAaCAAMyAYA
CACACACACACACACACACAMMAMMMNATACACACACTACTACTATTACGTAA
>Contig_3884
ACGCCACGATAAACGAGCGAGCGAAGTCCTCCTASRRrCTTTAACTmCCACATACTCCAA
ACTCGGCACGGACACTCAAACTGTTCTGACTCGCGTTGCTATATCTTTTCTAACTGATCG
GACTTACGGTTTTCCTAAAAATGACGATmMAARKYSGRAAAAAMYWCCCATTGACTTAAC
ATGGCGGAATGTTCAGATTTTCAAACTCCCCAACTGTCAAAAAwTYMAAWTCTAAATCCC
TTGAAACTCAARRmYTAAATCAAACTGCCATTCTATATACTATATGAGCCATTGAGACTC
ATTTAAACcTAaTAAACTCATCTATCTATGACACTTATTTATCTATCTATCTATCTATCT
ATCTATCTATCTATCTACTTTGAaCTAAATTCtAAACTTCAAACTAATTTAAACTtCAAA
CTtAATTTTGTTAAAATCCTCTTGTTTCTAAACTCATAAACTTGT
>Contig_2865
ACTGTACATACCATTTATGAGCAACTGTGCAAATTAGAACTAAATATGTCCAATCGTTTG
GAAGCTATGGCTAAAATTTGTGTATCGAGGACCTTATAATTTAATTTTAGGGGTTGTTTA
CCACACCTTATGTTTGAGCGATGACGACCAAAAaTTTAATCACCTATGCGAGTACGTCTA
TTGGCTTATCTATGTMATTTTWAMHYHMaaTCTATACGTCCcMWTTtAGAAGTAATGGgS
YWACACACACACAHACACACACACACAHAsMMMMMhACACACACACACACACACASABAS
ASASASASAGAGAGAGAGAGAGAGAGAGAGAGAGAGAGAGAGAGAGAGAGAGAGAGAGAG
AGAGWRMGAGASRKAGAGAGAGARAGAGAGAGAGAGAGAGAKAGAGANAGAGAGAGAGAG
AGAGAKAGAGAGaGAGAGAGAGAGAGAGAGAGAGAGAGAGAGAGAGAGASASAGAGAGAS
AGAGAGAGAGASAGAGAGASAGAGAGnGAGAGWGAGAGAGAGARASAGARARAgAGAGAG
AGMGAGAGAGAGASAGAGAGAGAGAGAGASAGAGAGAGASAGAGAGAGAGWGAGAGAGWG
AGAGAGAGASAGAGAAGAAAGAGAGAGACACTTCGCTCGCTTACGTTTATACGGT
>Contig_3731
CGAGCGAGCGAAGTCGAGCGAGCGAAGTCGAGCGAGCGAAGTCGAGCGAGCGAAGTCGAG
CGAGCGAAGTCGAGCRAGCGAAGTTATTCTTGTAGCGAATCCATTTCACGTGAARMGAAC
ATGACATGTTCAAGAGATTCTGGAAATGCTTTTACACACTTTdDAAARVGGAGGTAGGTA
TGACGTTGRCAACCATACAATGAAGAGAMCAATCGCTGCAGACAATCAGTCAAwTGTATT
GCTGCWACCATTTTGtYAAACATAGGTTAKTCATAATaaymrwCCGTCCATGTTTGwAAw
gtgTGTGTGTGTGTGTGTGTGTGTGtgYRKKWGWGTRYKTSKSYVKBWSRKTWMTWCGYK
SSSTTCGTTA
>Contig_2533
ACGCCACGTATAAACGAGCGAGCGAAGTACCCTCATYcGAYTAGTGAAYGAGGACRTTtA
ACTACRCACMGARCAATCAYAAGAAGGgATCTCACAGaTKGRMCHMMRgaAARTTTAGGT
AAAGAGGTGGGATAaGTARGTTTAGTTTwwwtWWRKWRKWTYAGAAAGAARWGAAGAAGG
AGAGaCAAAwKAATRCCACGYAGGAAAGGCTGGAACGACTTCTAAAArRAAWWMKTTCCA
GGGYAGCTAGGATCCGTAGGGgCGCAACTCCCTAAATGCAATCTACCAGGAGRYCTCDAA
TGAwrwMWWCTCCTGTCWAATTtRCMCTCCTWAYRRrrwnwdddNRVDVbVBDDWBrGAG
WGAGAGDKWKWGARAKAgASAGAGMGWGVKAGAGAGASAGAGAGAGAGAGAGAGASAGAS
RRRRMGAGAGAGAGAGAGAGAGAGAGAGAGAC
>Contig_3356
ACGCCACGTATAAMSRRRCGAGCSRAGYRWrSKADVKAWGTATGTATGTATGTATGTATG
TATGTATGTATGTATGTATGTATGTATGTATGTATGTATGTATGTATGTATGTATGTATG
TATGTATGTATRYATRTATRTRTRYRTRYRTRTRTRTGTATGTATGTATGTATGTATGTA
TmSTWYRCTYSGCTCGCTCGTTTATACGTGGCGT
>Contig_850
ACACTGTTCTGTATTCAGYGTACTGCGTCATTRCGGCGAATAAATTTGCGTGWAMyTTTT
KRAAGCCGCTCTATCGCTATGTACTCAGATATTGGTCGATGGTCATACATTAACCATAAT
GGAGTCTTTwAAGGAGACCAAATATATTTTtATATGTCRTGAAAVgacAMARRaWWAAAR
ATGTCAACAGCAGAGTGGATGAGGTTCGTCAGAGAGAGAGAGAGAGAGAGAGAGAGAGAG
AGAGAGAGAGAGAGAGAGAGAGAGAGAGAGAGAGAG
>Contig_424
ACGCCACGTATAAACGAGCGAGCGAAGTCTTTCTTAAATGTACATAATTTAAATATTAAA
TATAAACAKAKTGAGAGAGTAAGTAAAAGATAGAGAGTAACTCTTATAATGGTCGAGGTG
AGTGAGTGAGTGAGTGAGTGAGTGAGTGAGTGAGTGAGTGAGtgagtgrgtgagACAATC
TAYAMTTTTTTtyCATTCATCCTAAAACAATGGAAAGAAAAGTTAAATACGTACTTCGCT
CGCTCGTTTMWAMRKSRSSWGCGGAATCGATTCTCCGCTTGGCAGTTCTTTAACCAAATT
ATTTATCTTCTGATGGAAGTTAAAGACTGTTTGCCTTCTTGTCTTAGTTATTTTTAAAAA
GAAGATAAGATATATTTCAATTTTGTAAGTTTTTAAGAAATTGTTTTACATATGAAATTG
ACTCTATATTATATATGTGTGTGTGTGTGTGTGTATATACACACCTATATG
>Contig_112
TGGTTGGTTGGTTAAAGGAGTATCGCTAAATGGGAAGACAACAGYCAAGAAACGTGATCA
AAATTCCAAATGAGAACTTATGCAATCGACTATACCTTGCRCCGTGCGATTAAATTAAAC
GGTGGGCCTCTCTCATTDTGTGTGTRDGHGNRHGWGWGWGWGWGWGWGWGWGWGWGWGWG
AGAGAGAGAGAGAGAGAGAGAGAGAGAGAGAGAGAGAGAGAGAGAGAGwRRAGAGAGAGA
GAGAGAGAGAGAGAGAGAGAGAGAGAGTAGTAGTAGTAGTAGTAGTAGTAGTAGTA
>Contig_742
AWTTCCGAATCTATCTGAATCATCTKAATCTATCTGAATCTATCGAAATaCTATATGAAT
CTATCTGAATCAAGATGAACCTATCGAAATATATCCGAAaTCTATCTGAATCTACCTAAA
TCTAYCTRAATYWAaSMTRAATCWASMTRAATCAAGATGAATCAAGATGAATCAAGATGA
ATCAAGATGAATCAAGATGAATCAAGATGAATCAAGATGAATCAAGATGAATCAAGATGA
AYYMARRWwGAATCAAKATRAATCAAKATrRAWTCAAKATGARTCWATMTaGARTCTATC
KRAATCTWwYVVRAWWWAWWHYDRAWtmYWWYYWGACTGACAGACAGACWGACAGACAGA
CAGACWGACAGACgWGACAGACAGACAGACAGACAGACAGACAGACAGACAGACAGACRG
AGACAGACAGAGAGAGAGAGAAAGGAAGAGTKGGgATCGAGTcGAATTGCATTTAGGAaT
AATTAAATAAaTAAACAAGACGAGAGGACATACCACAAGGCAaCTTGTCCTtGTACTGGA
GTACTGAGCCGAGTCTGAGAGGGTTGGAGAATACTACATCAAGATCTAaCAAAGGGTAAT
GAAAACAATTAGTGGTGCCCTCACATCATACAAATCCCTCATACTTAAAGACTTACAAAT
ACTTAAACTAGCCTTCCATGACATATATAAATATCTAGGTTGTCTTTAAAAATGCATCAA
ATCT
>Contig_19
ATTTCTAAAGGAAATAGTTCCAGGGCAGCTAGRATCCGTAGGGGCGCAACTCCCTAAATG
CATCTGCCAGGAGGTCCCcGAATGAAACCCCctWCCAAATTACAGAGAGAGAGAGAGAGA
GAGAGwAGAGAGAGAGAGAGAGAGAGAGAGAGAGAGAGAGAGAGAGAGAGAGAGAGAGAG
AGTAGAGTAGTAGTAGTAGTAGTAGTAGTAGTAGTA
>Contig_2914
ACCAGACCCTCCCCGACAGGGGGCACTTCGATGCACTCTTGTATAACACAATTaGTCTCG
GTTCTCCTGGACCTAAAGGCGCCGGCCAGTyyYTTKKTGTTTGCTTACGAGAAATTtCCM
CGAATCGTGTAGTTTTAATTCATGGTYCAGACTGAGTTTtaaAAMyWAGGTTAATGATCG
GTAAaTAaGAGAAaTTTaCGAACTTTATGATGTCTTTATTACATTTTwWTWCGATTATAT
GATTGTCCcGTTGCARAAAGTTtGCTCAGAATCAaCCTCAATAYATTACAGGTCYAAaTT
ATTTACGGCACAAGCTTATACGTMMAAaaCAACGAGAGAGAGAGAGAGAGAGAGAGAGAG
AGAGAGAGAGAGArrRRAAGACAGACAGACAGACAGACAGACTACTTCGCTCGCTTCG
>Contig_1413
GAATAACTTCGGTACTCATCGAACTAAAAaTGGGgTCTTAAGGAGTGCCAATTCCCCcTT
CAGGTGTCAAGTTCCTTCAGGAGAGAAGTAACCTTTCTTCCTAATGGCATCTGrCAGAAG
AAGGCGAAGTGGAAATTTTTWRRWTWRgmCTTTTATATTACAAAArSMAAAaCGATATTT
ATTTTAGCGGCCATGAATCAAACTTAAAawKRRDATCGAAATAGAAARGRDWDRRwWRAG
AGAGAGAGAGAGAGAGAGAGAGAGAGARtARAGAGAGAGAGAGAGMSAGACAGACAGACA
GAGGA
>Contig_3357
CGAGCGAGCGAAGTCTTTCGCTATTTGCGGTTTGGAAAGGGCGAAAAGAGAGTTGGGTCA
AATGGGAGGAAATGATCTCTGGsctSWGAGAGAGAGAGAGAGAGAGAGAGAGAGAGAGAG
AGAGAGAGAGAGAGAGAGAGAGAGAGAGwRDRDDDDDRdkAGWRRKAGTAGTAGTAGTAG
TAGTAGTAGTAGTAGTAGTAGTAGTAGTAGTAGTAGTAGTAGTAGTAGTAGTAGTAGTAG
TAGTAGTAGTAGTAGTAGTAGTAG
>Contig_599
ACGCCACGTATAAACGAGCGAGCGAAGTAWwGTATGTATGTATGTATGTATGTATGTATG
TATRTRTRTRTATGTATGTATGTATGTATGTATGTAtgtatgtaTGtatgGGTGTATATT
TAGTCGATTCCGCTTAATTGGGACACATCGGGACTTCGCTCGCTCGTTTATACGTGGCGT
>Contig_992
ACGCCACGTATAAACGAGCGAGCGAAGTACGACTTTTtCCTTAACATATCTTCTTAAACA
CTTACGTGAGAATTkGGGAGRGAGAGACAGAGAGACAGAGAGACAGMGAGACAGASAGAV
AGRcagaCAGACAGACAGACAGACAGACAGACAGACAGACAGACAGACAGACAGACAGAC
AGACAGACAGtACAGACAGACAGACAGACAGACAGACAGACAGAVASASASAGASAGAGA
SRRAGAWdRAARRRRAARSVGRgAGAGGTAGAGTaGAGAACTATCAACTATACCATTATG
AGAATAA
>Contig_3609
ACGCCACGTATAAACGAGCGAGCGAAGTACTGGAgTCTTAGTGACTCTGTGTAGTTTATT
CTCGGTCGCTGTGATAATAAKGTTTAACTAAGACAAGTGAGTATTACTTTAAATtaACAT
CTCTCACTCACTCACTCACTCACTCACTCACTCACTCTCTCTCTCACTCACTCACTCACT
CTCACTCTCTCCyyCTCTCTCTCTCTCTyYtCTCWCWCTCACTCACTCACTCACTACTTC
G
>Contig_1879
ACTGTATAAAGTATCAAAGTTGGCAAATGACACGTGTCGATAGAAAaCATTCAATGTTTC
CACAGACTCTTTGGACAGCCAAGAGTTCTCTCTGACACTCCATMTACTCATGATACGAGA
GAGAKARAaGAGAGASASAGAGAGAGASAGAGAGAGAGAGRRRGAGrRRkAGAGRRDGAG
RRRGAGgAGaGAGAGAGAGAGAGAGAGAGAGwnRGAGAGAGAGAGAGAGAGAGAGAGAGA
GAGAGAGAGAGAGA
>Contig_526
CCAATTGGAGATAAGACATTGGAGGTGTACATATCAGGATTAGTTGTCAGAACGAGATCA
AGGASTWKYKAWSYATCTATCTATCTATCTATCTATCTATCTATCTATCTATCTATCTAT
CTATCTATCTATCTATCTATCTATCTATCTATCTATCTATCTATCTATCTATCTATCTAT
CTATCTATCTATCTATCTATCTATCTATCTATYTATCTATCTATCTATCsTATCTDdTCT
ATCTAKYBWWtcSTATCTRTCTATCTATCTATCkWRTCTATCKWDYbDWHYNWtctNHST
ATCTATCTATCTAbYCTRTCTAKYsTATCTATCTATCTATCTRTCTAnCTRtCTATCTAT
CTATCTA
>Contig_1441
ACTAAGTTGCTGCCCAACACTCTAGCACTTCTCACTGGTTTTAGGCTGTACCCTCACTGA
CTAGTGAATAAKGACGCTAACTACACATCCCCcTGGCAAATTACACTCCTTWMSGgAGTG
AGAGWGAGAGAGAGAGAGAGAGAGAGAGAGAGAGAGAGAGAGAGAGAGAGAGAGAGAGAG
AGAGAGAGAGAGAGAGWRRKAGWRRKAGWRRKAGWRRKAGAGAGAGAGAGAGAGAGAGAG
AGAGAGAGAGAGAGAGAGAGAGAGAGAGAGAGAGAGAGAGAGAGAGAGAGAGAGAGAGAG
AGAGAGAGAGAGAGAGAGAGAGAGAGAGAGAGAGA
>Contig_494
ATTTCACRAGGAAATCGATTTACGATCTTRGTARtCAGCAACAATGGTTGCYCTTTTTGA
MAGTCGTTTtaWTTTTTwAWTktgctGCTSYTCTTCTTCTTCTTCTTCTTCTTCTTCTTC
TTCTTCTTCTTCTTYttcWTtatCTWYTTMTKCYKYTTSYWSWYCCAATGGGCCTATTTA
CAGCAAGATCYCCTAAAcTTATTCCACGATCAKCtACTTTTAATGTATTTtATAGATAGT
ACWKYRCWysmymRTYYMTRYKWKGSRTCATTCTGCAAGACGAACCCGAYTRAATWATCA
CCCGACAACCGTTAATTGAGCGTATATGCGCAAATTGTGT
>Contig_1589
ACCACTCCTCTGCCCCCAGTTTTTGCAAGAACGCAAATATGGAGGAGGCAAATTGGCACC
TCTCCTAAACATAAAATATTGTTTTAACATAACAGGCACGCACAAGACTATTAATCGATA
TCCTTGTTtAAATCCAAATCTTCTAAGGACAATCCTCAATATCCTAACAGTACCTTCATA
ATCACGCAATCAGTaCAGTWRRAWWARrAMyTTTATCTCTCTTMYYYYctTTTYYATCCT
ATTTTtCTyYWWWCTCTATCTCTATCTATaCTATCYATCTMTMTMTMTMTMTMTCTATCT
ATCTATCTATCTMTMTMYMTMTCTATCYATCTATCcTATCTGTCTCTATCTATCCATCTC
TATCTATTtATCTACCTtCTATCTATCTATCTATTATCTCTATCTATCCTTCTCTATGTA
TCTTTATCKWMCYWWYCCYWmTCTCTCTATCTCTATCYGGTATGTCATCATTGGTTGACA
ATGATAGAGATGCWWTWAAAWwCAAGWTTACTCTATGTtACAWaTAAGAGAGCCTAtaCG
CAARGRCCATCTAATTTGAATCTCGAMGCWGRCTTTCCTAGAGATTAACATTTTAAAATT
GTTGTACAATTTAAATTCTTTTAAATTTTAGCTTTCATTTTCTTTTAATTTGTTTYTAAA
CTTTTTTAACTTCAATTTGTTATCTTCATACTCATGTAAAGAACTTTTACCtAATAAAGA
ATTAACTACGACAACTACTACTACTAATTCTACTACTACTACTACTACTACTACTACTAC
TAGT
>Contig_1230
CGAGCGAGCGAAGTSATTCTTCGTCWACACAGGCTTCGWTTYTWTRAMATTCGTTGGTTT
AcTTGTGTTCTTTTTbKAYACTTKTGTtaAAAmCMAACnGGkTTTTTTKKCCGCGACTGT
GGCGKWRGRRRGAGMGMGAGAGMGAGAGAGAGAGaGAGAGAGAGAGAGAGAKARWKARWK
WKRKRRARWGCWATACTWGGACCgTAGGGgATGTAATTGGGGAAGARRAAaGCATAMSRA
RRAARRATTTGATGAATTAATTGCCTTCATTAATTGGAAARCATCCTTTTCACATTAGRT
GTTCTACCTCGTATGGACCGTAATGTCATAGTAGAGtCTCATATTCTTATgttTKTTTTT
TAATGGTTTCATTtCCCTACCTCATTTAAGATGAGAATAGGTACATMGATCRAACCAATG
CAAGGTCCcATTCAGTGTCTGTCTTGCAACCCCsGAcGCTGCGYGCVRGTTAAKCWAMWa
TCATATGTTGCAASAGTAGCTGTGCGTATTAGTTCCCTTWCRTRAACGTYGCCTTTRYCA
GRAWTCGAACCGWAAYTBWCTKGGAACTGYACTTGACGMGRGSCSAGCACTMTAACCGTT
CCKCCGCCGCMGCTCTAATGAGTG
>Contig_3305
ACGCCACGTATAAACGAGCGAGCGAAGTACTGATCACATGAGGGTGAGCTCACACTAATC
AATGCTCCTGACATGCAAGCATACACAAATGAATGTTTAAACTGAAGGAGGATATGCCTA
TACTGTATCTTTTCCGACAGCAGAAGAAAGCCCATTTAAATCTATCTATCTATCTATCTA
TCTATCTATCTATCTATCTATCTATCTATCTATCTATCTATCTATCTATCTATCTATCTA
TCTATCTAKCTagKCTAKCTAKCTAKCTAKCTwWBYWwYHHWYVKWTYYATCYATCYATC
YATCYATCYATCYATCYATCYATCYATCTATC
>Contig_153
ACGCCACGTATAAACGAGCGAGCGAAGTACCCTAGAGCTTTTGdATGDTHAGTAAGTGAG
TGAGTGAGTGAgtgAGTGAGTGAGTGAGTragtgagtgagtVAGTSAGTSAGTSAGTCAG
TCAGTCAGTCAGTCAGTCTCACATTTAGGTAATTTTCAATTTGCCTATCTTTAAAACCAA
AaGAGATAGAAATTTGGAACTTTGGGTTCTTTCTAGACTCGTGAACCTTTATCTDKWAAA
AAahTTATAATCGCCcTGAAATCTGCAATACGGAGTTACGAAGRSTTCGCTCGCTCGTTT
ATACGTGGCGT
>Contig_276
ACCTTTCTAGAGCATTGGACGTTCAATGGTGRATACGGAAAGGTGTGACRGACTTTACGA
CGCATGCATGGATTTCGGGTTCACTGTGAAGTCCTCWAWTTTTTtATATAYCTCTCCATC
TCnYYTTTTACGCTCTCTCTCTCTMTMTNTSTSTCTCTCTCTYTYTCTCTCTCTCTCTCT
CTCTGTCTCTCTCTCTTCTCTCTCTCTCTCTCTCTCTCTCTCTTCTCTCTCTC
>Contig_1587
ATTTCCTGAGCATTATTACGTTaGATGGTAGCCKTCTAATCCAAAAarKWRGRARGGGgT
TACAGGYTCCCTTTTTkGGGkAGTTCTTGTTAGTCTaCCGATGTATCATTTTTCCTTTTT
TtATtGACGAAACTTTTTGATCTTTGAAAAACTCCACATTTtCAGCCACCCTTTTttGTG
GAAAAATAKGCTATTtSGCCTAGATCTCAAATCTTCMAaTGCATAATTTAaCACTCTTAT
TCGTGTAGCACATTGCTCATCCCYYYGTHcTGTCTGTCTGTCTGTCTGTCTGTCTGTCTG
TCYGTCTKTCYGTCTGTSYGTCTGTCTGTCTGTCTGTCTRTCTGTCTGTCCGTCTCTCTS
TCtctCTCTYTACTWCKCTYKCTATTAAA
>Contig_3703
ACGCCACGTATAAACGAGCGAGCGAAGWRKTCACTAACAAGTAAAAAaCAGAGTAGACTG
aCACTATTGATTAATATATaCCTGAAAGTCACTAGTCACCAATGGATGGATGAATGAATG
GATGtAATTAATGAATGAATAAATGGATGGATAAATGGATGGATTtGATtGATTTATTGA
AGATAGATAGATAGATAGATAGATAGATAGATAGATAGATAGATAGATAGATAGATAGAT
AGATAGatagCAATaCTATTKgtACATGTGTATTGTGGAATAATGCCAGATCACTACTAT
TTAAARRAAWWKTRTAGTCAGTAAACAGTGT
>Contig_2386
CCTTCAAATTACCRTTACTGTGGAAAGCAAATTTtGAAAATTAAaTCTCAGMCTTTATTA
ATGAMAAaTTATGCTTTCMTTACATTCTtGCAGGATAATTATCCGATGTCGTCAATATCG
TAATATAATATTACATGATAAATTCGAAATAAAGTCTACGGGATTTGAAACCAGTRTTTA
ACTAACTCTTTGCTTTAAAwTYYTWGCWTAWGTACCTACAGACACAATWAWWAAAAWaWA
TTTTCWWTaGTATaCTTATGTCATTTtATTtATTCTCTCTATCCCTCTCTTTATCTGTGT
CTCTGTCTTtGTCTCTGTCTgtctgtctgyctgyCTGTCTGTCTGTCTGTCTGTCTGTCT
GTCTGTCTGTCTGYCTGTCTGTCTCTCTCACTCCGTTATGAGTGTAATTTACTTAGTAAA
GGAGTGTAATTCTCCGTAAGG
>Contig_2401
ACGCCACGTATAAACGAGCGAGCGAAGTTGTCAAGGAACTTTAAGGAGAATAAAAAwTWW
TTKDdgkAAGGATGTTAAAAaTAAGAGGAATTGTAAaGAGAGCATGTCAGAGGCAGTGAA
MYKGgaAAATGGTAGAGAAGTGACAGAGGGrAGAGAATTTTtWRkAATAGTAAaGATAGA
GAGATAGAKAGATAGATAGATAGATAGATAGATAGATAGATAGATAGATAGATAGATAGA
TAGATAGATAGATAGAcTAGATAGATAGATAGATAGATAGATASWTMGMTMGMBHKHNMG
AKAGATAGAKAGATAGAKAGA
>Contig_2938
ACGTATAAACGAGCGAGCGAAGTACAAGAGTTTGAATAGAGGgATAGTGAGAGGTCAGAT
CTDkGCATAGCARCAAACGCCACTATGHAGTTTKAAGTTATGGTGTAGAATGTAWCCAGG
AAAGTTATAGCMNGAAAGATTTGAAGGAGTAGAAATTTKAGTTTCAGAGAGAAAGAGWAT
ATCAGGTTTATTGAGTTCAAGATGATGTTGTAYAGAAGATATATTARAGCKCAAAaCCWM
TtATRYTGCARTAATGWATGTYWARKTTTtKKTTGMWTTTgtyyTTTTTDDHmyTGTAWG
TTGTTGKTKTTGTTGTTGTTGWTRTTRTTaDKKDTTKTTGTTRWTRWTRTTRTTGTTGTT
RTTGTTGTTGTTGTTGTTGTTGTTGTTGTTGTTGTTGTTGTTAAACTTGTCTACTTCGTC
TCGCTCGTTTATTACGTGGTCGT
>Contig_846
CATTCTTATATTAAATGTTATTtATGAAATAACTAAGAASKHYYMAagSYTTTTtCCAGT
TTTTTCTTtGTtCCTTTtATTAGGGCGATTATTCTCATAAaTGGTATASgtTTGATAGTT
CTCACTCTACCTCTCCCGCTTTCTCTTTCATtctCTSTSTCTSTSTCTGTCTSTCTGTCT
GTCTGTCTGTCTGTCTGTCTGTCTSTCTGTCTSTCTSTCTVTCTVTCTVTCTaVTCTVTY
TRTCTRTCTGTCTGTCTGTCTSTCTGTSTSKNYwSTCHGYYWSWYTSWYTRKMTSDHBBW
MBBYSKSWMDNTYWKWCKBKSYSTCTGTCTGTCTGTCTGTCTGTCTGTCTGTCTGTCTGT
CTGTCTGTCTGYYKKYCTGTCTGTCCGCTAGATTGATTAGATGATGCAACTCGTGAATA
>Contig_462
ACGCCACGTATAAACGAGCGAGCGARKTKYTYTTTWAWTTTGTTTTTAAATGTGATATAA
ACAGCATATGTAGGCCTATGTAAAAAaTAAAaGTAwTTTCTTCTTTAYGAAATAYAGTCT
CATCTATCTATCTATCTATCTATCTRTCTVTayCTATCTATCTATCcTATCTATCTATCT
MTCTATCTATCTATCTATCTATCTATCTATCTATCTATCTATCTATCTAgTCTATCTATC
TATCTATCTATCTMTCTAgTCTMTCTATCTATCTMTCgTATCKMTCTATCTMTCTATCTM
TCTATCTMTCTATCKHWYBTATCGTATCKATCKWWYbWATCTATCgTATCTATCTATCTA
TCTAgtWCTAYYSTATCKWRTCKWATCGTATCTATCTATCTATCTATCTATCTATCTA
>Contig_2767
CGATCGAGCGAAGTAATTCACATTGTAACTGGGGACACTATTAAAGCTATGGGAGCAAAT
CTTTAACAAAAAAmmcaaAMMMMAAAACGGTaCAGGAaCATATCTGGGTCAATTTTTATt
CCCAAAGTCAAAGGAAAGAATAGAGAAGTTATATTTtGmYTTWARRAAAAaTaCAATCAA
TCAATCAATCAATCAATCAATCAATCAATCTATCTATCTATCTATCTATCTATCTATCTA
TCTATCTATCTATCTATCTATCTATCTATCTATCTATCTATCTATCTATCTATCTATCTA
TCTATCTATCWATCTATCWATCWWTMWATCTATCTATMYWYYTMKCTMKYYWYSTWWVYW
MKWSKWYSTATCTATCTATCTA
>Contig_417
ACGAATCTCTACGTGAAAGTCTTGCTCTGCCACTGGAATTGATTCAATCATGCTGGGATT
TAATTCAAGGCTTTCTACTGGCATAATGCTATAGCCTCTCTTCCGCCTATCCGTGTATTC
CAAACCACTAATTGCCACATTTATATTTGCTMTTCATTTTGCAGTCACCTCTGATAAACC
TAATTGCTGAATCCTTGATTAAAATGTAAAMAAAwTGCCTTCTTCCTAGAGAGAGAGAGA
GAGAGAGAGAGAGAGAGAGAGAGAGAGAGAGAGAGAGAGAGRRRRRGAGTAGTAGTAGTT
ACGTTAGTTAGTACGTTAGTTACGTTACGTACGTAGTACGTAGTACGTAGTACGTTACGT
ACGTTACGTACGTTACTTACGTTACG
>Contig_2426
MSRSCRMGYRWARWCGAGCGAGCGAAGTACATCAATAAAGCCTTGTRGKTTACATACACC
ATACCCTAGTGAATGGATRGATRGATRGATRGATRGATRGATRGATRGATRGATRGATAG
ATRGATAGMKAGATAGATAGMTAGAKAGATAGAKAGATAKADMGAKASRDRSRDRSDWAG
WKAGAKAcGATAGAWMKAYWRNBRVVTAGATAGATAGATAGATAGAtAGAWAGRmTAGAK
WRRTAGATAGATAGATAGATAGATAGATAGATAGATAGATAGATASRtagrTAGATAGAT
AGATAGATAGATASCAGTTGCGTCTGAAAaTCGCATACTCTCTTGAGTAGGT
>Contig_3116
ACACACACACACACACACACACACACACACACACACACACACACACACACACACACACAC
ACACACACACACACACACACACACACACACACACACACACACACACACACACACACGTGT
ATAGCACATGTATTTTTGAAGTGTACAAGTCAGCAGAGAGGGCAAAAAGATTAGCCCGTA
ACCAGCTAAGGCCTGTAGATTAGCTATGATTGAGAAAGAAGGAGCAGATAGAGAATTTGA
AGTACTGATAATGAAATGTGGCTGGATACGCATTTGTTGGGAGGGAATTCCAYARACRTG
AAGTTCTGKGYATGAATGAGTTRCTGAACTWWGATGTTCGCGTGGCTGSTGYTTRGACWA
CRTRGTCATGAGCAGCTGCGGrwAAAVCGAGTGCCTYGAGYAAACGTGCGCAGARRTGGT
ACAATVTGYGTHAGYTCATMYGAACAAYRTYCGYGGAAGYATCTRYAKAAGAGAGAGAGA
GAGAGAGAGAGAGaGARRGRRrRRGARAGAGAGaGAGAGARRRWRRRAGAGAGgAGAGAG
AGAGAGAGAGAG
>Contig_1520
CATTCAACGAGATGTAATTTGATCATTTATTACAATCATCCAGTGGCTAATAAACTTAMD
CRYACACACACACACACAMRVRRRAAAWwtGCACGCGTACMCMaCAATCGAACGCGTGCA
CAYGCAaacgCRCACWCACACACAMRAGAKWkGAGAGAGAGAGAGAGAGAGAGAGAGAGA
GAGAGAGAGAGAGAGWRRRRRRRRKAGAGAGAGAGASAKAGAGASAGAGAGASAGAKAGR
SAGAGAGASAKAGAGASAGAGARRSAGARAGASAGAGAGASAGAcGAGASAGASAKASWG
AGAGASAGASAGAGWGAGAGAGAGAGAGWMGANAGRvKAGAGtAGAGAGAGAGAGAGAGA
GAGAGAGAGAGAGAGAGAGAGAGAGAGAGAGAGAGAGAGAGAGAGAGAGAGAGAGAGAGA
GAGAGAGAGAGAGAGAGAGAGAGAGAGAGAGAGAGAGAGAGAGAGAGAGAAGAAGGAAGG
AAGGAAGGAAGGAAGGAGACATACTTATAGATTAGTAACGCAAATG
>Contig_719
ACACAAACTTTCAATATAATTACTTGCRCAATTCAGATTCTATAAAaCAGACTTAATAAT
CCCTGAATTAGGCTACATCTACGACGAGTTGCTTtAGCCAATAAWKKTTTTTWWAWWttt
cYTWAAATATATATCMWThRRRRrRRRRAGDSAGAGAGAGAGAGAGAGAGAGAGAGAGAG
AGASAGAGAGAGAGASAGASAGASAGASAGAGAGAGAGAGAGASRGASAGASAGASARWB
rAGASAGASAGASAGASaGAGASRRRRMGAGAGAGAGAGAGAGAGAGAGAGAGAGAGAGA
GAGAGAGAGAGAGAGAGAGAGAGAGAGAGAGAGAGAGAGAGAGAGAGAGAGAGAGAGAGA
GAGAGAGAGAGAGAGAGAGA
>Contig_1040
ACGCCACGTATAAACGAGCGAGCGAAGTACACGCAGTGTGCATGACGTTTtCTGAGGGAA
AAATATTATGGATCGACATGGACATTTCGAGATAGATAGATAGATAGATAGATAGATAGA
TAGATAGATAGATAGATAGATAGATACTTtATTCATCCACTAGGGAAATTCAAGTTTCCA
GTAGCAAmMAWTWAAAACAaCTAAAAaCAAGCAAAACAAGACAAGaCACCCcAATATACA
TAAATAGGrRGRAWTWWAAARRaCCGTATCGCCTGAACTTCGCTCGCTCGTTTATACGTG
GCGT
>Contig_593
ACCCAGTCATTAKCCATTTAGAGAAHCGGGKTTTWwaTTGGTCGTTGCATTAGTTGCAAC
ATTAATTAACGTGATTAGGTAGAGGAAGAGAGAGAgaGGTAGAWGRGWGAAGGGAGAGAG
ATAGYATGCAGAGAGMGMGwrHRKKYAGAGAGAGCGAGTAGRSAGAGAGAGAGAGAGAGA
GAGAGAGAGAGAGAGAGAGAGA
>Contig_940
GTAGTAGTAGTAGTAGTAGTAGTAGTAGTAGTAGTAGTAGTAGTAGTAGTAGTTAGTTAG
TTAGTTAGTTAGTTAGTTAGTTAGTTAGTTAGTTAGTTAGTTAGTTAGTTAGTTAGTTAG
TTAGTTAGTTAGTTAGTTAGTTAGWTAGWTAGATAGATAGATAGATAGATAGATAGATAC
TTCGCTCGCTCGTTTATACGTGGCGT
>Contig_3653
ACGCCACGTATAAACGAGCGAGCGAAGTATAGTTTCTACACTCAAACCGTATTTATACAG
TAGTTATTATTATTTAAAAwDGTATGAATGTGCATATTCAATTTGACCTGGTTGGCTAGT
CTTTCACACTTGaAAAATTCCCTCTCTCACTCTCACTCTCTCTCTCTCTATCTAYYYWMy
WATCTCTCGCTCTyYTTyTYYYYYYYYTYTCTCTCTCTCTCTCTCTATCTATCTATCTAT
CTATCTATCTATCTATCTATCTATCTATCTATCTATCTATCTATCTATCTATCTATCTAT
CTATCTCTCTCC
>Contig_268
CCTTCTCTATTAACACTCTCTCCTTTCACCAACGCAGGAAATGAGAAGGTGAAAGAAGCT
WAGAACAWGAGAGCTATCTATGAGAGGGATAGAGAGAGAKAATGAAAGAGAGagAMYRWA
TGGAGAGAGWgASAKAKRGAKAKAGAKAKAKAGAGAGAKAKAKAGAGAKAKAKADAKAKA
GAKADAGAGAKARRRRKARAGAGAmNRKADRRAGAGAGAGAGAGAGAGAGAGAGAGAGAG
AGAGAGAGAGAGAGAGAGAGAGAGAGAGAGAGAGAGAGAGAGAGAGAGAGAGAGAGAGAG
AGAGAGAGAGAGAGAGAGAGAGAGAGAGAGAGAGAGAGAGAGAGAGAGAGAGAGAGAGAG
AGAGAGAGAGAGAGAGAGAGAGAGAGAGAGAGAGAGAGAGAGAGAGAGAGAGAGAGAGAG
AGAGAGAGAGAGAGAGAGAGAGAGAGAGAGAGAGAGAGAGAGAGAGAGAGAGAGAGAGAG
AGAGAGAGAGAGAGAGAGAGAGAGA
>Contig_22
TATTCGTCGAAGACAGGAATTAATTTCGATGATGGCGGAAGCAAAAAWWWTTtgRAAAAT
GAAAAATGAAAATAACTTCATCGGGRAAWWAAHWWTYCCSmGAGAGAGAGAGAGAGAGAG
AGAGAGASAGAGAGAGAGAGARRGAGAGAGAGAGAGAGAGAGAGAGAGAGAGAGAGAGAG
AGAGAGAGAGAGAGAGAGAGAGAGAGAGAGAGAGAGAGAGAGAGAGAGAGAGAGAGAGAG
AGAGAGAGAGAGAGAGAGAGAGAGAGAGAGAGAGAGAG
>Contig_2216
ACTTATAAGTAATTACATGCATTTATCATARTAAATTAGATGTAMCYTTTTWAAatTGGA
TAAGGYCAGTTGGAATTAGAAaCACAATACCTGACCGCCTAGGTAGAGaCCTYCTTCRTA
GCCCCMRGGSSKYWAWDaTCAGYATCTATAGAGTTAAAGTCTaGCGGAACAGTTTAATTT
GTATCTAAAGGCGCRARACTTTATTTATATGACTTTATTAATACCAGCAAMTCTGAaCGA
AAATCGATTACCAAAAAAmmMMSRAAKACAAAWTWRRGARRRSRMWAWWATAATGTAGAG
AGAGATAGATAGATAGATAGATAGATAGATAGATAGATAGAYAGAYAGAYAGAYAGACgA
GACAGACAGACAGACAGACAGACAcGACCCATGCAACGAaTTAAATAATAATATTACTTT
CCCCTCAAGT
>Contig_2662
CGAGCGAGCGAAGTCATTCCACACAATTATCACACTAGCATGCCAAGGATGGAGGgAGAG
AATAATAATTaCAGTCCTGCAGTCACTTCTGAAGCAGTTAACAAGTTAAAATATAAGAAA
TCCATTCGGATAAAAGCACTAGCTATCTGTASAWTSSCACRCMAMAARYWSMMGWMCWKG
TGTGTaGTGTGTGTGTGTGTGTGTGTGTGTGTGTGTGTGTGTGTGTGTGTGTGTGTGTRK
DKKKDdGTGTGTGTGTGTGTGTGTGTGTGTGTGTGTGTGTGTGTGTGTGTGTSTGTGTGT
GTGTGTGTGTGTGTGTGTGTGTGTGTGTGTGTGTGTGTGTGTcGTSKKTGTGTGTGTGTG
TGYGTGTGTGTGTCGTGTGTGTGTGTGTGTGTGTAGTCGTGTGTGTGTGTGTGTCGTGTC
GTGTCGTGTCGTGTGTGTGTGTGTGTGTGTGTGTGTGTGTGTGTGTGTGTGTGTGTGTGT
GTGTTGGGGGGGGACGTTCGCTCGCTCGACTTCGCTCGCTCGgACTTCGCTCGCTCGgAC
TTCGCTCGCTCGACTTCGCTCGCTCGACTTCGCTCGCTCGACTTCGCTCGCTCGACTTCG
CTCGCTCG
>Contig_1922
CGAGCGAGGAAGKRWTYCYTTTATTGTGACAGTGTATACGTCSMWGAGTGTGGAAaTATT
tAMTGACTTACAATGTACCTCTCCATTTTTGTAGCCCAACATAAACATTAytTTAATTTt
AAGTGAATAAGAGAGCGAAGATTAGTGAGAAAGGATAGGGAGAAAGAGAGAGATAGGAGA
GATAGAATAAGAKAGAGATAGGAGAGAKRKAGAGAGAGAGAGAGAGAGAGAGAGAGAGAR
RRAGAGAGAKAGAGAGNGAGAGAGAGWGAGAGAGAGAGAGAGAGAGAGAG
>Contig_1436
ACAATAATTGCATCGAATGGGACTGTTTAAAAAAAAVrCTGGCTGCAGTGAAGTGGCACT
TAACCGTCTGGACTCTATCCAGAGGAGATTtATTAGACTTATTGATAATCCTACCcTCAC
TGATAGCCTCCcTCCTCTCTCTCTCWCTCTCTCTCTCTCWCTCTCTYbTCTCTCTCTCTC
TCTCTCTyYTCTCTCTCTmtCTCTCTCTCTCTCTCTCTCTCTmtCTCTCTCWCTCTCTmt
CTCTCWCTmbyCTCTCTCTCTMTCTCYCTCTCTCTCTCTCTCTCTCTCTCTCTCTCTCTA
TCTCCCATTTTTtcatCATYWTWTWTTTWAMMAAAaTTACTTCCTAAGTGTCCAAAaGGT
GCATTGAAaGTAATATTTtCCTTCATTCTCCTACTTCTTCAATGTCATCATTCTCTTTGC
GACTGTTGTTCGTGAATGAGAAGACGTGATAGACGAATT
>Contig_1631
ACCACCTGACACTGCTCCGAGTACCACTAGTGGTACGCGTACCACWRWTTGMVAAYMGMT
RTCCTATGCAATTTCAAAGCTGCATGACTTTTCAAAATTGAGGATTCGATCTAAYTGAAT
GAGTAAAAGGAaTTAAATTAGGAAAGTCCCGTGAAAAGATCTWTATTTGTTTTGAGGTTs
GCATGTCGTGTSTKTtGTGTGTGTGWGWRWGWRWGAGAGAKAGAGAGAGAGAGAGAGAGA
GAGAG
>Contig_2630
CATGGGCAGCTGCAAATAAACGAGTGCTTCGAGCAAACGTGTATAAAGGTGGTACAATCT
GCYTAAGCTCATCCGAACAAYRTCCATGAARGTATCTATRARABAGMGAGAggaGYGCWG
CAACATCTCTACGCATRGCHAGYRATKGRAGACTATCAKTGAGGGCAGRAYTAWYMAacY
AAGYYTGATAAATTTTMKCTtGGAYAGAWTCCAGACGgTTCAGTSCCAyTTYACTGCAGC
CAGCCcACAAGTGaCGAACAGTATTCCATCTGGgAGYGRATRTGWMYYTTGTWRkATTAT
TAGTAGTTGTTCATCTGTGAAGWACTGTTTTGCTCTGTAGATTACCCCccATTTTAGCTG
CAGATWTTTTAGCCATGGACAAAACATGTTCTGWCCACAGTAGTTTTGAATCAATTTTAA
CTCCYAAAATTTCAATGACTGTTAGATATAGATAGGTAGRTAGATAGATAGAWAGATAGA
TAGATAGATAGATAGATAGATAGATAGATAGATGAGACTGTATTTCGTAAAGAAGAAAAT
ACTTTWWTTTTttwMYATAGGCCTACATATGCTGTTTATATCACATTTAAAAAMMAAAWT
WAAAARGAAACACTTaCGCTCGCTCGTTTATACGTGGCGT
>Contig_1001
ACACCAGCTTAAAAAGAGGTGTTATTTAGTAGTAATAGATAAAATAGGAGTTATTATTAT
ATAKAKAGATAGATAGATAGATAGATAGATAGNTAGATAGATAGAYAGATAGATAGAYAG
ATAGATAGAYAGATAGATAaGATASATAGATAGATARnaWTAGATAGATAGATAGATWGA
TAGATAGATAGATAGATAGATAGtATAGAYRSMWMGWWWRAWMGAKMGAKMGAWRKAWAG
ATAGATAGATAGATAGATAGATAGATAGATAGATWRRrTMGAKTGACATACTTCAGAGTT
ATCTTCAGTTTAATTCGTACTCTTCGCACTAAACGCGTTAaTTTAATCTTTTAACTAGAA
TAGTTGTCAATAATTTTTwAATtATGACTTTTATAATTATTTATGATAATTGATAATTAG
TTCATGAATGACTTCGCTCGCTCGTTTATACGTGGCGT
>Contig_2298
CGAGCGAGCGAAGTCATTCTTCATTCTGGCATAGCAAwKRARKTWmtagATAGATAGATA
GATAGATAGATAGATAGATAGATAGATAGATAGATAGATASATASATAGATAGATAStAT
ASATAGATAGATAGATAGATAGATAGAYWKMDHDVRVDYRDdAYAGASWKMGMTMGtAAC
AGAGAGAGATAGAATAGAGATAGAACtAGAGAGAGATAGAATAGAGATAGAACAGAGAGA
GATAGAACAGAGAGAGATAGAATAGAGATGGAACAGAGAGAGATAGAaTAGAGATAGAAC
AGAGAAGGATAGAATAGAG
>Contig_912
TATTCWTAAAACCGAATGAGTCAATCAAtgCYTTAAAGCATTAGCTAAGTTGACTCKRTC
TAAATTACAGTGAAATAAGWTCTATCRGACGAATGCATTAATGCTmCAAAARAGAGAGAG
AGAGAGAGAGAGAGAGAKatAKAGAGAGWVWSASAGAGAGAKAKWGAGAGAGAGAGACGA
GAAATAAAGGTaGAAGAGAGACTATTTTGWACTAAAACTTCTTTGTTGAATAAGAAAATG
AAATACTTCGCTCGCTTCGTTA
>Contig_3215
CGAGCGAGCGAAGTCGAGCGAGCGAAGTCATTCGGCGTTTTGAAAATTCGAMGTTTAGGG
TATAAGTCCGGATGAGAGATCCAAGAGGAGAGTGAAATGGGGgAATGAGAAACTAATTGA
TTAACGATAWGATRACASAGAGAGAGAGAGAGAGAGAGAGAGAGAGAGAGAGAGAGAGAG
AGAGAGAGAGAGAG
>Contig_2061
AGATTCTAGGGAGTGTAATTTGGTCGTAATGAAAGTTTGAATAAAATTTCTCTCATCTTC
GGGTCACAYTGTTTTATTTTCGTAGTTTTTTTTtGGTACTTGTGCCCCGATACGCTAGCG
GCGTTATTCAAAAaGTATGTCATAAAGCMTTTGCGGTTAGTCCATTCATTGTATCATTAA
TGGAAAATTCTGAATGAGAGAGAGAGAGAGAGAGAGAGAGAGAGAGWGRKWKARWRAKWK
AKWSGTAACGGAAACTTAGAGAAAGACTTCGCTCGCTCGTTTATACGTGGCGT
>Contig_1252
ACGCCACGTATAAACGAGCGAGCGAAGTGRWTtCCTCGTGAGTTGGATTATGTTTTRAAT
TTGAAACTTGAARCTAAATCAGTGACAAAATGAACGTTGACGAGGAACCGTGTGCATGAT
CGGTTGTAAAAAaTACAGCTTTTCACATGAMTACTACTACTACTACCGCTACTACTACTA
CTACTAYCGCCACTACTACTACTACTACTATTACTACTACYGCTACTACTACTACTACTA
CTAmtaVTASTACTWCKMYYRCTMSTWYWWMYRYKRCKWCTACTaCTACTACTACTACTA
CTACTACTACTACTACTACTACTACTaCTACTACTACTACTACTACTACTACTACTACTA
CTACTACTACTACTACTACT
>Contig_3513
ACGCCACGTATAAACGAGCGAGCGAAGTACATACATGCATGCATACATACATACACACAC
ATACATACACAacataCATRCATRCATACATACAYACACAYACATACATACATACATACA
CACACAGACACACACACACATACATACATaGCCTACACGCATACAYGCATGaCATACATA
CATACATACACACACACATGYMWKrCATACATACACACAWWCATGCATACATACgATACA
TACATACATACAYACATwMCATACATACATACATACATACATACATACATaCATACAnAC
ATACATACATACATACATACATACATACATACATACATAnATACATACATACATACA
>Contig_2046
ACGCCACGTATAAACGAGCGAGCGAAGTCGTTCGATGGAAAaTATGTATTCTGTTTtGTt
GACTGTAGATATTCTATGCATGTGTTTATTCTTTkKTACACGAAGAGAGATGCCTTtCAG
TAATTCTCTTyCSRMCATAATTATGTKTCtWRTCTGTCTGTCTGTCTGTCTGTCTGTCTG
TCTGTCTGtCTSTCTSTCTSTCWSTCTSTCWSTCTSTCTSTCTSTSTGTCWGTCTGTCTR
TCWRTCWswgTMKRTYYRKMTDTMTWTCKRTCTATCTRTCTRTCTATCTATCTATCTATC
TATCTATCTATCTATCTATCTATCTATCTATCTATCTATCTATCTAKYTATCTATCTATC
TATCTATCTATCTAGTCTAGTCCTAGTCTATCTATCTATCTATCTATCTATCTATCGTAT
CTAGTCTAGTCTAGTCTA
>Contig_1448
CATTCCATCAGTTGCCACTCCCCCTCCCTCATGAGTGAACTGCGAAATTTGGCCTACCTG
GAGAGGAGGCCTTTAAAGACGATTGCAGTYRGTTAGTTAGTTAGTTAGTTAGTTAGTTAG
TTAGTTAGTTAGTTAGTTAGTTAGTTAGTTAGTTAGTTAGTTAGTTAGTTAGTTAGTTAG
TTAGTTAGTTAGTTAGTTAGTTAGTTAGTTAGTTAGTTAGTTAGTTAGTTAGTTAGTTAG
TTAGTTAGTTAGTTAGTTAGTTAGTTAGTTAGTTAGTTAGTTAGTTAGTTAGTTAGTTAG
TWCWKYGTGAAATTAAAAGTGTCAAACAAAAGAATGAAATTACTCTTTAAAACCTAAAAG
AACTATTCTATTCTATATGTTTTTATTTTGGAGCAGATTGACCTTTATTTAGATATTTTC
TTTGCTCTAAAAGAACTACTTCGCTCGCTCGTTTATACGTGGCGT
>Contig_2582
AGTTCCAGGGCAGCTAGGATCCGTATATAGGGGCGTAACTCCCTAAAaTGCAATCtATCT
CCGATCAAAaTGATACTCCTTtACGGCGTATTtACACTCCTTWWKRRARmGAGAGAGAGR
SASMGAGAGWGAGARRrRMGAGAGAGaGAGARRRaGAVWRAGAgAGAgWKAKDRRRWGAG
WGAGAGASASAGAGAGAGAGAGAGAGAGAGAGAGAGAGAGAGAGAGAGAGAGWRRRAGtA
GAGAGAGAGAGAGAGAGAGAGTAGTAGTAGTAGTAGTAGTAGTAGTAGTAGTAGTAGTAG
TAGTAGTAGTAGTA
>Contig_3071
ACCCTAYCAGTTTGCCTAACTGTTTGACACCACTGTAAGTACaTCTAGAAGCTTTGGGAM
ATATTCATCCCGCCACCCCCATTTTACAGGATCCAAGASAAaaTTTTTAGGTTGTTCTTT
TTGTRTGTATGCTAAACCCTATCAGTCTGCTAAATTTTATCATTTTAGTACCACTAGAAG
TATCCTAGAAGSYTTKKKGnMWKTTWAAWHCCYCYATCYCCATTTATATTTTtaGTTTGT
AattttgtaTGCTAAACCTTACTAGTTCGACAAATTTaCATTATTaCTAGCGCCACCcGA
AAGTGCCCTAGATGCTTTRGGGVMWTTtawAAAMCCCMAAMMMyaAWTTTACAGGCTCCS
RRkAAAGAATATATTTGTGTAGAGATTATTTtCGTTGTTTGTATGCTAAACCCTtACCAC
TGTTCTACATTTCCTTATTCAMCCCCCcaMCCCMATTTTACAGGMTCCTAGAKGGAAATT
CACGATTTYGAGAYTYTTWCYTTTGGTTGTATACTAAACTCTACCTAGGCCTATGTGCTA
AATTTAATCATTCTAGCATCACTGAAAGTACCCTAGAGGTTTTGATGATCAGTGAGTGAG
TGAGTGAGTGAGTGAGTGAGTGAGTGAGTGAGT
>Contig_2558
ACTATAGTATGAAAATTGGAGATGAGCCATGAAGGTATTATACATAGAATTATTCGATAA
TTAATTTGCAAGACAARGGRkatgGTGACGTCACGTCAGCAAGAGAACAATGAGAATTGT
AGCTGCMAAaTGKCTCRAGAMAGAGAGAGAGgRGAGAGAGRGRGAGAGAGAGAGgAGAGA
GAGAGAGAGgAGAGAGAGAGAGAGAGAGAGAGAGAGAGAGAGAGAGAGAGAGAGAGAGaG
AGAGAGAGAGAGAGAGAGAGAGAGAGAGAGAGAGAGA
>Contig_102
ACGCCACGTATAAACGAGCGAGCGAAGTACAGATGCAGATGAGRACTTCTGACTCGAGCA
GATCAAAGCTTCTTCTGCAGGAGTTTCAATAGAATTAGCAACTAACTGTTACTATTGTTT
AGGAGGCATTAAGGGTTTGCTGCTGGAAAACTGTATGTGACTGCtAGTTTATAGTCAATT
ATTTATTTtCTTTCWARSYtaCAATGAACCTACTATGGTAGTATCTATCTATCTATCTAT
CTATCTATCTATCTATCTATCTATCTATCTATCTWTMTWthwtkrttGrAATGGTAACTT
GGTAATACTGTTACAGTGCACAGTATTCWAWKKTTTkKKDacYATTCTTTGAAGTACTTC
GCTCGCTCGTTTATACGTGGCGT
>Contig_525
ACAAACATTACAAGCAATATAAGAACATTACAATACATCGGCTGTAATCCATTACTTAAG
TACCGTATTAATAATAAGCAATAAAACCACAAACTTCACGAAGGAGAGAGAGGAGATAGA
ACCGCTTTATAAGAGAGATTGGAAGAGAGAGAGASWGAGAGAGAGAGAGAGAGAGAGAGA
GAGAGAgAGAGAGAGAGAGAGAGAGAGAGAGAGAGAGAGAGAGAGAGAGAGAGAGAGAGA
GAGAGAGAGRGAGAGAGAGAGAGAGAGAGAGAGAGAGAGARRGAGAGAGAGAGRGAGAGA
GAGAGAGAGAGAGAGAGAGAGAGaGMGAGRRRGAGAGAGAGAGAGAGASAGAGAGASAGA
GAGAGAGAGRRRGAGAGAGaGAGaGAGAGAGAGARGAGAGAGAGAGAGAGAGAGAGASAG
AGAGASAGAGAVAGAGAGAGAGAGAGAGAGAGAGAGAGAGAGAGAGAG
>Contig_3918
TCTATCTATCTAGTCTATCTATCTATCTATCTATCTATCTATCTATCTATCTATCTATCT
ATCTATCTATCTATCTATCTATCTATCTATCTATCTATCTATCTATCACTTCGCWCGCYM
SKTWWAAACGAGCGAGCGAAGTTTTtYCCYTTTTACAAGTATYCctTTTTtgKTTYCCCA
TCATTTAAGGCAACAAACAAaCAAaCAAACCGAAAaMYwHCTTCATTCTMGTCCTGCACA
AACATTAAACTCTTGCAGCTACAATCTTTGTCTGATCAGAGCCTCGACTATAGTGCCCTT
CTTCCRTCAAGTTAAGCATAATACGGCTTCGTTAAaCTACTCGACAAGACATtAATGTCA
GAGGAAAGACTTtCGCTCGCTCGTTTATACGTGGCGT
>Contig_1077
AGTTCCAGRGCAGYTAKGATMYRTAGGGGYGmHAMYYCCCWAGAKGCAATCTRCCArGGG
KTCTSKAATGgAAWTYCCBBKSVMAAaawwTACACTMMTTtACKGAGAGAGAKAGAGAGA
KAGAGAGAKAGAGAGAGAGAGABAGAGAGAGAGAGAGAKAGAGAGAGAGAGAGAGAGAGA
GAGAGAGAGAGAGAGATAGAGAGAGAGAGAGAGAG
>Contig_1193
GGGAAAGCCAGAAAGCGAATAGTtGGgATTGTCAGTGATACTTCAGATAGATAGATAGAT
AGATAGATAGATAGATAGATAGATAGATAGATAGAcTAKATAGATAGATAGATAGATAGA
TAGATAGATAGATAGATAGATAGATAGATAGATAGATAGATARMTWcGMTMGMTMGWTWR
WHHSDBDvGWTAGATARMTAGATAGATAGATAGATAGATAGATAGATAGTATAGATAGAT
AGATA
>Contig_4
ACATGTGTATCTTAACTATATAGCTACCGTTAACGAGAATATGTTAGGAATGTGGATGAG
GACGTAATACAGCACTCAAAAGGGAaCCTTAAAGAGAGAGMGAGAGAGAGAGAGASAGAG
AGAGAGAGASAGASASAGAGAGAGASAGAGASAGAGAGAGAGAGAGAGAGAGAGAGAGAG
AGAGAGAGAGAGAGAG
>Contig_3460
ACGCCACGTATAAACGAGCGAGCGAAGTACTCTTTCTCACATACTCCTATTTCACAACCT
ACACTCTTCTCGCACTATCATTTCTCCATCGATCGTACCTTGTCACACCACATATTGCCC
TTAAAaCACTTCATKTCWRYMWSTTCTGTCTGTCTGTCTGTCTGTCTGTCTGTCTGTCTG
TCTGTCTRTCTRTCTGYCTRTCTGTCTGTCTGTCTGTCTGTCTGTCTGTCTGgTCTGTCT
GTCTSTCTSWCWSYSTKWYDRKYTGTCWGTCWSTYHSYYYVYYHSKHYVKSWVYCTSTCT
STCTGTCTGTCTGTCTGTCTGTCTGTCTGTCTGTCTGTCTGTCTGTCTGTC
>Contig_3319
ACGCCACGTATAAACGAGCGAGCGAAGtWMYTATGCTGTCACGTTCTATTGYCACATGAA
GCATCTGAAGCAAAaCAAGACATTTtWAARRAAAaaatWWWAATGTAAAaTAAGACAGAC
AGATAGATAGATAGATAGATAGATAGATAGATagatAGATAGATAGATAGATAGAYARWH
RKRWAGATAGATAGATAGATAGATAGATAGATAGATAGATAGATAGATAGATAGATAGAT
AGA
>Contig_208
AACAACAACACTAACAGTAACTACAACAATAATATCAACAACAACAACAACAACAACAAC
AACAACAACAACAACAACAACAACAACAACAACAACAACAACAACAACAACAACAACAAC
AACAACAACAACAACAACAACAACAACAACAACAACAACAAGAAGAAATAGATAGAGGAC
TTGAAAACTGCAACTGAAATGTGGTCGGAAACACATGTGTTGGAAGGGAATTCACAGACG
TGAAGTTCTAGTTATGAATGAGTTACTGAACTTAGTAGATGTTCGCGTGGCTAGTGTTTG
GACTACATAGTCATGAGCAGCTGCGGAAAAACGAGTGCCTCGAGCAAACRTRCGCAGAKG
TGGTACAATCTGCMTCAGCTCATTCGAACAACGTCCATGKAAATATCTGTAGAAGAGAGA
GAGTGCAGCWACATCTCTACGTASAGAGAGAGAGAGAGAGAGAGAGAGAGAGASWKMGMK
MGMKMGASWKMGCTCGCTCGACTTCGCTCGCTCGACTTCGCTCGCTCGACTTCGCTCGCT
CGTTTATACGTGGCGT
>Contig_82
AGTTCYAGGGCAGCTAGGATCCGTAGGGgCGCAACTCCCTAAaTGCAAaTCTACCAGGAG
ACYTCAAWdrrwrAGAGAGAGAGAGAGAGAGRRrrrrrrrrrrRRgRRRGAGAGRRRGAG
AGAGAGRRRGAGrRRDrRRRRGAGAGAGAGAGAGAGAGAGAGAGAGAGAGAGAGAGAGAG
AGAGAGAGAGAGAGAGAGAGAGAGAGAGAGAGAGAGAGAGAGAGAGAGNGAGAGAGAGAG
AGAGAG
>Contig_213
ACTCACGGTAGGTCTATTTAAGTTGATGAAAAAGTTCAAWTCCGTGTYTGTTTAACAGAT
AAaGTGAAGTGACGTAAGAAAaaTKTCCGTCYCTCTTYGCAGWGAGAGARaKAKAKAKAG
AGAGWKWrAGWGAGWGWGtAGWkAGAGAGAGAgwRRRGAGAGAGAGAGAGAGAGAGwAGA
GAGAGAGAGAGAGAGAGAGAGAGAGwAGAGAGAGAGAGAGAGAGAGAGAGAGAGAGAGAG
AGAGAGAGAGAGAGAGAGAGAGAGAGAGAGAGAGAGAGAGAGAGAGAG
>Contig_229
GGTTCTCGGTTGAGGAATCAGTTAAAGAAGGAATTAAATTATATGAAACGCAAAAGTAGA
TCAAGGATAAAaGAGAGAGCGAAAGAGAAAGAGATAGAGAGAGGGACCGAGAGAGAGAGA
gaTAGAGAGRGRGACAGACAGACAGACAGACAaGAMAGACAGACAGACAGACGAACAGAC
AGACAGACAGACAGACAGACAGACAGACAgachMWTSSMWCGMTYRWWTAWWMRTRKYRY
TTTCCCCTCAAGTACGAGTGAGTCACTGAAGTAGACCAAAAAAAAAGNTAGTATTACTTA
ACTTTTAAACT
>Contig_516
ACGCCACGTATAAACGAGCGAGCGAAGTACTTCTAACTCAGTGGCTGTAAGTGGGTTAGG
AAAaGGRWTCCAAGTTATTTKRAAAAAWKGRMMAARgAAGARRAWYMMMWWMCCcACCGT
TAACTAAATAACTAGATAGATAcGATAGATAGATAGATAGATAGATAGATAGATAGATTC
ATTGATTCGCTCGACYTCGCTCGCTCGTTTATACGTGGCGT
>Contig_3919
CGAGCGAAGTATTATTAATTTATTATTATATTACTAGCAAGTGTCGAACCGTACCTGCAA
TTATTTTATTGAGCTGCAACATCTACAGGTGTATTCAAaTGTTCAGGTGATCTTTCCCTC
AAAGACAGAAGTTTTATCGCGGAATGACTCTTGAGAACACAGAAAATTtGGCACCGGAAC
AGCGAGAGAGAGAGgAGAGAGAGAGAGAGAGAGAGAGAGAGAGAGAGAGAGAGAGAGAGA
GAGAGAGAGAGAGAGAGAGAGAGAGAGA
>Contig_269
ACGCCACGTATAAACGAGCGAGCGAAGTACAACTGACATTTCAAAGTTTATAATGTAAGC
ATTGTCACCATGATGTTATGTATCTATCTATCTATCTATCTATCTATCTATCTATCTATC
TATCTATCTATCTATTTTtGTCTATCTATAAATACAAAGTTCAAAAGAaCAGCATTATCA
ATAAAaTGACTTCGCTCGCTCGTTTATACGTGGCGT
>Contig_1303
ACGCCACGTATAAACGAGCGAGCGAAGTGATTCGGTACACGGGTtCTGgCCACGTATRGA
TCGCAAGGTCTTTGCAGAGCTCTTATTCTTATGTTCTTATGTTCTAAAWKsmMWWTTWWY
MMMMTATATAGATAGATAGATAGATAGATAGATAGATAGATAGATAGATAGATAGATAGA
TAGATAGATAGATAGATAACAaGTATtACTTGTtATGAATGAATGAATGAATGACTTCGC
TCGCTCGTTTATACGTGGCGT
>Contig_3861
CGAGCGAGASAGAMAGAMARASAGASAGASAGASAGACAGACAGACAGACAGACAGACAG
ACAGACAGACAGACAGACAKACAGACAGACAGACWGACWGACWGACWKASWGACAGACWG
ACAGASAGRCAGACAGACAGACAGACACTTCGCTCGHHYBDWWWTRMSWKRCRWATACCA
TAATAATTAAAAACAAACACTAACGAGTTTATCAAT
>Contig_1148
ACGCCACGTATAAACGAGCGAGCGAAGTACATCCGTCCGTCCTTCCATCCATCCATCCAT
CCATCCAGCCATCCATCCATCCATCCATCCATCCATCCATCCAACTCCATCTATCTATCT
ATCTACCGCTCGCTCGACTTCGCTCGCTCGTTTATACGTGGCGT
>Contig_641
ACAGCAAGGGGAGAGGTGARRTTTCSTTTCTAGTTTCAGAGAGCRrRATMGAKAATTCTT
TCAAGCAaTCTGAGARAGAGARAGAGagCAaCCTTGAAGATTCACTTAGAGAGWGMGARA
GAGMcGMGAGAGMGAGAGAGMGAGMGAGAGAGAGAGAGAGAGAGAGAGAGAGAGAGAGAG
AGAGAGAGAGAGAGAGAGAGAGAGAGAGA
>Contig_3309
CGAGTCATTTATTTCTGGCCGAATTCCTTTCGATCATTTAATTAGTCAGTGAAAGTACGG
TGGGCTACTTtGCCATCTTTWWAAAaaaaGTGATCGACATTAGGCAAaTTWWTTTKKkkt
CGGGAGAATCATTATGTCGGTCATTCGAATATATCACCYKKKKKKkKgTGTGTGTGTGTG
TGTGTGTGTGTGTGTGTGTGTGTGTGTGTGTGTGTGTGTGTGTGTGTGTGTGTGTGTGTG
TGKKKGTGTGTGTGTGTGTGTGTGTGTKKKTSKKTGTGTGTGTGTAGTTGTTGTTGTTGT
TGTTGTGTGTAGTGTGTGTAGTGTGTCGTGTGTGTGTGTGTGTAGTGTGTGTGTGTGTTA
GTGTTGTGTGGTGTGTG
>Contig_2495
CATTCGACGTTTTGAAAATTCGAAGTTTAGGGTATAAGTCCTTTAAGATCGTCTGTTATC
CAGCATCCCAAATCTTTCTCTTTAGTAGCATTCGCGAGCTCAATACCCATAAGWGTATAY
TTWGCTTTTGTGTTACGAGACCCAAYGTaGYATAACTWWRCATTTWTCYRYGTTKAAacT
MATTTGCCACTTATTCRCCCAyTYCCCTAGYTYGTCTARGTaCRTWTTtGTAAGTTAaCC
ACCCMRCMGAYATCCGCGACGTTWTTYCCYARTTTtGTGTCRTCCGCAAATTTYcGATAA
TCTAGAAARRATGTCRATATCTARATCGTTAAKRBAGAKRVRrARArRRAKMGRGAGAGA
GAGAGAGAGAGAGAGAGAGAGAGAGAGNGAGNGAGAGAGAGAGAGAGAGAGAGAGAGAGA
GAGAGAGAGAGAGAGAGAGAGAGAGAGAGAGAGAGAGAGAGAGAGAGAGtAGAGAGAGAG
AGAGAGAGAGAGAGAGAGAGAGAGAGAGAGAGAGAGAGAGAGAGAGAGAGAGAGAGAGAG
AGAGAGAGAGAGAGAGAGAGAGAGAGAGAGAGAGAGAGAGAGAGAGAGAGAGAGAGAGAG
AGAG
>Contig_631
CATTCTTTGTAGTGCCAACAATAATTTGATGCCACCAGATAATGCRAGTATTCGGGCACC
TTGTCTGATTGAGTCCAATAATTAAGAGAGACTGATAGTGTGGKTWAaagGGCGAGAGTT
CGAAGaCATATGGTRAATAGAGAGAGAGAaRRRAGAKMGMGMaGMGAGAGAGAGAGAGAG
AGAGAGAGAGAGAGaGAGAGAGAGAGAGAGAGAGAGAGAGAGAGAGAGAGAGAGAGAGAG
AGAGAGAGAGAGAGAGAGAGAGAGAGAGAGAG
>Contig_2474
ACGCCACGTATAAACGAGCGAGCGAAGTTTTyCYAAGCTGTGCTTTAAACAGGAAAGACT
TTYCYTWRSCSACTGCAGAGCATTTTWRKCCACAAAaaCACACAGAGGGTAGATGATTGA
TWRKATAGATAGATAGATAGATAGATAGATAGATAGATAGATAGATGATAGATAGATAKA
KAGATAGATAGATAGATAGATAGATAGATAGATAGATAGATATAGATACATGATATCTGA
GAGAGAAAGAaTAATAGGTAGATGACAGATAGACAGACAGACAGACAGAGAAGGTaCTCA
CCCTGTGTCTCTTYCCCMMMRGGGCtAAATAATGCGAGAAAGGGAAAG
>Contig_1681
ARKTYCMGKRCAGCTAGGATSCcGTAGGGgCGMATCTCCWWrAATGCAATCTAYCAGRAG
GTCYCAAwTGwAATCTYCTGYCAAATTtACACTCCctTTACGGAGAGAGAGAGAGArara
kaKAGAGAGAGAGAGAGAGAraRrRAGAGAGAGAaGAGAGAGAGAAGAAGAGAGACAGAC
GAGACAGACAGACAGAACAAAAAGAGAGAGAGAGAGAGAGAGAGAGAGAGAGAGAGAGAG
AGAGAGAGAGAGAG
>Contig_1534
CGAGCGAGCGAAGTACTCCGATCAGCATAGATGTTGTTTAGTCAGTTAATCACTTCGTtA
TTYAYTCACTCACTCACTCACTCACTCACTCACTCACTCACTCACTCACTCACTCACTCA
CTCACTCACTCACTCACTCACTCACTCACTCACTCACTCACTYACTYACWYACTTACTta
cttWMYtAGTtACTCGCTCACTTACTCACTCACCCACTTACTCAACTTCGCTCGCTCGTT
TATACGTGGCGT
>Contig_89
ACCCATAAGAGTATACTWWGCTTTYGTGTTACGAGAMCMAACGTGYATAACTTTGCATYT
ATYCACGTTGAAaCTCATTTGCCACTTATTCRCCCACTCCCYcTAGTTWGTCTAAGTCRT
TTTGTAAGTTAACCACCCMACMGATATCCGCGAMGYTATTTCCYAGTTTTGTGTCRYCCG
CAAATTTYkRWWRAWMKWGARAGRRWtGAGAGAGAGAGAGAGAGAGARAGAGAGAGAGAG
AGAGAGAGAGAGAGAGAGAGAGNGAGAGAGAGAGAGAGAGAGAGAGAGAGAGAGAGAGAG
AGAGA
>Contig_3081
ACGCCACGTATAAACGAGCGAGCGAAGTCCAAAAGAAGGAGTTGGTGTTGGGCATATATA
GGCAGACAGACAGCTTATtATTGATAGATAGATAGATAGATAGATAGATAGATAGATAGA
TAGATAGATAGATAGATAGATAGATAGATAGATAGATAGATAGATAGATAGATAGATAGA
TAGATAGATAGATAGATAGATAGATAGAYWKMKMKMKAGATAGATAGATACTCGCTCGTC
TCGTTAGTACGTGGCGT
>Contig_1147
ACTTTTCCTGTTTTCACTTGTGGATCGCACACACATTGATTAATACAATTACTTTCTGCT
GTCAGATCAATCTGTCTGTCATTATGTGTGTCTGTTGTTATGTCTGTCTGTCTGTCTGTC
TGYYKKHHWGWCWGTCTGTCTGTCTGTCTGTCTGTaCTGTCTGTCWGTCWGTCTGTCTGT
CTGTCTGTCTGTCTGTCTGTCTGTCTGTCTGTMTSTCTSTCTSTCTGTSTGTMTSTCTST
STSTSTGTGTSTSTSTSTGTGTGTGTGTG
>Contig_817
ACGCCACGTATAAACGAGCGAGCGAAGTACAGCCGTGGgACACACTCCTCCACTGGCTGC
ATAGAGGAACATACCAGATGGTTtCARGKWAAACCAAACAGCATTTaaaAGGATATTTAA
GCCTCAAAACTGAGGCAGGATAATTGCAGTAAAGAaTGGATTACATCTCTGGCAGTATTT
GTYctTTTATtcattCATTCATTCATTCATTCATTCATTCATTCATTCATTCATTCATTC
ATTCRTTSGTTGGTTGkttgCTTGGTTGGTTGGTTGgTTGCTTGCTTGCTTGCTTGGTTK
KTKgaCTTAGTTTGTTGCTTGGTTGTTTGGTTGGTCTCTTAGTTGGTTGGTACTTCGCTC
GCTCGTTTATACGTGGCGT
>Contig_2817
ACAGTAAGAGAGAGGCAAAGAACGGTAAGAGAGAGACAGTTAGGATAGTAAGAAAGTGAG
AGGCAGAGTACAATAAGAGAGAGGCAAAGGACAGTAAGTGAGAGAMAGATAGAGCAGTAA
GAGAGTGAGAGATAGAATACAATAATAGAGAGGAAAaGGACAGTAAAaGAGAGACAGCTA
GAACAGTGAGAGmgtgagagACAGTGCACAGCAAGAGAGAGGCAATRGRrTARTAAGTGA
GAGACAGATAGGACAGTAAGAGACAGAGTACAGTAAgAGAGAGACAGGCAAAGGACATTA
AGAGAGAGAWRGaCTAGGACRWwGCAATAAGAGAGAGAGAGAGAGAGAGAGAGAGAGAGA
GAGAGAGAGAGAGAGGAGGAGAGAGAGAGAGAGAGAGAGAGAGAGAGAGAG
>Contig_1236
GAGCGAAGTACAGACCACCTCTGATTTGTCAGCAAATTTCTCCAAAGCACAACAACAAAA
AAGCAACATGTCAGAGCTGTGGCCTTGTGGTTGGACATGTGCTATCCATCCATCTGTCCA
TTCGTCTATCTATCTATCTATCTATCTATCTATCTATCTATCTATCTATCTATCTATCTA
TCTATCTATCTATCTATCTATCTATCTATCTATCTATCTAcTCTRTCTATCTATCKATCT
ATCTATHWWWYTATCTATCTATSTATCTATMYWWtcYTATCTATCTATCTATCTATSTAT
AAGTAAAatTKRAWTYCCCACTTCTACTTTGCTTTGATTGGAATTTCCAATTCAAGACTT
CGCTCGCTCGTTTATACGTGGCGT
>Contig_123
ACGTGCAGAGATATTTAACCCAAGGGAACAGTGCAGTAAAAATAAGTGCAACAGGGTTAG
ATAGGACCTGAATATATTTGTGTATGTGTTGTGTGTGTGTGTGTGTGTGTGTgtgtgtAC
TTCGCTCACTTCGCTCGCTCGTTTATACGTGGCGT
>Contig_132
TCTTCTTGAGAACGGTTGATTTCAAGTTTGTTTCGAATTGCAACACTGGTTCGGGGATGA
CGTCCCcTTCCAGTTCGTTAAATACCGATACAAAGTACTGGTTtGGTGTTTGGGCTATTT
CTTCGTCATTAGTTATTGTAGTGCCcATCTTTAACGAGTGGACCGATATTGCTTTTGATG
GCCTTtCCTACTATTTACGTWARkWGAAGAaTTCTTTAATCTTAGTTTTGCTAACCGACG
CGATTCTAGAGAGAGAGAGAGAGAGAGAGAGAGAGAGAGAGAGAGAGAGAGAGAGATACT
>Contig_2583
GATTCTTCGTCAACACAGGCTCCGTTTTTTTTTTATTTTCATTGGTTTTACTCAGAGAGA
GAGAGAGAGAGAGAAAGAGAAAGAGAGGGACRWAGAKRGATAGATAGATAGAKAKAGATA
GATAGATAGATAGAKAKAGAKAGATAGATAGATAGAKAGAGWTAGATAGATAGAKAGAGA
TAGATAGAWRGATAGAKAKAGAGAGAGARAGAGAGAGAGAGAGAGAGAGAGAGAGACGTA
C
>Contig_2177
AMCCMRKTTTTKRAAATGCTTAGCCTAATATTGCGTTCATAGAGTGAACCTGTCGCTGAT
TGTTCACAGTTTAAAGTCACTTCCATAAATCGCGCAAAaGCCAACnCCAAAAaaTAGGCA
ACACTCAGAGATAGATAGATAGATAGATAGATAGATAGATAGATAGATAGATAGATtAGA
TAGATAGATAGAGTGTTYCMagGKTyYMAAGAAATAAAAAAAAWwCAAGAAGAAAAAGTA
ACACATTTTATTTATAAGTCCTACAAATATGAGACATATCTTCAAACTTTTACCAATTAC
CAATTTATTTCACACTTTCATTTTTAAACTGATAATCGAACA
>Contig_2078
ACTTGTGTAAAAGTGATATTCACTTACAGTAGTCCTTTATTTGACATTCACCTGgAGTTT
ATTATCCCAACACAACACCTCTCTGTTAACAGCTGmMMGAGCTCCAGGAGAGAGTGTTCA
CCCATGCCAGACGACAGAGTAAGTTATTCACATGACCTGTTCCACTCATTCTCATGTTAT
TGGTGCTGACTTAAATGGCACACTGTATGTGGACTAGCAGTCCcATTTCTkDWTTWAWKg
wWTWGATAGATAGATAGATAGATAGATAGAaTAGATAGATAGATAGATAGATAGATAGAT
AGwWWRRATAGATAGATAGATAGwATAGATAGAkWRGATAGATAGATAGATAGATTGATT
GATTGATTGATTGATTGATTGATTGATTGATTGATTTTTCTTAAAGCAAAATATAACTTC
TCTATTCTTTCCTTTGACTTTGGGATAAAAATTGACCCAGATATGTTCCTGACCGTTTTT
GGTTTGTTTTTTTGTTAAAGATTTGCTCCCATAGCTTTAATAGTGTCCCCAGTTACAATG
TGAATT
>Contig_650
ACGCCACGTATAAACGAGCGAGCGAAGTAGACAAATCGTCCCTATAATTTCTGAAACGAA
ATTaGAACACTAGTTAAGATGAGTATCGAATTACGCAACACATAACACGCCATCTATCTA
TCTATCTATCTATCTATCTATCTATCGTTGGTTTATGCTGCTGATTTCAGACTTCGCTCG
CTCGTTTATACGTGGCGT
>Contig_662
CGTTCATAGATATAGACGCATACGAATTGCACTCTAATGGACCGAGAATTCCACAATCTT
CCTAAaCAGCTGAAACTATGACTTTCGTTCAAaTTATTCACGATTYYttACGACGGGCCA
TGTTTCWTATTWRVAWTwCGCCATCTATACAAAGAGACTAGAGAGAGAGAGAGAGwrRRr
RRRKAGAGAGAGAGAGAGAGAGAGAGAGAGAGAGAGAGAG
>Contig_1816
ACGCCACGTATAAACGAGCGAGCGAAGTACTTCACAGATGAACAACTACTAATAAACTAC
AAAAaGTCACATCCGCTCCCAcGATGGAATACTGTTCGCACTTGTGGGCTCCCcTTTtAc
yTTYYAGTCAGTCAGTCAGTCAGTCAGTCAGTCAGTCAGTCAGTCAGTCAGTCcAGTCAG
TCAGTCAGTCAGTCAGTCAGTCAGTCAGTCAGTCASTYMSYTCGCTCGHTYRTTTAnACG
TGGCGT
>Contig_542
TATTCGACGACCACAGTCAACATGCAGGAAAGCGACAAGTCATTTGTTACYGATTTTTCt
ATGACAAATTTTAGAATTTTAAGAATTTTTWRgtCATTTTCATTCTCACGGGTATTTCGC
TATWGKGTACGTCTTGCACGAACTAGAAGAGAGAGAGaGAGAGAGAKAKAGAGAGRGAGA
GAGtRRRGAGAGAGAGAGAGAGAGAGRRRGAGAGAGAGAGAGAGAGAGAGAGAGAGAGAG
AGAGAGAGAGAGAGAGAGAGAGAGAGA
>Contig_58
TCAAGACATTTTGAAAGTATTTTAAAGCACTCTTTCTAATACAGTGAAACATCGTATCCT
TAGATTATGAAACGTAAGATGCAGTTCCTAAGAGAGAGAGAgaTAGAGAGAGACAGAGAG
ATAGATAGATAGATAGATAGATAGatAGAGAGAGAGAGAGAGAGAGAGATAATAAGCAAC
AAATAAATTTwDARRHDAWWAWAAKwKAYWWAGWAWYGATGTGTGCGATTGTGTATTTCT
GgAAGGGCATCAATAAAGGAGAGAAAGAAAAGAAAAWWAGAAAGGGAGATAAGACGAAAG
AGAGAGAGAGAGAGAGAGAGAGA
>Contig_4311
GKTTYYTTTTTAATTTTGTTTTTAAATGTGATATAAACAGCATATGTAGGCCTATGTAAA
AAATAAAAGTAaTTTTCTTCTTTAYGAAATATAGTCTCATCTATCTATCTATactatcta
tCTATCTATCTATCTATCTATCTATCTATCTATCTATCTATCTATCTATCTAYCTAYCTA
CcTACCTATCTATATCTAACAGTCATTTGCTTtaCCTTGTTTTTAAAatTTtATTTCCAT
GTTATTTTGCTTGCtACTCCCTTTAGGgTACTTCGCTCGCTCGTTTATACGTGGCGT
>Contig_649
CATTCAAAATCGGAAATGCACAAAGAAGAAATCTACCAACTGAAAATCCTAAACATAATT
RATTTTtCARCAnCCCYTTtttgGRHYWRKGGAGAGAGMGAGAGAGAGAGAGMGAGMGAG
MGAGAGAGMGAGARRGAGAGAGMGAGAGAGAGAGAGAGAGAGAGAGAGtACTTCGCTCGC
TCGtACTTCGCTCGCTCGACTTCGCTCGCTCGACTTCGCTCGCTCGACTTCGCTCGCTCG
TTTA
>Contig_657
CGAGTCATTTATTTCTGGCCGAATTCCTTTCGATCATTTAATTAGTCAGTGAAAGTACGG
TGGGCTACTTTGCCATCTTTTAAAAAAGTGATCGACATTtAGGCAATTTATTTTTKKttC
GGGAGAATCATTATGTCGGTCATTtCGAATATATCACCTnkKGKGtGTGTGTGTGTGTGT
GTGTGTGTGTGTGTGTGTGTGTGTGTGTGTGTGTGTGTGTGTGTGTGTGTGTGTGKKGGT
GKKKGTGTGTGTGTGTGTGTTGTTGTTGTTGTTGTTTGTTGTGTGTGTGTGTGTGTGTGT
GTGTGT
>Contig_3479
ACGCCACGTATAAACGAGCGAGCGAAGTAATTCTAACAGGTTTGTTtAAGCACGGCCTGG
CTTTTCGAAATCCGTGACAGAGAAwgTSWSAGAGAGAGAGAGAGAGAGAGAGAGATACTG
CTTTAGTCTAAaGAAAKACGTTCGTGTGCTCATaGAAAaTAYTTTGCATGGATTCTTATA
TAGAAAKCACTCTTAATTtCAGATTTTCGAATGGTCATMMAAAaTGGAGACTTAGAAGAC
GAAGAAGAaGAATATGAArKWGTGGAaGAAATGGAGGACGAAGTGGAGGAGGGCGAAGAA
GGGGACCCAAAWTAWRTGMArtCTAGGAAWARRAAAKAAAKRCMWSTaRRRWAAGTAAAT
AAATGCAACTAGGAATAGTAAAAGAATGCAAGTAGGAATAGCGAAAGAATGCAAGTAGCA
ATAGTAAAAGAATGCAAGTAAGAAAAGTGAAAGAAAGCCAGTAGGAATAAAGAAATACTT
CGCTCGCTCGTTTATACGTGGCGT
>Contig_799
ACGCCACGTATAAACGAGCGAGCGAAGTGGATTCAAGTTGCAGTTGATACCAAAACTGCG
ATGGGAAATTTGTATGGATTTACTGGTATAATGTTGGGTCTGTGTATTCCAGAGGTAAGC
TGAAATCTGTCACATTATAATCTTTGGGCCAGGAAAATTTTaCTGCATCATGATGGTAAA
TCGCTCTCATTAATTATCTTGCTGACTGACTGACTGRCTGACTGRCTGACTKMSYKMSYK
MSTKWMTRMSTGRCKKACTGACTGTCTGTCTGTCTGTCTGTCTGTCTGTCTGTCTGTCTG
TCTGTCTGTCTGTCTGTCTGTCTGTCTGTCTGTCTGTCTGTCCGTCTCTCTCTCTCTCTC
TCTCTCTCT
>Contig_905
ACTTCCACCGTAGTTGGCTGGGATAATTATATGTTTACATATAATATCCACAAAaTaGCT
AGCCATCATTTATtAGGATTCTGATGAAGCAACTGTTTACGAWTAAGKATAYGCATTCAT
TCTCTTAAGCTCAATCACAGAGGCTGCTCATTAATTtAAGAGAGAGAGAGAGAKAKAKAG
AGAGAGAGAGAGAGAGAGAKAGAGAGAGaGAGAGAGAGAGAGAGAGAGAGAGAGAGAGTA
GTAGTAAGTAAGTAAGTAAAGTAAAGTAAAGT
>Contig_1278
AGATTAGCTATTATTGAGAAAAAGGAGTAGATAGAGGACTTGAAAAACTACAAATAAAAC
GTGGCTGCAAACACATGTATAGGGATGGAATGCCACAGACGTGAATTCTGGGTATGAATG
AGTTACTGAACCTAGATGTTCGCGTGGCTGGTGTTTGGACTACACAGTTATGAGCAGCTG
AGGAAAAAGGAGTACCTCGAGCAAAYGTGCGCAGAGGTGGCACAATCTGCGTCAGCTCAT
CAGAGCAACGCGCGTGAAAaGCATCTGTAGAAGAGAGAGAGAGAGAGAGAGAGAGagagw
gCAGCRACAaTMTCtACGTACAGMGAGAGGgAGGGAGGCYATCAGTGARGKacgAGGATT
ATaCAATAAGKhYWAWWRRAWYYYCYYYKGAYAGAGTCCAGACGGTTAAGTGCCACTTCA
CTGCAGCCAGCCcACAAGTGAGAACAATATTCCATCTGGGAGCGAATAACTTCGCTCGCT
CGTTTATACGTGGCGT
>Contig_162
ACGCCACGTATAAACGAGCGAGCGAAGTCTGACTTTCATTTAATTTTGTTAATACCAGGA
AAAGTGTATGGGAGGATTTtAATAGAAAGAGTAGTAAAGAGGACAGAGAGACAGACWGRC
AGACAGACAGACAGACAGtACAGACAGACAGACAGACAGACAGACAGACAGACAGACAGA
CAGACAGACAGACAGACAGaCAGACAGACAGACAGACAGACAGACAGACnRRCACTCGCT
CG
>Contig_2218
ACGCCACGTATAAACGAGCGAGCGAAGTACATTGTAACAAGCTATTGtaMYTTTAAGTGT
TTTTTYSgtTtCAGTGGATCTAAGCTAGGGACRatTTTtCAAAGTTATTAAGAATTAACA
ACTTATATCTTACATACAGTAACCCAACTCGTAAGTAAAATATTAGGCGAAAAAaaCGAC
TTGTGGCTGATTTACTtGACTGACTGACTGACTGRCTGACTGACTGACTGACTGACTGAC
TGACTGACTGACTGACTGACTTCGCTCGCTCG
>Contig_670
ACGCCACGTATAAACGAGCGAGCGAAGTACAGTATTGCGGCTAGCMGGGAAAAGATCTAT
CTATCTATCATTCTATCTATCTATCTATCTATCTATCTATCTATCtcTATCTatctMTMT
MTATCTATCWATCTATCTATMTCTATCTATCTATCTAYSWWKAWSWAWCTATCTCTATCT
ATCTACGATGAAGAAaCACTTCGCTCGCTCGTTTATACGTGGCGT
>Contig_1494
ACACCATACTGAACTTTTGACCGATATGACATCTCTTCCTTTACTGCTACAAACTGATAA
TGGTCAGATAAGTATGTAAGTATGTAWGTAAGTAAGTAWGTAAGTAWGTAAGTAWGTAWG
TAWGTAWRKWARrTAAGTAArTAWRKWAGTAWGTAWGTAAGTAAGTAAGTAAGTAAGTAA
GTAAGTAAGTAAGTAAGTAAGTAAGTAAGTAAGTAaGTAAGTAAGTAAGTAaGTAAGTAa
GTAAGTAAGTAAGTAaGTAAGTAAGTARKWARKTamRDDKWAGTAAGTAAGTMAGTgAAG
TAAGWAAGTMAGTRAgtAGTAAGTAAGTMAGTgAAGTAAGTAAGTAAGTAAGTAAGTAAG
TAAGTAGAGTAGAGTGAGTGAGTGAGTGAGTGAGTGAGTGAGTGAGTGAGTGAGTGAGTG
AGTGAGTGAGTGAGTGAGTGAGTGAGTGAGTGAGTGAGTGAGTGAGTGAATAACGAAGTG
ATTAACTGACTTAAACAACATCTATGCTGATCGGAGT
>Contig_107
CGTTCTCGGTTAATGTTAATGAGGCACcAGATCTACTTCAGCTAGAATTAAgTTGAGCTC
CACTGCGATTCTGTTTtGAGAAACAAATTTtCCGATGTTGATATTGGCACATTTTATCAA
TACGTTGGACCAAAAaGATGTGTGTGTGTGTGTGTGTGTGTGTGTGTGTGTGTGTGTGTG
TGTGTGTGTGTGTGTGTGTGTGTGTGTGTGTGTGTGTGTGTGTGTGTGTGTGTGTGTGTG
TGTGTSKKYGTGTGTGTGTGTnTGTGTGTGTGTGnGTGTGTGTGTGTGTGTGTGTGTGTG
TGTGTGTGTGTGTGTGTGTGTGTGTGTGTGTAGTGTGTAGGTGTACGT
>Contig_546
ACATGACCTAGACTACCAAACACTACACACACACACACACACACACWCTCWCACACACAC
ACTCACTCACTCACTCACTCACTCACTCACTCACTCACTCACTCTCACACACACACACAC
ACACACACWMHHHHHMWMTCtacACACACACACTCACTAACACACACACWAAC
>Contig_316
GCCACGTATAAACGAGACGAGCGAAGTACCTACAGACACAATAaTAAAAAwWWTTTWCAT
TGTATACTTATGTCATTWWTTyWYTCTCTCTRTCCYTCTCTTTAKYYtGTGTCTCTGTCT
TTGTCTSTSTSTCTGTCTGTCTGYCTGYCTGTCTGTCTGTCTGTCKGTCTGTYTSTCTGT
CTGTCTGTCcTGTCTGTCTGTCTGTCTGTCTGTCTGTCTGTCTGTCTRYYTSKCTSKCWS
KYWKWYWSDYDGYSWGTCWGTCTGTCWGTHTGTCTGTCAGTCAGATAGATTCAGTATTTA
TTCGATAGATTCAGACTTCGCTCGCTCGTTTA
>Contig_2094
CCTCATGATACGTGAGAATGTTCTGAACCAGCTGATGATCTTCTTCACATGCAAGAACAT
ACTCATTGTTTtGCTGGAGGTCTACAGGATTTGTGTTGTCCACTTTGAGCAGAGCWAWtt
ccSSGGGGGSSgAAGTCAGTCATGTGACCCATCTCATGGACACTCAGAATGGgACTGATG
GAGAGGCTATAGAACCCAGGACTGATGGrRRRGGCTATAGAACCTAAACTACTAAaCTTA
GATACTAACCCTAACCcTMTMYMTMTMTCTAmTCTATCTATCTATCTATCTATCTATCTM
TCTATCTATCTMTCTATCTATCTMTCTVTCTVTCTRTCTRTCTAKMYAsTCTATCTATCT
ATCTATCTATCTATCTATCTATCTATCTATactatctataCTATCTATCTATCTATCTAT
CTATCTATMTRWMTGACTGTCTNTGTATGWATGTATGTATGTATGTAGGT
>Contig_1111
ACAAGGGTTTCTAATTTGCAAGCAGTTGATGGGCCAGAACTTTCTGAGCCGATCAAATGT
GACAGCATCAAAGAGTGAGCTAAAGCAGACAAAmYTTWMYAGCCTCTCCATCAGATATGA
AATCCCAAGAGAGAGGGCGGAAAGAAAGACTAGAGAGGGAGAAAGAGAaGAGAGCGAGAA
AAGATCTGAGAGCTTGGGGGTTATTtGCGGGACAGACTCCTTAATTTttCACATTCAGAC
ATCTATCTATCTATCTATCTATCTATCTATCTATCTATCTATCTATCYATCYWWYYDWwC
TATCTATCTATCTATCTATMYDWMKVWYKVWCKDTBWWWSDWKSHRTSTATSTATSTAKS
TAGGT
>Contig_1164
ACATGTTTTTTCTTGCCTTAATATAAGGAAAGAAAGAGAATGAATGTTGGAGAGAGTGAT
TGATAGTGCACGATGAAATAAAGAGAGTGGGAGACAAGAAAGAGAGAGATGAAATAAAAR
ARAGAGAGAGAGAGAGAGAGAGAGAGMGMGAGAGMGVKAGARAGAAGGGACGTATACATA
CG
>Contig_20
CGAGCGAGAGACAGAGAGAGAGAKAGAGAGAGAGAGAGACgAGAGAGAGAGCGASAKAGA
GAGAGAGAGAKAGAGAGAcGACAGACAGACAGACAGACAGACAGACAGACAGACAGACAG
ACAGACAGACtAGACAGACAGASAGASAGAcSAGWVNRRMMGACAGMMRKACAGACAGAC
AGACAG
>Contig_845
ACGCCACGTATAAACGAGCGAGCGAAGTAMYTwCATATGTTACTTGTGTCTATTCCTGtA
AGATGAGCTGCTGCCTGAAACGTCGAATAAGTCATCATGTCGACTGTTGGTTTtATAATt
CCTAATTCTCGTTATATATATATATATatGTATGTATGTATGTATGYATGYATGYATGTA
TGTATGTATGTATGTATGTATGTATGTATGTATGTATGTATGTATGTATGTATGTATGTR
TGTATGTGTG
>Contig_630
ATAAATGGCAATTAATGAACGTGTCAAAAagGRAAaTACATGTTTACAGGTAAARSYTTW
atTTTTTtCTTGATATGTAAGTTTCAACCAATGTATTATTTACTACCTCAGCCATGTTCG
CTGTAATGCCcAATACTCTCTCTCTGTCTtCTTTCTCTCTCTCTCTCTCTCTCTCTCTCT
ACT
>Contig_710
ATTTCTTTAATGGAGCGTTTAATGACGGCAKCAGCASCRAATTKATTGCAAATTGATTGC
AACCTTGAATGGTGAATCAGAGCAACCGTCTGATAGACAGAGTATAAAaTTGATAATGCA
TCATTGGAGATCGCTCTACGRTTAGAGAGgAGAGAGAGAGgAGAGRRRGRRRGAGRRRGA
GRRRGAGAGgAGRRAGRRAGAGAGAGAGAGAGAGAGAGAGAGAGAGAGAGTA
>Contig_3903
ACGCCACGTATAAACGAGCGAGCGAAGTACAGATGCAGATGAGGACTTCTGACTCGAGCA
GATCAAAGCTTCTTCTGCAGGAGTTTCAATAGAATTAGCAACTAACTGTTACTATTGTTT
AGGAGGCATTAAGGGTTTGCTGCTaGGAAAACTGTATGTGACTGCAGTTTATAGTCAATT
ATTTATTTtCTTTCAAGCTCAATGAACCTACTATGGTAGTATCTATCTATCTATCTATCT
ATCTATCTatctTTWWTKGgaAATGGTAACTTGGTAATACTGTTACAGTGCACAGTATTC
wAWKKTTTTKGKACATTCTTTGAAGTACTTCGtCTCGCTCGTTTATACGTGGCGT
>Contig_98
CATTCGACGTTTTKAAAATTMGACGTTTArGGTATAAGTCSKAAGATGTACACTGTACAA
ATCATTGATGCGATATTACAAAAAaTTTTAGTTCTCACTRAAATATCGCAAAAATTTGTT
MAAAAAaGATATGATATTGATTTTTAacwwrratatgacagaAWWATYGCGTAAATAaTC
GCATCATTKATTTACAAAGTGCCGTACTATAACARTAGAGAGAGAGASMBASASAKAGAG
AGAGAGAGAGAGAGAGAGAGAGAGAGAGAGAGAGAGAGTAGTAGTAGTACGTACGTACGT
ACGTACGT
>Contig_1237
ACTGCAGAATTCAGGGCGGCTACAAATTTTTTtWMHRRWWaGAAGTTCACGAGTTTAGAA
AGATCGCAAAGTTTCAAATTTCTATCTCTTTtGGTTTtAGGGATGGGCGAATTGAAATAT
GCCTAAATGTGAGACTSACTCACTSaCTCACTCACTCRCTCACTCACTCACTYACTYACT
CACTCACTCACTCACTCACTCACTCACTCACTCACTCACTCACTCACTCACTCACTCACT
CACTCACTSAYYHWCWMMCYHMYWsRSTMMYTCKMKYGMTSSTWKAWWSRTGGCGT
>Contig_214
ACGCCACGTATAAACGAGCGAGCGAAGTACAGTATTGCGGCTAGCMGGGAAAaGATCTAT
CTATCTATCATTCTATCTATCTATCTATCTATCTatCTATCTATCTATCTATATCTATCA
ATCTATCTATCTCTATCTATCTATCTACGATGAAGAAaCACTTCGCTCGCTCGTTTATAC
GTGGCGT
>Contig_3654
AGTTYCMRGGCAGCTAGGATCCGTAGGGgCGCAACTCCCTAAATGCAATCTACCAGGAGA
CYTCAAatgatKRAAWCTCCTGTCAAATTRCACTCCTTACGGAghcaHATTDCACTCCTT
ACGGAgtcarATTRCACTCCTTACGGAgWcaaatATTRCACTCCTTACGRAKWRAGAGAG
AGAGAGAGAGAGAGWGAGAGAGAGAGAGAGASAGAGAGAGAGAGAGAGAGAGAGtAGAGA
GAGAGAGAGAGAGAGAGAGAGAGAGAGAGAGAGAG
>Contig_1849
ACGCCACGTATAAACGAGCGAGCGAAGTGACATGCATGGGCCTTGGCTACCTTGATCTTC
CTTCGGAATAACTTTATGACGTAAGGGGgTTATTTaGCTTCTCCAAATTGGAAGTATAAT
GCAGCCACTCTATGATCGGTTTATCTTTGGAGAATTGAGGTGATGACATTGTGTGTGTGT
GTGTGTGKKKGKGTGTGTGTGTGTGTGTGTGTGTGTGTGTGTGTGTGTGTGTGTGTGTGT
GTGTGTAGTGTGTGTGTGTGT
>Contig_3709
ACGCCACGTNTAAACGAGCGAGCGAAGTCATTCACTTCTACGGGATTCATTCTCAGTGCG
AACATCCATCTGATGAAAAGGAGGTGTCAGGCCTGCGCAAGTCCTTtAGAAAGGCCGATT
GTCATTTAGACAAACATTGGAGGACAACATAAAGGCAAARGKYMARgtCCTTTTCCAGTT
CAAGTGTGTGCTGATTCACCTACAGGTCGACGGGGCACCACTTTATTATtATCTCGTCAT
GGTGAAAAWyywaaTCTATCTATCTATCTATCTATCTATCTATCTATCTATCTATCTATC
TATCTATCTATCTATctaKGgAAGGCAATAAaTAAGCAACAGTACTTaCGCTCGCTCGTT
TATACGTGGCGT
>Contig_264
AATTCCTATCAAGCATTCGACAGTTATCKAGTGGCATACAGACGCACACTCACACACAAa
GGACACACATACAAaGCAGACACACACAYAYASAGAGAGAGAGAGAGAGAGAGAGAGAGA
GAGAGAGAGAGAGAKAGAGAKAGAGAGAGAGAGAGAGAGAGAGAGAGAGAGAGAGAGAGA
cGAGAGAGAGAGAGAGAGAGAGAGAGAGAGAGAGAGAGAGAGAGAG
>Contig_944
ATTTCAATGACATTAAAGCTAACATTTAACGACCCTTCCAGTATGAGGTCGACTACAAaC
GCATATGATCAATTTCATTTGCATTGTMTTCAATCAGTTCGGATAAGGATTGAACCACTT
ATATACATTTGTACGTYTCTCTGCTTCAATTGTTtCAATTGGAGAGAGAGAGAGAGAGAG
AGAGAGAGAGAGAGAGAGAGAGAGAGAGAGAGAGAGAGAGAgAGAGAGAGAGAGAGAGAG
AGAGAGAGAGAGARRRRRAGAGAGAGAGAGAGAGAGAGAGAGAGAGAGARRRRRRRGTAA
GAGTAAG
>Contig_3771
ACGCCACGTATAAACGAGCGAAGCGAAGTATTTCGTAAGAATTAAATTTAGAAGAATTGA
AAATAAAAaGTAACTAAAGGTaCATCATTGTATTGTACAAGTTGCGATGCTTACTGCCAT
CAATTTtACCACGACAGAGAGAAAaGAGASAGACAGACAGACAGACAGACAGAGAGAGAG
AGAGAGAGAGAGAGAgwaCTTCGCTCGCTCGTTTATACGTGGCGT
>Contig_3311
CTATCTATCTATATCTATCTATCTATATCTMTCTMTCTATCTATMTMTMTCTATCTMTMT
MTMTCTATCTATCTMTMTMTATCTATCTMTMtaTMTATCTATCTATCTATCTATCTATCT
ATCTATCTATCTATCTATCTATCTAWCTATCTATCTATCTATACTTCGCTCGCTCGTTTA
TACGTGGCGT
>Contig_2590
AGAGACGAAAGGAGGCCAATGAAGCCAATAATGGAATGAATGGATTATAACCATGTCGTA
ATTtAGAGGAATATGCATGAATTGTGTGTGTGAAAGAGAGAGAGAGAGAGAGAgagagag
aTAATAAGAGAGAGATGTAACAATGATAAARGKTWAAARvMRGKTYMRKTWGCATAGAGA
GGGAAGAAGGATCTGGAGGAGGTwRGRAARGRWTTWGTAAAAGATACACGATGGAATACC
AGCGGCAatWAAAGAAACATaGAAATATGAGAATGCGATCAATCGGGGGAGGCCCAATYG
CTYCATAGAAATACTTCGCTCGCTCGTTTATACGTGGCGT
>Contig_2949
CATTCACTTCTACGGGATTCATTCTCAGTGCGAACATCCATCTGATGAAAAGGAGGTGTC
AGGCCTGCGCAAGTCCTTTAGAAAGGCCGATTGTCATTTAGACAAACATTGGAGGACAAC
ATAAAGGCAAAGGTCAAGTCCTTTTCCAGTTCAAGTGTGTGCTGATTCACCTACAGGTCA
CGGGGCACCACTTTATATATCTCGTCATGGTGAAMWATCTATCTATSTATCTATCTATCT
ATCTATCTATCTATCTATCTATCTATCTATCTATCTATCTATCTATCTATCTATCTATCT
ATCTATCTATntaaCTATCTATCTATMcTATCTATCTATCTATSTAWCTAYtctacYTWT
wtRYDAYYWHTCTATYTATGTAACTATCTATCgTATGCATCTATCTACSTATCTATCTAT
CTATCTATCTATCTATCTATCTATCWATCTATCTATCTATCTATCTATCTATCTATCTAT
CTATCTATCTATCWATCWATCTATCTATYTATYTATCTATCTATCTATCTATCTATSTWT
CTMTCTATCTATCTGAATGTTTCGTTGGGTCAYATAAATGTGGACACTSTTAAaTGTTAA
TATGACTAATAKAWATATTTATTGGAATAAATTATCTAAAGAAATATAAATAAATATCAA
CGAAATACTTCGCTCGCTCGTTTATACGTGGCGT
>Contig_484
AATTCCTTGCAGTACAGTGGCAAAGTTTAAYGAaTAAAAATGGRAGAGAGAGKGAgagar
agaGAGAGRGAKAGAGAGARWGAKtAGAKAGAGAGAGAcGAGAGAGAGAGAGAGAGAGAG
AGAGAKAKAGAGAGAGAKAKAGAGAGAGAGAGAGAGAGAGAGAGAGAGAGAGAGAGAGWR
RKAGWRRKAGWGAGAGAGAGAGAGAGAGAGAGAGAGAGAGAGAGAGAGAGAGAGAGTAGT
AGTAGTAGTAGTAGTAGTAGTAGTAGTAGTAGTAGTAGTAGTAGTAGTAGTAGTAGTAGT
AGTAGTAGTAGTAGTAGTAGTAGTAGTAGTAGTAGTAGTAGTAGTAGTAGTAGTAGTAGT
AGTAGTA
>Contig_1577
CTTTCACGCATCATTTCCTCTCATACGCTAAGATTGAAAAGAATARRGWGVGAGMGAGAG
AGAGTTACAAKGAGTTACAAGGAATAaGAAGRMTTCACARAGAYCKYACGAYCCATGCGA
GKTGAARYCYGTCACRYAKCATTYAHYCTCATRCGYTAAGRTAGRAARGAAwWARgWKAS
WrRRGAGAGAGAGAGAGAGAGAGAGAGAGAGAGAGAGAGAGAGAGAGAGAGAGAGAGAGA
GAGAGAGAGAGAGAGAGAGAGAGAGAGAGAGAGAGAGAGAGAGAGAG
>Contig_2469
AGTTCTAAACTTCTAATATGTTTGATGCTTaGAATGAATGGAGTTTtAKKCAACATAGTC
ATGAATGtAGCAGCTGCTGAAAAAGTGGTGCCACGAGGAAATRTACVTAGTGGTGGCATA
TCCTATAACAATAGTCAATAACTAACACTTAACATATAGCCTACTTAaTAGTCGTCATCT
AAGCTGTGCACTTAAGTTTTACGATAAACTGTATAAATGTGCTTTCATTtCACTCTRTTt
GCACATCTACTTATTAATTtCATGTCTTTGtACTCcGCTGTTCTAAGTGCGTGAATGTGA
CTTTtWWYYTTCCTtAATTTAATAACGAAGmSKKSYTTKRARAGAGAGAGAGAGaGAGAG
AGAGAGAGAGAGAGAGAGAGAGGAGGA
>Contig_2980
ATGCATGAGTTTAATGTAACGTTGACACACACACACACACACACACACACACACACACAM
ACAMACAMACAMACAMACAMACAMACAMACAMACAMACAMACAMACAmACAMAMMMACAm
AMMmACAmMMMMMMMMAcAAMMAMMMAAMYAAACAAACAAACAAACAAACAAACAAACAA
ACAAACAAACAAACAAACAAACAAACAAACAAACAAACAAACAAACAAaCAAACAAACAA
AArRNTTTGTAATTCACGCTGATCAAAwKKKSMAMMAAAAATTTGCTTTAATTACGTAGT
ATAATAATAATGTAGACTAAAATTTAAACATTACCAAAGAATG
>Contig_4266
GTGTGTGTGTGTGTGTGTGTGAGGCCGTGTAAGTGGTATGCGAGGTATAGGCATCTCGGG
CGTGGTTAGGCTTAGCAGGAGAGTGGGTGTGAGGTGAGCCATGTGAGGTAGGTGATGCGG
GTGAAGTGTTGAGGTGTTCTTGACGGTGGTTGGTAAGTGGGGTCATTCCGACGCYRCKTW
TAAACGAGCGAGCGAAGTATTTCAACTTATCGATTAGCGGATTAACTTAACCGTAGAAAa
TTTAACGGTATATTTCAAAaGTAGCGATATATAGAAACTATTGTTAATTCATTAATTTAA
TTaGAGAGCCAGCTCACAATTGCRATTCTAATGTTATAGATGTTTTGTTTAACwRKTTWA
WTGAGACTGTAACTAACTAACTAACTAACTAACTAACTAACTAACTAACTAACTAACTAA
CTAACTAACTAACTAACTTACGTCT
>Contig_249
ACGCCACGTATAAACGAGCGAGCGAAGTCAGCCAGTCACCCAGTCAGTCAGTCAGTCAGT
CAGCCAGTCAGTCAGTCAGTCAGTCAGTCAGTCAGTCAGCCAGCCAGTCAGTCAGTCAGT
CAGCCAGTCAGTCAGtCCACTCAGCACTTCGCTCGCTCGTTTATACGTGGCGT
>Contig_474
GCTTGTCCACCTGGAACCTTAGCCTCCATTATCAACGTCCTAGCACTGAAGTTCCTCTTT
AAAAAaTTTGAGTAAGTCGTCTTCAAGGTATCTTCTTTTTTtGTGCCCATGTGCTTTAGY
YTWatTAAACTTTTWAWTWtagRCCAAATAAATMYWAAWtaGATACGCAGATATACTTAC
TCTATCTCTCTCACTATCtCTCTCACTCTCTCTCTCTCTCNCNCTCTCTCTCTCTCTCTC
TCTCTCTCGTCTCGTCTCTC
>Contig_222
GGTGAAAAGATTAGTGAAAGAAAGTAAGAAGAAAATAGATAGATAGATAGATAGATAGAT
AGATAGATAGATAGATAGATAGATAGATAGATAGATAGATAGATAGATAGATAGATAGAT
AGATAGATAGATAKABWKMKMKMKASWTMGMTMGHYHSDTWRWWMGWKRSRTAGATAGAT
AGATAG
>Contig_352
ATCCTTGTATTTGTAAATGAAATTTTTGTTaCCCYTAAATTAACTACAATAACTTGAGTT
CATGCTCTAAATGAaCAATCTGAMMAAatTTwGAACTAAATmtatCTATCTATCTATCTA
TCTATCTATCTATCTATCTATCTATCTATCTATCTATCTATCTATCTATCTATCTATCTA
TCTATMYWCTTCGCTCGCTCGTTTATACGTGGCGT
>Contig_638
GTTTCTGTATGGGCCCATGYTCTTTATTTAAGGCCTAGGCCACTTTGGCTATTTTATGAA
ACAGAAACACTTAATTTCCGTAAGATTGGTCAACACTTTCTTGTATATTAAGTTAATCAT
TTGGTCAAGTTTACCTTGCATTTGGTAATTTtAATTAATAATCTACCTCAaGGGAAAATG
AGGTAATGGAGAASAATTTRgaMCSGGTATTGAAGTGAGGAAATCGWRKTtgGGGGKWAR
TCGAAYGTTTWWTYYTTtkKTTttATATTAAGTAAATTACGCAGAGAGAGAGAGAGAGAG
AGAGAGAKRTGtgGGCTACTGACTAGACACAATGTACCTAGTTCCTGTACGCCATTCTTT
TGTTGTACTTCGCTCG
>Contig_3338
CGAGCGAGCGAAGTCGAGCGAGCGAAGTCGAGCGAGCGAAGTCGAGCGAGCGAGTGAGTG
AGTGAGTGAGTGAGTGAGTGAGTGAGTGAGTGAGTGAGTGAGYGAGCGAGCGAAGTaCAY
AYACACWCACACRYACAMRCACASDYWMRCACACACACACACACACACACACACACACAC
ACACACACACACACACACACACACACACACACACACACACACACACACACACACACACAC
ACACACACACACACACACACWMVMMMMYACACACAMMMMYACACACACACACACACACAC
ACACACACACACACACACACACACACACACACACACACACACACACACACACACACACAC
ACACACACACACACACACACACACAYGGACGGGTGCTTTTGGCGTGGCATTGGTCATTAA
ATAAaGATTCCCTTTATTCCGAAGGTATCAGAATGAAGTACTTCGCATTTGCCTAAaCAG
ATTTGGCACCATTAATTACGT
>Contig_64
CATTCACATAGGCTATTATATATGTATGCCATGCAMTGAAAAaGAASAAAGCAGTATTAT
ATATATATATatatCACAACAACAGAAATaGCATGATCGTATGTCTATTTtGAATCATGC
AAAGTTTCCTAAAaTAGATATTGMAAGAagaTGTAAYYCYWMCCCCyYGCGTCTCTCTCY
CTCTCTCTCTCTCTCTCTCTCTCTCNTC
>Contig_159
ACGCCACGTATAAACGAGCGAGCGAAGTAAGAACAACGGAGGCCGGACTTGACGCTGTAC
ATTTTyYAGTTACACATAACAGATAGACAGATAGACAGATAGACAGATAGACAGATAGAY
AGATAGAYAGATAGAYAGATAGAYAGATAGAYAGATAGAYAGATAGAYWKMKMKMKMKMK
AGATAATAGATAGATAGATAGATAGATAGATAGATAGATAGATAGATAGATAGATAGAYA
GACAGACAGATAGATAGATAGATTTTTGTTTGCACGTCACTGAAGCCACAGATTCGACTG
AGGATGGAAGTGTTGAAAAGGGTCCCTTACGACATCATTCATCACCACTATTACAGACTG
AACTCAAAACAAGCAAAGCATTATATGGGT
>Contig_2320
ACATTAAAATTCGGAGTAAAGTAAaTGCATCTCTAATTCCAAACAAGCAGAGAGGaCAGG
CAGAGACATGCTATCCACAAACACACACCTCCTCTGCTCTGTCAAAGaCTGCAGGAAATG
AGAGTAAGTGAAGTAATAGCTCAGGGGAAAGKGTCAAAGATGAGTTKKTTYyATGCAGGT
ATGCCCTNATGCCTTtGTACAAACTTGACTTGGTTCTGCTTGAATTTCcTCCTCCAGCAC
ATTTTCtATGTGACATTCCATTCAAGTCtATTTTANCTATCATCTATCTATCTATCTATC
TATCTATCTATCTATCTATCTATCTATCTATCTATCTATCTATCTATCTATCTATCTATC
TATCTATCTATCTATCTCTA
>Contig_1850
TAGATAGATAGATAGATAGATAGATAGATAGATAGATAGATAGATAGATAGATAGATAGA
TAGATAGATAGATAGATAGATAGATAGAKWRMTRRMYAGRWMGRWMKAWMGATAGATAGA
TAGATAGATAGATRGATGGATGGATGGATGGATGGATGGATGGATGGATGGATGGATGGA
TGGATGGATGGATGGATRGATAGATAGATAGATAGATAGATAGATMRWWASMWWGAYASW
YAGAGAGCTGATTTtAGTtCTTtCATCCTGAATTCAGCAAGAGTCATCAGTCACATCATC
ATTCAACATCTCCTAAaCATCCGTCTTTCCTCTTCATCCACCCTTTCCTCTTTCAGTGTT
CACCTATAGT
>Contig_2410
CGAGCGAGCGAAGTCATTCAACGWGATGTAATTTGAKCMTTTATTACAATCATCCAGTGG
CTAaTAAACTYAMWCAYACACACACACACAMACAYAMACAYACACACACACACACACACA
CACACACACACACACACACACACACACACACACACACACACACACACACACACACACACW
CWCWCWCWCWCWCWCTMCACACWCTACTCTCTCTCTCTCTCTCTCTCTCTCTCTCTCTCT
CTCTCTCTCTCTCTCTCTCTCTCTCTCTCTCTCAACCAACCACCTTCCTTCATCACGCAC
ATATTTGCACACAAACTTTCGCTTATTTGTTTGTGTGCGCGTGTCTTCCGTCACTTAAAT
ATATAACTATCTGCGTCGCATAAATTCAAAAATCCTTTTTGTTATTTGTG
>Contig_1397
GTTTCGTCTTRCCAATAGAAACATAAATTTCTTCCTCTTTGTTTCTGAATACGTTTKgta
TatTGAAWGAGCTSCTTCRTTTTACATTTtCACGCTTGGTGTCATTYCTTATTTATSGGC
GaCAAAAMMAMYTtgGRARRRGGTATAYGAGAGAGAaGAGAGAGRGAGAGAGAGAGAGAG
AGAGAGAGAGAGAGAGAGAGAGAGAGAGGAGGAGAGAGAGAGAGGAGAGAGAGAGAAGGA
>Contig_814
GCCACGTATAAACGAGCGAGCGAAGTATTATATGGCATAAATGTTTtCATGAAAAATAAA
TTCAAACTATATTATATAGCTAAACTGCCAATGCATTTATTTTATAAGAACTTTTGCATC
AGAGTATAAGTTTAGTAATTYctTTTCAAATTAATGTATATGTATGTGTGTGTCCGTTCG
ATTGCTCGTGTGTGTTCGTGTATGTGTGTRTGTGTGTRTRTGTGTRTGTRTGTRTGTGTR
TRTGTGTGTRTGTGTGTRTRTGTGTRTGTRTGTRTGTGTRTRTGTGTGTRTGTGTGTRTR
TGTGTRTGTRTGTRTGTGTRTRTGTGTGTRTGTGTGTRTGTGTGTGTCGTGTGTGTGTGT
GTGTGTGTGTGTGTGTGT
>Contig_732
ACGACTAATTGATTACATTAACTACATAAATTGGATTCTTTATGGCATTATTCACAGATA
AACAACAACAACAACAACAACAACAACAACAACGACAACGACAACAACAACGACGACGAC
GACGACACAGACACAGACACAGACACAGACACAGACTTCGCTCGCTCGTTTATACGTGGC
GT
>Contig_610
TATTCCAATCTCGATTTCATACCTGCCCAGGTATAACTCAATAACAAaGAGAGAAAGGCA
TGAAATKTTtAAGCGAGAGAGAGAGAGAGAGAGAGAKRKRGARRRRRRRAGAGAGAgAGA
GAGAGAGAGAGAGAGAGAGAGAGAGAGwgAGAGAGWRMGAGWRRGAGAcGAGAGAGAGAG
AGAGAGAGAGAGAGTAGAGAGAGAGAGAGAGAGAGAGAGAGAGAG
>Contig_2537
GATTCGTGATTCTTAAAATTCATAAAATTCAAAATTTATTTCAATTTCTCACCTATAGAT
AGACGYTGGTCCTGGATGAAGGCCATCCATGACACTCTGCCTCTaGACTTTGGCCATAAA
TATCTTCCCTGGATAGATTTCTGGAAGAAGGWGTGATTCCAGTGAAGGCGGAGTTCAAAA
TATCTCCACCGAGGGATGTTAAATGGCCTCTATTGTCCATAACTCCgTTGTTGATTACCA
TATTGTTGATGTTGtATTAGGATATTGCTGTTGTKGTTGTTGTTGTTGTTGTTGTTGTTG
TTGTTGTTGTtgtGKATTTTGGTWatYTGTTGTTGTTGATTAGGATATTGtATGTTGTGG
ATTTTGGTACTKYKGCTGCTGTGAATAATCGTGTTGATTTGGTACTTCGCTCGCTCGTTT
ATACGTGGCGT
>Contig_242
ACCCATAAGAGTATACTTWGCTTTCGTGTTAYGAGACYCAACGTGCATMGARRGAGAGRG
RGrARRGAGAGAGAGAGAGAGAGAGAGAGAGAGAGAGAGAGAGAGAGAGAGAGAGAGAGA
GAGAGAGAGAGAGAGAGAGAGAGAGAGAGAGAGAGAGAGAGAGAGAGAGAGAGAGAGAGA
GAGAGAGAGAGAGAGAGAGAGAGAGAGAGAGAGAGAGAGAGAGAGAGAGAGAGAGAGA
>Contig_3843
ATCTATCTATCTATCTATATCTATCTATCTATCTATATCTATCTATCTATCTATATCTAT
CTATCTATATCTATCTATCTATCTATATCTATCTATCTATCTATATCGTATCTATCTATC
TATnTCTATCTATMTMTMTMYATCTATCTATCTATCTATMTaCTATCYATCTATCTAtcT
ATCTATCTMTMTMTMTATATCTATCTATCTMTMTMTatCTATCTATCTATCTATMTMTAT
CTATCTATCTATCTATCTATCTATCTATCTATMTMTMTMkcTATCTATCTATCTATCTAT
CTATCTATCTATACTTCGSYYsGCTCGTTTATACGTGGCGT
>Contig_2215
ACGTATAAACGAGCGAGCGAAGTAGAGAGAGAGAGAGAGAGAGAGAGAGAGASMCAGAGA
CAGAGAGAcGCCAGAGACAagRAARRMGCCAGAGACAGAGAGAcGMCAGAGACAGAGAGA
CAGAGACAGAGACAGAGACAGAGATAGAGAGACAGAGAGACAGAGAGACAGAGACAGACG
TTAATGCTGTGCTGAATCATTtCTTTATAAGCAGATCTTGGATGTTAGTGCTAATAATAa
tWAAAAAaTACTGACTGCAAAAAGGAAAG
>Contig_434
ACGCCACGTATAAACGAGCGAGCGAAGTCTTTCTTCTGACAAAAAAGTATaGCCTCACTC
TGTCTGTCKGTCTGTCTGYCTGTCTGTCTGTMTGTCTGTCTGTCTGTCTGTCTGTCTGTC
TGTCTGTCTGTCTGTCTGTCTGTCTGTCYGTCYSKHYSTCTSTSTSTCTCKCTSTCTCTC
TGTCTCTCTGTCTCTCTCTCC
>Contig_354
ACTACAGTACAAAGACAAACTGCCCGTTGGTATGTTCTCTTGTCTTGWCTACTTATTTAA
TTGTCCTAAATGCAATTTATCACATAKATAGATAGATAGATAGATAGATAGATAGATAGA
TAGATAGATAGATAGATAGATAGATAGATAGATAGATAGMWAGATAGATAGATAGMTAGA
TAGAYWKMKMbmKMKMKWKAKASDTMGMTMSYTCGYTMKWCKYGKTAGTACGTGGCGT
>Contig_913
ATTTCTTTAATGGAGCGTTTAATGACGGCAGCASCASCGAATTTATTGCAAATTGATTGC
AACCTTGAATGGTGAATCAGAGCAACCGTCTGATAGACAGAGTATAAATTGATAATGCAT
CATTGGAGATCGCTCTACGATTAGAGAGGaGAGAGAGAGRGrgAGAGAGAGAGAGGAGGG
AGGRagGagAGAGAGAKAgWRRRGRRrGAGAGAGAGAGAGAGAGAGAGAGAGASGAACG
>Contig_2138
CCAGAATTTCAGTATGATGTTCAAATTGATTATACATGTAATTCTAAGAGTAAAACTGAT
GCAGGTTGGGATTCTGAAGATGATTTCTGGAACATGGATAAGCCATGAGCATTGGACTTT
GCTTGCCCAACATTTTTTAGCATTTTTGGAATAGGTGTATTAGCTGAGCTCTTTCAGTCT
TGAAGGCTAATCTATCTATCTATCTATCTATCTATCTATCTATCTATCTATCTATCTATC
TATCTATCTATCTATCTATCTATCTATCTATCcTATCTATCTATCTATCTMTMYWYYKMK
CKMKYTATCTATCTATCTATCTATCTATCTATCTATCTATCTATCTATCTANCTATCTAT
CTATCTATCTATCTAT
>Contig_216
ACGCCACGTATAAACGAGCGAGCGAAGTACAACACAAAAACTCAAATCTAAACTCCCTGA
AGCCCTAGACTCAATTAAGCTACCATTCTATATGTACTAATGAACTTATCTATCTATCTA
TCTATCTATCTATCTATCTATCTATCTATCTATCTATCTATCTATCTATCTAACTTCGCT
CGCTCGTTTATACGTGGCGT
>Contig_2311
ACCTCTACGGACTTTATTCACACGCACACACACATGAACACGCACGCACACACATACAAA
CACACACRCRMACAYACAYACACACACACACACACACACACACACACACACACACAMMMA
CACACACACACACASASASAGAGAGAGAGAGAGAGAGAGAGAGRRRGAGAGAGAGAGAGA
GAGAGAGAGAGAGAGAGAGAGAGAGAGAGAGAGACGAGAGACGAGACGAGAGAGAGAGAG
AGAGAGAGAGAGAGAGAGAGAGAG
>Contig_989
ATTTCCCCTATTTGTGGGGGAATTACCCTGCTTTTmCSSCYTTTAGTTtCGGCTATCATC
TCAGTTTtCGGCGGAGATGTTTCcTTGTTGAAGATTTTKSMAattTTTTTTTTCMGATGA
TCTCTTAGATGTAGAGAAAGARTGAGAGAGAGAGAGAGtAGAGMGAGAGAGAGAGAGAGA
GAGAGAGAGTAGGAGGTAGGAGCGTAGGAA
>Contig_3563
ACGCCACGTATAAACGAGCGAGCGAAGTAACAAAGGTAGAACTTGGwWTTWWWWTTAATT
WWTTTTTTTkbtYATTTGCAGTAGTTATGTATATAAACCTTCAATGCATGTCTTTTCCTC
GTTCCCTATTTCTCTGTATGTCTGTCTGTCTGTCTGTCTGTCTGTCTGTCTGTCTGTCTA
ACTTCGCTCGCTCGTTTATACGTGGCGT
>Contig_559
ACGCCACGTATAAACGAGCGAGCGAAGTACAGTGCTGTCACTGCTGGCTGTCAGATTCTG
AAATAATACAATCTCAGAATCAAGATGTTtATGATAAGGATGAATGTTAAGTAAGTTTWR
SYTtaCCAAAACAKTtAAACCTTACAAGGCACTTTTTtKdaAAMSTGTCTAGACAGACAG
ACAGATAGATAGATAGATAGATAGATAGATAGATAGATAGATAGATAGATAGATAGATAG
ATAGATAGATAGWWwrRGKTWRGGTTAGTATCTAAGTTAGTAGTTtAGGTTCTATAGCCT
CTCCATCAGTCCTGGGTTCTATAGCCTCTCCATCAGTCCATTCTGAGTGTCCATGAGAT
>Contig_701
AGTTCCACTGCAGCTAGGATCCGTAGGGgCGCAACTCCCTAAATGCAATCTGCCAGTGGG
TACAAAATGAAATCTCCCCCMcacCMTCCTTACGCAGAATTACACTCCTTACGGAGTAAA
TCTCcaaatctcYTtACGGRGAGAGAGAGAGAGAGAGAGAGAGAGAGAGAGAGAGAGAGA
GNGANAGAGAGAGAGAGAGAGAGAGAGAGAGAGAGAGAGAGAGAGAG
>Contig_4190
CGAGCGAGCGAAGTCGAGCGAGCGAAGTCGAGCGAGCGAAGTCGAGCGAGCGAAGTCTTT
CGCTATTTGCGGTTTGGAAAGGGCGAAAAaGAGAGTTGGGTCAAATGGGAGGAAATGATC
TCTGGCTGAGAGAGAGAGAGAGAGAGAGAGAGAGAGAGAGAGAGAGAGAGAGAGAGAGAG
WgwrDDRGTAGTagtagTAGTAGTAGTAAGTAAGTAGTAGTAGTAGTAGTAGTAGTAGTA
>Contig_48
ACGCCACGTATAAACGAGCGAGCGAAGTACTTCGTCGCTTATACCAAACCGGTCAGTaCA
AAATGCAGACTACAGACTGGGTACAAAATACTGACTGCAGACTGTGTATAAAACACAGAC
GGATAAAAATGACTGTTCTTGGTCTGATACGTGACGACATGTTATTGATTGATTGATTGA
TTGATTGATTGATTGATTGATTGattgATCGATCGATTGATTCAGTGATTAATTGACTGA
TTGATTGATTTACTACAATTACTTCGCTCGCTCGTTTATACGTGGCGT
>Contig_3373
ACGCCACGTATAAACGAGCGAGCGAAGTACTTTAAAATACYACTTTGCAGTGAAGAGCCA
ATGTTATTTAGGACAGGTTCATCTACATCTACTGAGAATTCAGAATTGTTTtAAGCAAAA
AmYTWCCTCAACATGAAAaCAACAGAATCTTCAAGAACAGAAGGAATGATGGTATCTATt
ctatCTATCTATCTATCTATCTATCTATCTATCTATCTATCTATCTatctatctTTCTAT
CCGTCTTGtCATTTTGGGTGTTTATAAACAGCCATTGAaGATGGTTGAACCACTTCGCTC
GCTCGTTTATACGTGGCGT
>Contig_99
ATCGAAATATGCGCCGGATAACAGGCCACAGTGTCATCCAGTCAGCCAGTYAGCCAGWCA
GTAAGCcAGTCAGCCAGTCAGTCAGCCAGTCATCCAGTCAGCCAGTCAGCCRGYCAGTCA
GCCAGYCAGtMCAGTCAGTCAGTCAGTCAGYCAGTCAGYCAGTCAGYcAGTCAGTCASTY
MGYYMGYYMGTYWRYCAGTCAGTCAGYCAGTCAGTCAGTCAGTCAGTCAGTCAGTCAGTC
AGTCAGTCAGTCAGTCAGTCAGTCAGTCAGTCAGTCAGTCAGTCA
>Contig_1030
CTTTCGTAATATCTGGAGACAGCATTTTAAATTCATGAATAACTTTAGTCCTCTTCGCCT
ACATTATAACTTTCTTSTTCCATTTTTTTttaAAMCYTYmAAAGTAGGTTGAGTTTTAAT
CGTTAATAAAAAGTAaGCARAGMGAACGAAAGGGAGgAGAGAGAGAGAGAGAGAGAGAGA
GAGAGAGAGAGAGAGAGAG
>Contig_4204
AGTTCCAGGGaCAGCTAGGATCCGTAGGGgCGCAACTCCCTAAATGCAATCTACCAGGAG
ATCTCAAATGAAATCTCCTGTCAAATTACACTCCTTACGGAGAAATTTTGGTGCTCCCGC
CAGGGCCCGAACCTGGGACCTTCTGCGAGAGAGAGAGAGAGAGAGAGAGAGAGAGAGAGA
aGAGAGAGAGAGAGAGAGANAGAGAGAGAGAGAGAGAGAGAGAGAGAGAGAGAGAGAGAG
AGAGAGAG
>Contig_1809
AATTCTAATATCTGAAATGGTAGTTTTtCTtGAGCGCCATATTTTAAGCGATGCGCCGCC
GTAGTTTCCAAACTTYSSMAARWKTTWKKTAATATAGTTAGGAGAAGTTCACGRAGGACT
AACAGGGAAGCGATGAGAGRAAAAGARSSMAWKRAAaaGAGAGTTGAAGCAGCAAAaTAT
AARRRRRGaGAKAGAGAGAGAGAGAGAGAGAGAGAGAGAGAGAGAGAGAGAGAGAGAG
>Contig_1812
ACTCTTTACATGTACACAATGGGAAGAAAAaCGCACGAATAWWWWAaTTCTCCTTATTAG
TTTCCTTTCTATGAATTTTAAARTTWGGAAACTCAMAYGGRCTTCTTAAAWWWwgTRTAC
ATCAAGAARAaTGTACATATTCCTGAGTRWWYYTTWTRRAWKKACRSWRTRTRTKTGTGT
RTGTGTGTRTGTGTGTRTGTGTGTRTGTGTGTRTGTGTGTRTGTGTGTGTGTGTGTGTGT
GTGTGTGTGTGTRTRTGTGTKTRTGTGTGTGTGTRTGTGTGTGTGTGTGTGTGTGTGTGT
GTRKKKKKKWGTGTGTGTGTGTGTGTGTGTGTGTGTGTGTGTRKGTGTGTGTGTGTGTGT
GTGTGTGTGTGTGTGTGTgTGTGTGTGTRTGTGTGTGTGTTCGTCAAAGAGAGCCGAAaT
TTTGCTGCGAAATCGAAGCAaCGTAATGCATTTAACGAACcTCAGAGTTGAWtaAAGAAA
TTGCGACTCATACTAGGCACAAACCGCTCAGTAAAAGCAATAAAATATTAACTTAACATC
AGTTAACAAAAATTTTAAGCGAGCAATTTAATTAATCTATGAACACGAATCAATAATATC
CCGAAAATCGCAATAAATCGTTTAAAACTATACTTAGACTTTAATAAATAAGAGGCTCAA
TAAAAGAACTAGAGCATTGT
>Contig_2129
AGTTCCTATAGCAGAGTTCGACCTGCAGGGATATAGCGAGGAATGGGCACAATTTTtGGT
CGAACAACTTACGTACTTGAAATTTACTGGCCTGCCAGTTCGTGAATTAATATATGAATT
AATTAATATaGAACCAAGTTTTACTAAATGAWTTTWAAWTtaCAAAATGTGTTTCAGTTT
TTtAGACAAAATGGCGGCTTTGAATTTAATAGTATTTGATTCGATGCCAAAAGACGTTGT
tCTAATCAAAAGGATAGATCGTTAATTAAATATAACTAGTTCATTATAGCtATAAACTTA
TACAAAGAGWRgaAAAAAGAGACAGAGAGATAAAaGCGAGAGACAGAGACACAGACAGAC
AGACAGACAGACAGACAGACAGACAGATAGACAGACAGACCGACGGAKtaGGACGGACGG
ACGAACGGACTGACAGACAGACAGACAGACAGACAGACAGACAGACAGACAGATACTACA
TTTTTATAGGGCTGAAGCTGGGCTCATAAGCACTCGAAATACCTTGGAGAAAA
>Contig_44
AATTCAGAACGCCTTTCTGCAGCTCATCATTMTAATAAAGTAATAAGAACACTGAATAAT
TCATTACATCTTCGCTTATATAAAAAaGTTTATTTAAGCAATGTCATCTTATAATTACTA
TCGTCTACGCGAAATTGTCTTTGAGTCGTTGCTGTTTTTtGCTTRTGTACTTTCTCTCTA
ATATCTwAWTycctCYCYCKCKCTCTCTCTCTCTCTCTTTATATATATatCTCTCTCTTT
CCTTYYHytcCTCTCTGTATATATCTTCCTCTCTCTYMWTTtYBtCTGTCTGTCTGTCWG
TCTGTYTGTCTGTCWGTCWGTCTGTCTSTCTGTCTGTCTGTCTGTCTGTCTGTCTGTCTG
TCTGTCTGTCTGTCTGTCTGTCTGTCTGTCTGTCTGTCTGTCTGTCTGTCTGTCTRYYTS
KCTMSYYBSKYRSTMSsTSKCKYTCTCTCTCTCTCTCTCTCTCTCTCTCTCTCTCTCTCT
CTCTCTCTCTCTCTCTCTCTCTCTCTCTCTCTCTCTCTCTCTCTCTCTCTCTCTCTC
>Contig_2354
ACGACTTTTCCTTAACATATCTTCTTAAACACTTACGTGAGAATWGAGAGAGAGAGAGAS
AGAGASASAGAGASASAGAGASAGAGAGAGASRSASRCAGACAGACAGACAGACAGACAG
ACAGACAGACAGACWGACWKMCAGACAGACAGACAGACAGAcagaGGCAGAGACAGAGAC
AGAGActGAGATAGAGATGAARRAGAAaGCGGGAGAGGTAGAGTGAGAACTATACCATTA
TGAGAATAATCGCCCTAATAAAAGGAACAAAGAAAAAAmyHKGRAAAAAGaCTTGAGACT
TaCTTAGTTATTTCATAAATAACATTTAATATAAGAATGACTTCGCTCGCTCGTTTATAC
GTGGCGT
>Contig_547
ACGCCACGTATAAACGAGCGAGCGAAGTACACATAAGGCAATAGGCAGTATGACACTATC
AAAAATaCTGTTCTGTTATCTATTTATCTAATCTGTCTAATCTATCTATCTATCTATCTA
TCTATCTATCTATCTRTCTATCTATCTATCTATCTAtctaTCTCACTTCTGCAGAACTTC
AGAATAAGCCGCATTtGTACTTCGCTCGCTCGTTTATACGTGGCGT
>Contig_1614
ACTAATGAACTTATCTATCTATCTATCTATCTATCTATCTATCTATCTATCTATCTATCT
ATCTATCTATCTATCTATCTATCTATCTTTCTTTCTAACTAATCTATATTTCTAaCTAAT
CTATCTGTCTTTCTAACTAATCTATCTWWYYTTYYTtCTTTCTtAACTAATCTTTCTTTC
TTTCTTYYTTYYTTtCTTTCTTTCTTTCTTTCTTTtCTTTCTAATCCCATTTGACTTTCA
TTGTAAACATGTTACTAAATTGAGCCAAGACTACGGTGGCCCAGT
>Contig_2098
CGTTCTCAAAGTTCAAAAGTTTWCGGtAAACAGGCAATGGTTTGTTGATGTACCTTTTGT
TtGCTTTATCTTACAGTCTCTGTATGTATATGTGCGCGGtATGCTGCATACATGCGTATA
CACAGACTGGAATAAWWWtAGCGAGAGTGGGGAGAGTGATARAGTGAGKAAGGAGAGAGA
GAGAGAGTGgAGGGGrArRMGAGAGAGAGAGAGAGAGAGAGAGAGAGAGNGAGAGAGAGA
GAGAGAG
>Contig_1539
CATTCGCAATCAGTAATTACTTTTACGTTTAYAAAaYGAATGCAAAAAaCATAAAaGGgA
CWCTGCTATCATTtATACATAVAAWGCAWCATAAAaGGGARTCCARCTTAAATATGTGAT
TTAATTTKwWTWVYWAWTTWMYACCTGTGCGTaCTGCACGKGATGAATGATCcTGTGCWA
atYKGRAATAATTCCSATCAAGCGTTtCGACAGTTATCGCGTCTCTYTCTCTCTCTCTCT
CTCTCTTCTTTTCTCTCTCTCTCTCACACACACACACACACACACACACACACACACACA
>Contig_3856
ACGTATAAACGAGCGAGCGAAGTACAGTAAGGTCACGTGTCTCGTAATMMAAAaGATKTA
CACACGATTCTTtCCATTAATTTCGTCTACGTATCTTTCGYATCAGCGTTCGTTCGAACG
TTGCTAAGCTMGCGAATGTGACGAGCAAAMMMMWYMAMhWTTWTTCTGCGAGHCTCACTT
GTCACTTAAAAAaTCAGTCTCGGTTTATGTgtTTATTGTGTRAGTGYKAAGGTGTGTGTG
TVTGTGTGTGWKATATAAATGGTGGGAGTCGTGTTATATATRGAAGAGAGAGAGRGAGAG
AGAGAGAGAGAGAGAGAGAGAGAGAGAGAGAGAGTATAGTAGTACTACCTTAACCTTAAA
>Contig_1493
ACGCCACGTATAAACGAGCGAGCGAAGTAATTCTAATTTACTTtAACGATCATTTAGTAG
ACACTTCGGCAGCCTCTCTTTTCTTtCATCAGMTTATGTTTTWMctTAAATGAAATCCGC
AAAARRRKKGRMsAGAGAGAKATAGGACAGAGAGAGAGAGAGAGAGAGAgagaaraAAGA
CAGAGAAATGGCGGAGGAATAGWGAGAGAGATCCTTaGAAGGACTTCGCTCGCTCGTTTA
TACGTGGCGT
>Contig_1866
CCTTCATTCAGTTTAGGCCTAAGTTTTtATTTTATTTTGtCAGGAGTCTTCAGGGAGGCC
CTTAGACCCCCcaAMCcAATATTTTGGGACATTTCgTATAATCTTAAATGRCRTTCTCAT
TTATTTYYTTttMGTCCTCTCCCCACCCCccGATTATCTTCAAATGTGATGTATTTTCAT
CTCATAGGTATTAAATACAATTTAAATGACCCTTCAATAGATCCCTCACTGTCTGTCTGT
CTGTCTGTCTGTCTGTCTGTCWRTCTRTCTRTCTRTCtRTCTRTCTDTYTRTCTRTCTRT
CTRTCTRTCAGTCAGTCAGTCTGTCTGTCTGTCTGTCTACTYCGCTCGCTCGTTTATACG
TGGCGT
>Contig_2488
ACGCCACGTATAAACGAGCGAGCGAAGTAATTCTAGCAGGTTTGTTACGCACGACCTGTG
TTTTTKkAAATCCGTGTTGTGTGTTTTtCAAAAGGTTATTGCTTTCAAATGATCGACTAT
TCGGATCGTGAGGCATaGCTTCGAGAAGTTTGCCCCCcGCAGCGGAAGTTAAATTAATCG
GTCTATWMTYCtccTGTTCTTTTCGTCTGCCTTKTTTKkAATATTAGCGAAACGTTWRSY
TTTTTYCyAGTCATCTGGAACTTTTtCCATTGTCCATAGAGAGAGAGAGAGAGAGAGAGA
GAGAGAGAGAGAGAGAGAGANAGAGAGAGAGAGAGAGAGAGTAGAGAGAGAGAGTAGAGT
AGAGAGTAGAGAGAGTAGAGAGAGTAGAGTAGAGAGA
>Contig_3873
ACGCACGTATAAACGAGCGAGCGAAGTACATTATGTATGAGAACCAATGCAGTCAAATCT
GGTGCGATGGgTTGAGGTATCTTTTtCCAGTCTGAAGGAGTTTGAGTTTCGCGTGAGATT
ATCAGTGAATAATTAATGTGAATTTAGGAAATATTTAAATATGTTCTAACATCTATAGGT
TGTTGTGCCATATAGAATTGTATTGrRRAWKRCCTTTAAAATTGCATTTCAATTCCTGAC
TTTaGAACTGAGGAAGCAAAAaCAGAATGGATTTATTTtGGTCTTACAGGTTGATAAACA
GACAGACAGACAGATAGATAGATAGATAGATAGATAGATAGATAGATAGATAGATAGACA
GACAGACAGT
>Contig_1923
ACTGATCACATGAGGGTGAGCTCACACTAATCAATGCTCCTGACATGCAAGCATACACAA
ATGAATGTTTAAACTGAAGgAGGATATGCCTATACTGTATCTTTTYCStrMyAGCAGAAG
AAAGaCCMatTTAAATCTATCTATCTATCTATCTATCTATCTATCTATCTATCTATCTAT
CTATCTATCTATCTATCTATCTATCTATCTATCTABYYWwyywrBYWWYYWRKCTATCTA
TCTATCTATTACWWWRKTTTCATACAGCTATATTTTCTAGGACATCATGTGAATTTGCTA
GAGGTTTTGGTAGGAGACGCCTCCTGTCCTAGTCTTTAG
>Contig_59
ACATCTGTGCTAATTATTAACGTGTAACTCAAAAAaCACACATATATATACAACCACACG
CAKTAGCATTTGTtAGACTGTCTRCAATATGCTTTCGGACGTGCcTATAATTATAATTAG
CCTAAGCCGActTGGTCACTGTTTTCATGTTATTAAATGTCGTCAACTGGCAAAGGATAA
TATGTCAAATCGGATATGAGGTATATTAAGAGAGAGAGAGAGAGAGAGAGAGAGAGAGAG
AGAGAGAGAGAGAGAGAGAnAnAGAGAGAGAGAAGAGAGAGAGTAGACG
>Contig_2598
CCCCCCAAACAAAAMATTCGTGACCGCTCCTGGATAGACGATACTGCTTAArRRRARRAW
TTWAAAAaCAAaCTTAATGCCATTTTATGTAACCTTTTTGAAAGGAAAYCCGGGgTATGC
CATCTTTCTTTCTTTCTTTCTTTCTTTCYTTCYTTCTTTCTTTCTTTCTTTCTTTCTCTC
TCTCTTCTTTCTTTCTTTCTTTCTTTCTTTCTTTCTTTCTTTCTTTAACGTTTAAGTTAA
>Contig_3367
ACGCCACGTATMASKMRSKMRSKMAGTCAGTCAGTCAGTCAGTCAGtCAGTCAGTCAGTC
AcGTCAGTCAGTCAGTCAGTCAGTCAGTCAGTCAGTCAGTCAGTCAGYCAGYCAGBCAGK
CAGYCAGTCAGTCAGTCAGAAGCAAAACTTaCcaAAACNCATCAGAACTGTACTTCGCTC
GCTCGTTTAN
>Contig_2627
CGAGCGAGCGAAGTCGAAGCGAGCGAAGTCGAGCGASSRYKAAGTTATTCTCGAATTACA
ACATCTAAAmAACCTAACCMAACTTAACATTACTTAACCTACCCTtAKAYCTATCCTAAA
GYAAGCTAACCTGCCTTGCCTTGCCTAACCTACTTTATCGWCCTTAATTAGCAGAYCTTA
ACCGKGAAAAATGMACGAACGAAAAKTCGTTYGAAAWTCAGTTCWAACWAAAaGGGTCTA
CTCCCCTTTTGGAAAGAGAAAGAGAGAGAGAGAGAGAGAGAGAGAGAGAGAGAGAGAGAG
AGAGAGAGAGAGTAGAGACGACTACGTACGTTACGTAACGTTAACT
>Contig_3306
ACGCCACGTATAAACGAGCGAGCGAAGTACATAGACAGACAGACAGAMRRMTAGATAGAT
AGATAGATAGATAGATAGATAGATAGATAGATATGTACATAGACAGACAGAYAGATAGAT
AGATAGATAGATAGATAGATAGATAGATAGATAGATAGATAGATAGATAGAtagatagaC
ATATATCTGCGAGGATTTTCAGTCAGRatTTAGACcGTACCATAGACTTCGCTCGCTCGT
TTATACGTGGCGT
>Contig_1314
AGTTCCAGTGCAGCTAGGATCCGTAGGGgCGAATCTCCTTAAATGCAATCTACCAGGAGG
TCTCAAaTGAGATCTTCTGTCAAAaTTACACTTCTTACGGgAGAGAGAGAGAGAGAGAGA
GAgagagAaGAGAGAGACAGACAGAmMARMGMGAGAGAGASAaCARACAGACAgaacmaA
GAGAGAGACAGACAGACAGACAGACAGAnMArAGAGAGAGASASAGAGAGAGAGAGAGAG
AGWGAGAGWKARAGWGAGAGAGAGAGAGAGAGAGAGAGAGAG
>Contig_2722
CGAGCGAGCGAAGTCGAGCGAGCGAAGTCGAGCGAGCGAAGTCGAGCGAGCGAAGTTGTT
CATCTCAAATGTAATCTTGCTAACATTATCTTTTTCGtAAGAAATCTTYGCTTTGAGAGG
CAGAGAAATAAATACCGAAGAGAGATAGGAAGAATGGkKSCCMVMGAGAgaaagagaGAG
AGAGAGAGAGAGAGAGAAAGAGARAGGATATTCGAGGGATATTAATACATCTCAAACTTA
TTAACAAGTTATATTCGTACAAAAGATTCCGT
>Contig_2759
ACACTGTATACAGGTGCATGAATATGAGCAaYAAAATCAGCTGYMaaTYAAATGCGATTM
TTCYATATTTTtCACTCTTAAAaaATGKTGTTCCAAAGgctcgTSTCATTCTAAAGCAaT
TTGTCGTTGCCTGGAAAMCAGCTTAACGGCATTTCGTRGCTGGTCGAACTCTCTCTCTCT
CTCTCTCTCTCTCTCTCTACTACTACTACT
>Contig_361
AGAGACAGAGACAGAGAGACAGACAGAGAGAGACAAAaGACAGAGACAGACagacagAGA
GAGAGAGAGAGAGAGAGAGAGAGACAGGCAGACAGACAGAGAGAGACAGACAGTaCAGAG
AGAGAGACgAGGCAGACAGACAGAGAGASRRRMMRGSMRSCSKWRGKTWRGKTTAGCGTA
GAACCCTTAAAAATTTAGTTATAGTTCACTGCCACTAATTTATTATTGCACATCTTGAGA
CACTTCGCTCG
>Contig_4113
CGAGCGAGCGAAGTACTTCGCTTTCCYCGTGTATTTATGAAaGGAGTTGCGAAAAaGAAA
GAAAGAAAWAAAAGGGGKddGGGGRAARKKtyaSARAGATGTGCTCTGAGACGAATGACG
TCATTCCCCcRYTAAAATACAGCATGCAGAAATCAACGTGTTCRATGAGCTTCTAGCCCC
SGgCTGGAGCTCGAAGCTTtACAAGAGAGAAAGAGAGAGAGAGAGAGAGAGAGAGAGAGA
GAGAGAGAGAGAGAGAGAGAGAGAGAGAGAGAGAGAGAGAGAGAGAGAGAGAGAGAGAGA
GAGAGAGAGAGAGAAGA
>Contig_1909
GAAGTACTGTGATTAAAATMMATTGACAGTTTTATAGTGTTTTATtACTAAACACATACA
TACATACATACATACATACATACATACATACATACATACATAGAGACATACATACATAGA
TACATACATACATAMMAAAaaCCAACAGTCAACATGATGATCTATTCTTCTACGTTTCGG
GYcgAGCAGCCCATCTTCAGGAATACTAACAGACACAAGTATCATTACAGGATTTTyYTT
TCCTTTATTAAGCTTTTACGAAATGACTAGATTTKKCATAATACTTCGCTCGCTCGTTTA
TACGTGGCGT
>Contig_1263
ACGCCACGTATAAACGAGCGAGCGAAGTGTTTCTACAAGTCTCCATCGCAaGGAAAaGTA
ATTTCGTCGCAAAGTGACGTGTCTCTCTTCTTTCACAATGTTAATTACATTCATAAGTTA
ATTCCAACTTTwCGAAaTAACAGAGAGAGAGAGAGAGAGAGAGAgaAATGAATAGAGTAT
GTACTaCGWAAAAAaTTWCTGTTGCACCTCTGGCCAAGAAAACAAATGCTAGATATAATG
TGAAATATTACGTTAGAAAG
>Contig_4151
ATCTATCTATCTATCTATCTtATCTATCTATCTATCTATCTATCTATCTATCTATCTATC
TATCTATCTATCTATCTATCTATCTATMTMTMTMTMTMTATMTATMTMTMTMTMTCTATC
TATMTMTMTMTMTCTATCTATatCTATCTATMTMTMTMTATCTATCTATMkTCTATCTAT
CTAtcTMTMTATCTATCTATCTATCTATCGTATCTATCTATC
>Contig_1749
ACGTATAAACGAGCGAGCGAAGWMSAGACAGACAGACAGACAGACAGACAGACAGACAGA
CAGACAGACAGATtAGATAAATAGATAGATAGATAGATAGACAGATAGACAGACAGACAG
ACAGACAGACAGACAGACtAGACAGATAGATAGATAGATAGATAGATAGATAGACTTCGC
TCGCTCGTTTATACGTGGCGT
>Contig_1343
ATTTCCGGATCTATCAGTTTTAGAGTTTATTTGAGTTCAAGATGATGTTTTACAGAAGAT
ATATTAGAGCGCAAACCTCTAATGTTGCAATAATGTATGTCTAATTTTkKTTKKAATTtG
GTTTTTTwAWttgtaKKWTGTTGTTGTTGTTGTTGTTGTTGTTGTTGTTGTTGTTGCCCT
CAGCATCTTGATGCCGATCAAGTGACTTCGCTCGCTCGTTTAWAMGYRGCRKCGGAATCA
CAGTGGTAGTATTTACCAGGCATTCTGAAATTTCTCTCTGTTCACTTGCCAATAAGTTCC
ATCACCTAAACAATaGAAAGTCCAGTAAAGTGCGTAGATGTGCTGTCCTTTTAAGGGATG
TAGGCTGATCTCTCCAGAATACTAGAAAGAGGTATGCATAGGCTCTAGGAGGTGAGATTC
T
>Contig_2134
ACGTTTGACCCCCTAGTAACTCTGTACAGGAGAATGCAGTATAGTTAAAAAAAaWTTWGT
CTTGAAAGACTATCTTTTGGKTTTWRKtGATAGGCAAACTGAAATATGCCTAAATGTGAA
ACTGACTGCTCACTCACTCACTCGCTCACTCGCTCACTCGCTCACTCACTCACTCACTCA
CTCACTCACTCACTCACTCASTCASTYMScTCRCTCACTYAYCATCAAAaaCCTCTAGGg
TACTTCTWGTGGWGgTATACCCTAAMCTTCGAATTTtCAAAACGTCGAWWTTGATTCTtC
AGTTTTYTCtAAGGgCCATAYCTCATAAACTATATAAGCTAAYCCCACCAAATTTKGYAT
ACTAAGTCTRTGTTAGATCAAaGCTGGGTTAGGYAAAGTATAGTTGGGgTTAGCTTATAT
WGTTTAGRAGTTATKGCCCTTGAAAAAAMYYcTAGAATCCCATTCGACGTTTTKRAAAAT
TtCGAAGTTTAGGGTATACGTCCAAAATCTGTTTGGGTTATATATATATATATATATTAG
AGCGCTTACCGGACTCTTCACCATTTCTCGAAGCAACTCGATCTA
>Contig_1943
ACTAATGAACTTTATCTATCTATCTATCTATCTATCTATCTATCTATCTATCTATCTATC
TATCTGTCTATCTATCTATCTATCTATCTATCTATCTaGTTACTAAATCTTTCTTTCTAA
CTAATCTAwtcyYYTYYYTYYTTTCTGACTAATCTTTCTTTCTTTCTTTCTAACTAATCT
ATCAATCTTTCTAaCTAATCTATCTTTTTyYTTTCTAACTAATCTATCTTTCTTTCTTTC
TKRCTAATCTATCTTTCTTTCTTTCTTTCTAACTAATCTATCTTTCTTTCTTTCTAACTA
ATCTATCTTTCTAACTAATCTAAATATCTTAACTTCGCTCGCTCGTTTATACGTGCGT
>Contig_380
GATTCCATTGTAAATTAAAAGCAATATCGTAAATAAGTAGTTTTATtATGTTTCCTATCA
TCTTCGTACAGCTAGAGAGAGAGAGAGAGAGAGAGAgagagatTYMAaCGAAAAGTTaGA
ACATTATTGCATtGTTTTAGGAATACTGTATCTTTtCAAGTGGTTCGCTCGACTATCTAC
ATTTCTTCCTCACTCAGCCTGTTGTTCCTACCCTTTATGCCTCCATTCTCGCTTACAAAA
TTATAATGTCTTGTACGTTACTCATGATATTTACGTAATAGCGT
>Contig_3562
ACGCCACGTATAAACGAGCGAGCGAAGTCAGTCTGTCTGTCAGYCKGYCAGTCAGCCAGC
CAGACAGTCAGTCTGTCAGCCAGTCAGTCAGTCAGTCAGTCAGTCAGTCAGTCTGTCTGT
CTGTCTGTmYWAARRAARgaAAAWYCGAACCACCTGGATTWWWTTttWAAAARKWRSYTT
TtCATACACCCACTTAAGATAAGAGTAATTAAGCGCATTAATCGGACCAAAGGAGATTGG
ATGTTAAaCTACTTTTGTGGTAGATTCCTTATACTTCGCTCGCTCGTTTATACGTGGCGG
T
>Contig_3398
ACGCCACGTATAAACGAGCGAGCGAAGTCGAGCGAGCGAAGTCGTTCCGAATAGGCCGAA
TATTTTATTTtATGAGGTTACGCCTTAGGCATTTtAGAGAAGAAAGTCCCTCGAATATTT
AGRTCGTCGTAGAAAGGATCGWACGaCAAAAAARKwACAATTYGTtCTTCGGAGWAWTYT
CTCTCTCTCTCTCTCTCTCTCTCTnTCTCTCTCTCTCTGTTTTtGAAAGTAAATTTAGTT
ACAAATAAGAATAACTTCGCTC
>Contig_971
ACCCGAATGAGCATTTAAAGTGAGCATAAATTTGATTTGCCcACTTTTATCTGATTGCAA
AGTTTtATTGCAAAGTCGTCTCGTTGAGAATGAGACTTAGCTCCTCTACTTGGCTTTATT
ACTACGCTAATTATCATTCCTTTAATATTAGATTCACTTCTTCAGCATTTTGATCACCTA
AcTTTCGCTGAATGCGGAGTTCATAATTTtCTTCCTCTCATATCCTACTTACCGTTCTTC
CTTtCTACGCTCTCTCTCTCTCTCTCTCTCTCTCCTCCTCTACTCG
>Contig_4048
ACGCCAACGTATAAACGAGCGAGCGAAGTTWRSCCcAATATGATTTGACATAAGTYYWac
YTGTTAATTAGAATATAGAGATAGATAGATAGATAGATAGATAGATAGATagataGGAAA
GTGATTGATTCATTATCGATAGATAGATAGATAGgaWWAATAGAAAGTGATTGATTCATT
ATCGATAGATAGATAGATAGATAGAAAGTGATTGATTCATTAATACTGgTACTTCGCTCG
CTCGTTTATACGTGGCGT
>Contig_28
GGCAAACCGGAGGAAAGGGAGTAAGGCCCcTACAAGGgAGCGACTTGGTTAGATTGAGAA
AGGGGTTGGGTTTTGTGTGTGTGTGTGTGTGTGTGTGTGTGTGTGTGTGTGTGTGTGTGT
GtGTGTGTGTGTGTGTGTGTGTGTGTGTGTGTGTGT
>Contig_2418
AATTCTAGCAGGTTTGTGAGGCACGACCTGTGTTTTCGAAATCCGTGTTGTGYATTATTC
AAATATACTKtactcCCAAATGATCGACTATTCGGTTYGCGATGCATGTTTCAGGAAGCT
TGCTYGCAACGAAGGTCAAAMTAATCGGTCAATAATTCCCCGGTTMTTCGCGTCTACCTT
TTTttGAATATTAGCGAAACGATGGCATTTTTtRCAGTCATCTGGATCAACTCYGTTATG
CATTCWTTGAGYATTCGAGTACTRATTTGATcGGGTCCCTGGGtAATTTGATCGGGgTTY
CGKGGATWTGATCGGgTTTCCGGGgAATTTGATCGGGKAAMSGGGKKgAGAGAGARAGAG
AGAGAGAGAGAGAGAGAGAGAGAGAGAGAGAGAGAGAGA
>Contig_2475
CTTTCGTCACAGTTTGCTAACTCAGTGTTTTACtATTTGTTCTTTGGTGgAGGCTTATAG
GCCTATGCCTGTTTCGTTCATTTGGATGCAGCTTTACATACTAGCATGTAGCTAGTTACA
AATCAATAGCATTGCTATAGTTTTKKTTTKgtCAACGATTAAATaCTGGGTTCGAAACTC
GGCGTACTTTTGACCCCCTTGTAATTTTCTATCTATTTkGKTTTYSgtAGATAGGCGATT
TAAAAATTGtCCTAAMTTTTAGGCTCACTCACTCACTCACTCACTCACTCACTCACTCAC
TCACTCMCTVABCATMVAAasCYWCTAGGGTACTTYBAGTRATGCTAGAATGATKAAATT
TRRYAYATAKGYMKRRKTWRGCATACAACTAAA
>Contig_1207
ACTGCAATTGCDCGAGGCGACCTGATTCCGTCTCAATTTWaTGTGAAACAGTCGGAAATT
tgSMAAWTTTTATARAARRAGAGGGACGRAAAAaTRARAGMGAGAGAGAGAGAGAGAGAG
AKAGAGAGAGAGAGAGAGAGAGAGAGAGAGAGAGAGAGAGAGAGAGAGAGAGAGAGAGAG
AGAGAGAGAGAGAGAGAGAA
>Contig_49
ACCATCGGAGCATGTGTGTGTGTGTGTGTtATTTTATCCTTTCTTTCtACTTATATACAT
GATTTAAGTGTTAGCCTGCCTTAAAGTAAAGGgATCCARRAAWHHHWTWkAGAGAGAGAG
AGAGAGAGAGAGAGAGARRRRRAGAGAGAGAGAGAGAGAGAAGAGAGAGAGAGAGAGA
>Contig_1154
ACGCCACGTATAAACGAGCGAGCGAAGTACCACAAGCTACAAGGCCAAATCCAAACCCAT
ATATTTATTTAAACGTwGCATATAATAAACTTAATTATATAAGGGgctctctCTCTCTCT
CTCTCTCTCTTtCTATATTCATCAATCTATACKTCTCTaCTCTCTCTCTCTMTCTCTAGA
TGTAAATGTACATATCGGAGCATCCCATGCAGAGCCTCACTCCCTTCCCGCATCCTTATT
AGAACA
>Contig_286
TATTCTAAAGGTCAAACTGGAAATATGAGATTTTtAGATGATGATGTTGAAGAAGAGAAG
CAGATTAAaCGTATCgAAAGGGCAAGAAGaGAAAACcAGCAGAGAGAKAGAGAGAGAGAG
AKAgAGAGAGAGAGAGAGAGAGAGAGAGAGAGAGAGAGAGAGAGAGAGAGAGAGAGAGAG
AGAGAGAGAGAGAGAGAGAGAGAGAGAG
>Contig_953
ACCTAACTGTCTAATATCTTCTTAGATTTATGATGAGAGTCTCCGAGTAGGgAACCTACA
TGTGTATATGGTGGGACCCATGTTTCCGATTACTTCCTTGCTTTAATATCTGGCTATCGA
AATGTCATCCAAYTGTCYCCATGCATGCATtGTTGCATTTCATAAAWKGGAAATGTTAAT
TTGTCCAWCATTTTGAGCTGTGTGTGTGTGTGTGTGTGTGTSTGTGTGTGTGTGTGTGTG
TGTGTCGTGTGTCGTGTGTGTGTGTGTGTGTGTGTGTGTGTGTGTGTCGTGTCGTGTCGT
GTGTCGTGTCGTGTCGTGTGTCGTGTGTGTGTGTCGTGTGTGTGTGTGTCGTGTCGTGTC
GTGTGTGTGTGTAGTG
>Contig_1838
AGTTCCCCTAATTCTCAAYTTCATGATTTCAWCCATRAGGRAKCATTTTAATTGTGAATA
TRTGCATGCGGCTATTAGATGCACTAACCCATGAGCGAAYAYGATTGCCATGATTTATTT
ACTAAYAARAYaGCATCGTTCTGAATATTCATTTATKCTTCTTGTTATTAATCATMMTGA
ATGYAATTTTtCAWAaCGARAGGCAAATAKGAAaTCACAAGAAAaRAGAGAGTGWKAGGG
AGAGAGCYAAAGAGAGAGAGAGAGAGAGAGAGAGARAKASACCTCTAGTTAGTTTAAAAG
GAAAGTACGCCAAATACACG
>Contig_2695
CATTCATATCAAACTTCTRAAACCTAAwTTWAAMYTWAGATACGTCATCAGCKACCTTRT
ATGYAGCWTAAGTTAYTGTTTCYRCCTTAGTCTGCTTAYAGCTCTCCAAGTRRCTGGTTA
GTTCCCTACTGTTTTtCCGAGTGYATTAACTTTtAACATMTGATTTTATtATTTCTTKKY
ctTTTGTGTRTCTTAATAATTAAGTTGTTAAaTTTCTCAATTTCATCTATKGTTTTTTTt
taWAAARGkATTTTWRKATTGATTTATTTTTAAATTTATTGTTTTAATCTTAAGtaAGCA
TTGATAAACTCGTTAGTGTTTRTTTTAATTATTATGGTATTTGTATGTCAATATAATGCG
TGCRTGnGTCTGTCTGTCTGTCTGTCTGTCTGTCTGTCTGTATCATCTGTAATTGGCTCT
TCTGACCATAACCAAATCTCAGTATCCATAAATATTGCAAATAAATAGAC
>Contig_466
AGTTCYAGGGCARCTAGGATCCAWAGGGRCGCAACTCCYTAAWTGCAATCTACCAGGAKG
TCTCATTTtGAGAGAGAGAGAGAGAGAGRRRGRGAGRGRGRRRGAGAGAGAGAGAGAGAG
AGAGAGAGAGAGAGAGAGAGAGAGAGAGAGAGAGAGAGAGAGAGAGAGAGAGAGAGAGAG
AGAGAGAGAGAGAGAGAGAGAGAGAGAGAGAGAGAGAGAGAGAGAGAGAGAGAGAGAGAG
AGAGAGAGA
>Contig_1953
TCTTCTTGRGAAAGGTTGATTTCATTYAAGCCTTCCGAATTCAAGTTTGGTtCGAAWTtG
CAAVACTGGTTCKGGGrWKRAVKYCCCCTTCCAGTTYGTTAAATACCGATACAAAGTRCT
GGTTTARTRTTTGGGMTACTTCTTCGTCGTYAGWTATTGYAGWKMSAKMKWKARMKAGWG
aGASMGAKAKWRCTTTTGATGGGCTTCCTACtATTTACGTRAGnGAAGAATTYTTTAACG
TTARTTTTACTAACYGACGCKATTCTAATTTCTTCTTCCCTTTTTAGCCTTACGGACCAG
TTTTTTTAACNTCCCTACACTTTTGCACATTGCACACTTTTTGAGAGAGAGAGAGAGAGA
GAGAGAGAGAGAGAGAG
>Contig_408
CGAGCGAGGATACAAGAGAGAGAGAGAGAGAGAGAGAGAGAGAGATCTTCACTGGACGAA
GacMAWwCTAATCACAGTATATGATACAAGCATTAATCCAGGAATAGCTTGTATCGGCAG
AAGTAGCAGTAACGAGAACAAGTACTTCGCTCGMWMKTWWAWRMRWRRMRWGAACAAAAA
ACGACCGTACTTCGCTCGCTCGTTTATACGTGGC
>Contig_3704
CATTCAAAATCTGCATGGGTGCACGGTAGCGCACTGCCAAGTTCGCGCGCTTACCGGACT
CTACACCCATTTCTCGAAGCAACTCTGCGTACTTTCGACCCCCTTGTAACTCAGTAATGA
AGAACACTAGAGAGATGAAATTTTTTTTYyyATGTAGAAGTMCACTAGCCTAGAAAAMMM
CCSRAGTTACAAATTTCTATATCATTkKTTTTttCGAGATAGGCGAaTTAAAAAAMSKYY
WAaTTATGAGACTGACTGACCGGCTGACTRAmtgaYWGACWSACTCACTCACTCACTCAC
TCACTCACTCACTCACTCACTCACTCRCTCACTCACTCACTCACTCAMTCACTCACWSAc
TCASYMGMWCMYYYASKSWACTTCGCTCGCTCGTTTATACGTGGCGT
>Contig_3578
ACGCCACGTATAAACGAGCGAGCGAAGTACACGTATGTTTTTGCTATTAYGAAAACTAAC
AATAGTSTTCCcATACATCATAGCATATTATCTCGTTGCATGAATTAAAaTaCACTTGCC
TATTCCGCACGCTATATGAKATATGAGGTTGAARTAAGCACGAYAKGCCATTTAACTCTC
TCTSTCTCCTYATCTCTCTCTCTCTCTCTCTCTCTCTCTCTCTCTCTCGTTCTTTTCACA
TAAATAAGTATAACTTCACTGCTTACATTAACGATAAATGAATAAGAAAC
>Contig_2553
GGTTCACACACAGAACAGACGAGTGTTATGGCAGAGCTGATATCATTTGTTTYCctTTTC
AGCAGTGAGTCATCAGTGAGTGTCTGTCATCAGAAGGAGgATGACTGCAGCTCTTTtGAT
GTGTGTGTGAGGAGAGAGAAGTGAGACAAAaCATATCTCACACACACTTTCACATTCTCC
AATCACACTGTAATACGGTGTAATCTGAGGACATCAGCCCGCATAACGTGGTGGGTAAAa
CTAAAGTTTGATGCATCAGTTCACATCTATCTATCTATCTATCTATCTATCTATCTATCT
ATCTATCTATCTATCTATCTATCTATCTATaCTATCTATCTATCTMTCTRgTCTRTCTRT
CTRTCTRTCYATCTAT
>Contig_954
GGGAAGAATAGAGTGAAGTGCGGTATATGTTAGGAAGTGAGGGRRRagTGTAGGAGAAGA
AATGATGGAGAGTGAGGGgAGATGCAAAAGAAGTAAAGAGAAAGKGGGAGGTGTGAGAGC
ACAAATATAAGGGGGAGAGGAaCAAACAATTGAAAaTAGTGTTAGAAGAAGAATGATATA
TAAATTGATATATAATTaGTGTAAGAGTATTTCTACTTAGTGGAGGAGAGTTGTAGTGGA
TAAaTGTAGAGAGAGAGAGAGAGAGAGAGAGAGAGAGACTTCGCTCGCTACGTTTATACG
T
>Contig_1634
TATTCATGAATATGCATATTCGAGATAGAGAGACAGATAGAGAGAGAGAGAGAGAGAGAC
AGACAGACAGACAGACAGACAGACAGACAGACAGACAGAGACAGTGAGAGACAGACAAAT
AaGACAGACAGACGGtACAGTCAGACATACAGAGATAGAGRRGGAATGAGAcGAGACAGA
CAaCAAAGAGAGAGATTRRRRAARGRAGTTAGAAATCCATAAT
>Contig_1449
ACAAGCATGGTGTTTTTAGTTTGCTCMATTTCGATYTTTATGTTWAATCTAATAKTTTGR
TGGTCGCTATCGCCAAGATTTTCTCCGATTTTTACAGTTTRAACARTATTTTCTTCMTTG
CATAAGACAAGATCAAGGATGTTTtCACCGCGAGAGAGAGAGAGAGAGAGAGAGAGAGAG
AGAGMGMGNGAGAGAGAGAGAGCGAGAGAGACGAGAGAGACGAGAGAGACGAGAGAGCGA
GAGAGAGAGAGAGAGAGAGAGA
>Contig_530
CTTTCGATTCAATTCACGTCTCTCGAGAATGGATCCCAGGATTTCTTTTtCTTGAAAGTT
GGTTGTCATACGAAGATTACTCTYCGTCCCcTATGATGTATCTWTTAAGTTTtARGAAGG
CGCAGTCATAAACTTCTYACTGGGgACTAAGAGAGAGAGAGWGAGAGAGAGAGAGAGAGA
GAGAGAGAGAGAGAGAGAGAGAGAGAGAGAGAGAGAGAGAGAGAGAGAGAGA
>Contig_2091
ACGCCATTTTTGGGATGTATACCCTGATTTTCGAAAGTCAAATGCGTTCCCcGAAAaTAT
TGAaGGATTCCATATCGTCGACCTCTCAAACTATATAAaGCTAGCCCAATAAGCTTTACC
TAACCAAAGTTAACCTTACATAGACTAAAATAACCTAACCTAAGTTTGCCTATCCAACTT
TGATCTACCTTTAATTAATAAGCCAATGAAAAATTGAAAGTATTAACGAATGGAAATTCG
AGATACTTTACTTTCGCGGTTATGGgAgTAATCTCCGTCCcGGAMCTATCTCTCGGACGA
CCCTCCTACTCTAGGAGAGANAGTTAGTTAGTTAGTTAGTTAGTTAGTTAGTTAGTTAGT
TAGATTCTAGCCATTCAATCCTCAAATTACTTGA
>Contig_786
CACCGAAGCATCTGCGAGTGTTYTTTGAATACGCACGCACGCACGCACGCACGCACGCAC
GCACGCACGCACGCACGCACGCACGCACGsMMSKCACGTACGCACACCcTANACCTACAC
ACACAcaCACACACACACCTACACACACACCTACACACACMMCCMMCcACACACAAaCAC
ACACACACACAAMCNCCcACACACACACGCACACGCGCGYACACACACACACWYTTCGCT
CGCTCGTTATACGTGGCGT
>Contig_288
ACGCCACGTACAAACGAGCGAGCGAAGTCATTCAAAGGCCTACAGACCCTACAAAATTTA
TGTCTATCGAACGGTGCCAAGCACATAATTACTTCGGCAGATGAAGGCACTGTTCTGATG
GATAGGAATTGAATGCcAAGAGAGAGAGAGAGAGAGAGAGAGAGAGAGAGAGAGAGAGAG
AGAGAGAGAGAGAGAG
>Contig_3411
ACGCCACGTATAAACGARCGAGCGAAGTCTATTTAACAAGAAAATCGATAAAGAATTATT
TGGAAGTTTATTAAGGCGACCATTTATCTGCTCTGTACTTTGGCACTCACTAGTCTTAAG
AAGACTGTTAATGTCCAAAAGGTCGCCGTTCCTCTCAGGAACTGAGACTAGAGGTAGCAT
GTCCTTCAAGGAaTTAAGGCTAGACAGACAGATAGATAGATAGATAGATAGATAGATAGA
TAGATAGATAGATAGATAGATAGATAGATAGATAGATAGATAGATAGATAGATAGATAGA
TACTTCGCTCGCTCGTTATACGTGGCGT
>Contig_14
GGTTCAACCATCTTCAATGGCTGTTTATAAACACCCAAAAWwGCAAGACGGATAGAWAGA
TAGATAGATAGATAGATAGATAGATAGATAGATAGATAGATAGATAGATAGATAGATAGA
TAGATAGATAGATAGATAGATAGATAGATAGATAGATAGATAGATAGATAGATAGATAGA
TAGATAGATAGATAGATAGATAGATAGATAGATAGATAGATACTACCATAGTAGGTTCAT
TGAGCTTGAAaGAAAaTAAATAATTGACTATAAACTGCAGTCACATACAGTTTTCCAGCA
GCAAACCCTTAATGCCTCCTAAACAATAGTAACAGTTAGTTGCTAATTCTATTGAAACTC
CTGCAGAAGAAGCTTTGATCTGCTCGAGTCAGAAGTCCTCATCTGCATCTGT
>Contig_2543
ACGCCACGTATAAACGAGCGAGCGAAGTACCTTTGGAAGCCACGTTTCAGCAAGGAATAT
TTGAAAGAGCCATTGGTTAATATTCGTTTTAACTCcTTTTCGAAATTYYKGRAAAAAaaT
ATATGATCGTGAAGCTCCGTACGGCAGAATGCAGGGCGGGTAAAAAAAaaTTTTACAGGT
TGAATTTCACGAGTCTAGAAAGTTCCCAAAGTTTCAAATTTCTAGCTCTCTTGGTTTTAG
AGATAGGGGAATTAAAAAATGCTTAAATGAGAGACTGACTCRCTGACTGACTGACTGACT
GACTGACTGACTGACTGACTTCGCTCGCTCGTTTATACGTGGCGT
>Contig_1424
CACTCGCAACAGTTTTGATCAATCTTGAATCGTCGCTTCAAGAAATCAATACAAATCCTA
CATCGGTATTTGTAATAAATAGTGAGTGGTAAGCAGTTTATTTATTTATATAGCTTAATA
AATACTGTACGTGTATTTTAWWTMtctATGTGTATATAATAAATATTTTTTAAGGtAGTA
TATGTGTAGTGGGTGTGCGTGTGGTATGGTGTGCGTGTGGTATGTGTGCGTGTGGtGTGT
GTGTGTGTGTGTGTGTGTGTGTGTGNGTGTGTGTGTGTGTGTGTGTGTGTGTGTGTGTGT
GTGTGTGGTGTGTGTCGTCGTCGTCTCGTCGTTACGTTACGTTCGTCGGGTCGGTCGGGT
CGGTCCGTACGTTCTACGACGACGACGACGGAGGTAGG
>Contig_2423
ATTTCTTTAATGGAGCGTTTAATGACGGCAGYAGCACCRAATTKATTGCAAATTGATTGC
AACCTTGAATGGTGAATCAGAGCAACCGTCTGATAGACAGAGTATAAATTGATAATtGCA
TCATTGGAGATCGCTCTACGGkTWgAGAGAGAGAGRGAGAGAGAGAGRgaRDRRGAGAGG
AGGAGAGAGAGAGAGAGAGAGAGAGAGGAGGAGGA
>Contig_411
ACTGCAGAATGCATAGCGGTTAAAAATAATTTTCACGAGTCTTGAAAGATCCCAAAGTTT
CAAATTTCTATCCCTTTTGGTCTTAGATAATTGAAAAATGCTAATGTGAGACTGACTGAC
TGACTGACTGACTGACTGACTGACTGACTGACTGACTGACTGACTGACTGACTGACTGAC
TGACTGACcGMcTGACTGACTGACTGACTGACTGACTGACTACTTCGCTCGCTCGTTTAT
ACGTGGC
>Contig_2422
AGTCAGCCAGTCATTCAGMCAGTCAGCCAGTMAGTCAGTCAGTCAGTCAGTCAGTCAGTC
AGTCAGTCAGTTAGTCAGTCAGTCAGTCTGTTGCCAAACATTTYcttAACTGCACTCATT
GTGATAAAATTATAGAGTGTTTATTACTCTTTAAGTGATATTATtATAGAGCAGTTTGGC
TCTTAAAATGTTTGTAGAAaGAAAaCTTGTTGTTCAAGGGTAaCTAAAAARKYCSRMCMA
AAARRCAGCATCATATAAATACTCCACTTG
>Contig_3657
CTATCTATCTATCTATCTATCTATCTATCTATCTATCTATCTATCTATCTATCTATCTAT
CTATCTATCTATCTATCTATCTATCTATCTATCTATCTATCTATCTATCTATCTATCTAT
CTATCTATCTATCTATCTATCTATCTCTCGCTCTCTCTCTCTCTCTCKCTCTCWCTCTCT
CTCTCTCTCTCTCTCTCTCTCTCTCTCTCTCTCTTCTYYYTCTCTYYTCTCTCTCTCTCT
CTCTCTCTCTCTCTCTCTCTCTCTCTCTCTCTCkTCTCTCTCTCTCTCTCTNTCTCTCTC
TCTCTCTCWCWCWCTCTCTCTCTCTCTCWCHCWCWCTCTCTCTMGCCCTATATCTCTCTC
ACCCTATCTCTCTCTCACCATCTCTCTCTCTCtcACCATCTCTCTCACCCTATCTCTCTC
TCTCACCATCTCT
>Contig_176
ACAATGAYGAYGATGATRATRWTGWTGATGATGATGATGATGATGATGATGatgTTGATG
ATGATGATGATGATGATGATGTTGATGATGATGATGATGATGATGTTGATGATGGTGTTG
ATGCTGTTAATAATGAGAACAaCGATGATGATGATGATGATGATGATGATGATGATGAGG
ATGTTAATGTTGAGT
>Contig_113
AGTTCCAGGrYAGCTAGGATCCGTAGGGGCGCAACTCCCTAAATGCAATCTRCCAGGRRA
YCTCRAATGAAATCTCCTGVSARADWDNrRGAGAGAGAGAgAgARAGAGAGAGAGAGAGA
GAGAGAGAGAGAGAGAGAGAGAGAGAGAGAGAGAGAGAGAGAGAG
>Contig_2109
GTTTCGCAATGGAATGAAAAAACACATTCTGTGTGGCATTTAATTGCCCCTTTCCACACA
ATCAAAGTTGCATTTATTGCTATAGTAACATCAGGCTTCCGTGTGTTTtCTTTCCmAAWT
WATCACTGTAGGTTAATTACAGCAGAAAAGTGAAAATGTTAGCATTATATTGAAaGTAAA
AGTAAGATAGAAaTaGGTCATGTCATGGwArRARKWGTTATAAAATGTTATAAATAAATA
aTAGCTTAGTTATCTATCTATCTATCTATCTATCTATCTATCTATCTATCTATCTATCTA
TYTATCTATCTATCTATCTATCTATCTATCTATCTATCTATCTATCTATCTtATCTATCT
RTMCACCCAAAAAATAAAATAAAAGCCCAACCA
>Contig_392
GGAGTTGGTGGAGGGGAGAGATTCTATCCTTTTtCTTTTCTATCTTAGCATGTGAGAGTG
AATGATGCGTGACAGGCTTCACCTCGCTTGGATAGTAAGGTCCCTGTGAATATCTCTCTC
TCTCTCTCTCTCTCTCTCTCTCTCTCTCTCTC
>Contig_3351
CGAGCGAGCGAAGTCGAGCGAGCGAAGTCGAGAGAGTGAATGCATGGAAGTCTCTTTACT
GGCTTCGTAACTTCGTAATTGTAAGCTAAGAGTGAAAAGTGAGCAACGTGATAGTAAAGA
GAATTGAAATGGAGAGAGAGAGAGAGAGAGAGAGAGAGAGWGAGWGWGAGWGWGAGAGAG
AGAGAGAG
>Contig_2382
ACTTCAAAASTTCAAATCAAACATAGCCGGAAACACKTGTGCAGGGAGGAAGTTCCACTG
MCATGAAGTCCTGGYTATGAATGAGTATGAACTTTGATGTTARAATGGYCAGTGTTTGGA
CCACATGATCGTGAACAGYTACAGAAAAaCGAGTGCCTCGAGCAAATGTGTGCAAaGGGT
GGCACAATTTACCTCAGCTCTACCGAACAACATCCGAAGAAGTATCTGTAAAaCAGAGAG
AGAGAgAGAGAGAGAGgAGAGAGAGAGAGAGAGAGAGAGAGAGAGAGAGAGAGAGAGAGA
GAGAGAGAGACGAA
>Contig_1360
GATTCCACTCTAACGAGGCTCTGATTGGTTCTGTGCATGCAATTAGTTTAATGAATTGAA
ACATCGAGGCNCAAArTGGGGgAGACagRAARnGAAATGTATGCAATAGACTGTGTGTRt
GTGTGTGTgWGAGAGAGAGAGAGAGAGARAGAGAGAGAGARAGAGAGAGAGARAGAGAGA
GAGAGAGAGAGAGAGAGAGAGA
>Contig_2643
ACCCTCACTGACCATTGAATGAGGACGTTAACTACACACAGAGCAATCACAAGAAGGATC
TCACAGTTGGACCACAGAAATTTwRGSMAARRRGKTGGGATAGTAGGTTTtAGTTTATAC
TTTATtAGTAGTTTAGAAaGAAGTGAAGAAGGATCCGTAGGGGCGgAAACTCCTTAAATG
CAAGCTACCAGGAGGTCTCAAATGAGATaCTTCTGTCAAATTACACTTCTTACGGAGAGA
GAGAGAGAGAGAGAGAGAGAGAGAGAGAGAGAGARRRAGAGAGAGAGAGAGAGAGAGAGA
GA
>Contig_614
ACAATGATCACGATTATTGTGATGATGATGATAATGATGATTGTGATGATGATGATAATA
TTGATGATGATGATGATGATGACGATGATTATGGTGATGATGATGAAATTCATGATGATG
ATGATGATGACGTTGATGATGATGATTATGGTcGACGATGATGATGATGATCATGATGAT
GATGATGATGATGATGATGATGATGATTATGATGTTGATGATGATAATGATGTGTAC
>Contig_3806
ACGCCACGTATAAACGAGCGAGCGAAGTCAAACATCTATCTATCTATCTATCTATCTATC
TATCTATCTATCTATCTATCTATCTAATTGTAGTAAATTAAATAATTATGTAGTTTAAAT
TATTTACTACTTTTAATGCCTGAAGTTAGTAATATTTCACTGTGTTCTATATTTTGTATG
CAACCATCTAAATTTTGATGTTTATGTAATAAACCTATTATGGtAAAATTCACTTTTACA
TGGTGTTTAAACATAAATaGTGTGTCGGCAGTGTGTGTACTTCGCTCGCTCGTTTATACG
TGGCGT
>Contig_872
ACTCCACAAAAGTACAGTAAACTAGTTTTAAAGGTTCTGCCACGATGCCACGATATTGAT
TTTKKWHYTTTTTtccCYYATTACTCTCTCTCTCTTACTCTCTCTCTCTTAcTCTCTCTC
TCTCTCTCTCTCTCTCTCTCTCTCCTCC
>Contig_3683
ACGCCACGTATAAACGAGCGAGCGAAGTACGTATGTATGTATGTATGTATGTATGTATGT
ATGTATGTATGTATAGATTCTCATGCGATTATACCtatAWAaRKYSRAAAAAaWwGAACA
GATaCGTCGAAAAAaGaCATCTGAAaTACTTCGCTCGCTCGTTTATACGTGGCGT
>Contig_3315
ACGCCACGTATAAACGAGCGAGCGAAGTATAGATAGATAGAGATAGATAGATAGATAGAT
AGATAGATAGATAGAGGTAGAGATAGGTAGAGATAGATAGATAGATAGATAGatagAGAG
ATATATAGAGAGATAGATAGAGAGATAGATAGATAGATAGtATAGATAGATAGATACTTC
GCTCGCTCGTTTATACGTGGCGT
>Contig_2692
CATTCCTGTATTGAATTGCAAGGTCACGATTTAACTTGCGCTGGTACACATTTwAAWWWW
WTwaAAAAAAGATGTAACAACACTTtCTAGTTAAGACCAAAAWTdrRAaTAAATTTtGTT
TTTTAAATTWAWKBSScaaCACACACACAAACACACAAACACAAGCATtACATACACACA
TtACACACGCGCGCACACACACAaTATATGTATACACACACACAAACAAaCATACGAACA
CACACACACACAYATAYAYAYAYACACACACACACACACACACACACACACACACACACA
CACACACACACACACACACACACACACACACAC
>Contig_1145
GTTTCCATCCGAATAAAGAGAGATTGATAGAGAGATAGAGAGACAAAaGAGAGAAAGAGA
GAAAGAGAGAGAGAGARrRRRRRRRRaGAGAGAGAGAGAGAGAGAGAGAGAGAGAGAGAG
AGaGAGAGAGAGAGAGAGAGAGAGAGAGAGAG
>Contig_1102
TATTCTTTTTGATGTTGGCTGTTTTtGCGAAGAAACTGAAATTTtCAAATATTTCTGAWT
WAAWWTttaWTtaAAAACTCTATCCAACGTAaTAAAnRKTTTTTTTTWdRKAGAGAGAGA
GAGAGAGAGAGAGAGAGAGAGAGAKAGAKAGAKAGATAGATAGATAGATATATACAAACA
CTTAATTTAA
>Contig_1276
ACTTCTAAAGAAATAGTTCCAGGGCAGCTAGGATCCGTAGGGgCGCAACTCCCTAAATGC
AATCTACCAGGAGACTTCAATGAAAACTCCTGTCAAATTGCACTCCTTACGGAGTAACAC
TCATAAATTTACTTTTAATTAAGAAAGTGGAAAGTAATACCACCAAGAGAGAGAGAGAGA
GAGAGAGAGAGAGAGAGAGAGAGAGAGAGAGAGAGAGAGAGAGAGAGAGAGAGAGAGAGA
GAGAGAGAGAGAGAGAGAGAGAGAGAGASRRRRAGAGAGAGAGAGAGAGAGAGAGAGAGA
GA
>Contig_2766
ACAAGACTAAAAGCGAAATTAGAACAAGGCTTTGTTCTTCAGTATAATAAAGTTGATATA
ACTAACTCTGCAACGGAGTTTCGGAGCCCCCmAAWYCCCTAATTTATTTATAAAGGCCGC
AGGTGCTTTTGCAATTGTGTTTCCCCCCCCCCMAAAAAAMRKTTTWnttcTTYTTWTWKK
ATAATTAAATTATTAGACAATTACTAATTCAATTACGCATTTTTTCCWAMcttaYTAYWY
TMAWTKKTARGGSMAAWAWRAGgaggAAATAACACGGGAGAGGgAGGAGAGAGTaGAGAC
AGAGACAGAGAGAGAGAGACAGAGAGACAAACANACAGACgAGAGAGAGAGACgAGACAG
ACAGASAGASAGACAGACAGACAGACAGACAGACAGACAGACAGAC
>Contig_1239
CGAGCGAAGTAAATATATATTTATGACAGAAAGATATTTAACTTCCAGCAGTAGGATACA
GGGAAAAAAhWMYWGAAAAGAAGAGAGAAAGGGAGAGAGAGAGAGAGAGAGAGAGAGAGA
GAGAGAGAGAGAAGAAAGAGGAGG
>Contig_2294
TTTTCAATAACTGAAAGAATCTCTGAAGGAATTTCCAAGCATCCGGgATCAGTTGACTCC
TTTTtCATTATTTGAATTCAGGACTTGCTTATCGCTTTTATCTAATTTCCTCGTCAAAGG
GAGATTAGGGGKTTWagGGGGCTGGCCTGGCGAAaGAGGGAGATTGTTAATGAGTGAGAA
ATAGACAGACAGACAgAYAGACAGAYAGACAGACAGACAGACAGASAGASAGASAGASAG
ASAGASAGAGAGAGAGAGAGAGAGAGAGAGAGAGAGAGAGAGAGAGTAGAGAGTAGAGAC
GAGGTAGAGAGTAGAGAAGTA
>Contig_1741
ACCTGACACTGCTCCGAGTACCACTAGTGGTACGCGTACCACAGTTTGAGAACCGCTGTT
CTAAATGAATCATAATTTTTTtCATGACGTCACTACAATCTTTtAAAGCTCTTTATTTAT
TTACTTTTWatTTTCCTTCTAGTCAATTGAAAGCCAAATTTTGCTTGATAATGTCAGTAA
GTGGTGTGTGTGTGTGTGTGTGTGTGTGTGTGTGTGTGTGTGTGTGTGTGTGTGTGTGtG
TGTGTGKTGGTGGGGTCGGGTCGTCGTCGTCGTCGTTACG
>Contig_1013
GGGTGCGGAAATAAAGGAAAATTGTTTGGCATTGCACTATCAATCAACGCCGCCTTACTG
GATTTCCTMYCTCTGTCCCTATGGCTGACTCCTTTGATCCTTRATCCAACGTTTTTTtAC
GATCAGTGAAAaTAGCCAACGARCTRTAAGGCGATTATCGTAAATCTATACTGAGAGAAA
AaTTATCAGTTCTCTCTCTCTCTCTCTCTCTCTCTGCATACTCGCTCTCTCTGAATACTC
TCTCTCTCTCTCTGCCTACTCGCTCTCTCTGAACAACTTCGCTCGCTCGTTTATACGTGG
CGT
>Contig_2833
TATAAACGAGCGAGCGAAGTACAGGGGAATAAGGAACCTGCAATTAAGTGAGTGAGTGAC
AACTCCAGTCAACCTCCTCCTGGACACTGTCTGTCTATCTGTCTATCTGTCTATCTATAT
CTATCTATCTATCTATCTATCTATCTATCTATCTCATCATCTATTTATCTATACACATAC
ACATACAATTATACATACACACTTCCTATGCACCTCCTCTTGCCCAAGAAACTGGAAATA
CTTCGCTCGCTCGTTTATACGTGGCGT
>Contig_2081
ACCCAGTTCCTTYGCCACMCTTTCYGCTTTATCTTCTGACAGGTATTTAACTGCTAACTC
TCCMGCCCTTATCCAAGCTTTTTCAATCACGTTTATATCTGATGACATCGATGGCTTTAT
CTAATGAATGGTAAAaTTAAAGACGCTTTAAATGAaTAATATAAAGATTGATCACACACA
CACACRCACACRCACACRCAYACRCACACRCGCGCGCRCACACRCRCACACACTCTCTCT
CTCTCTCTCTCTCTCTCTT
>Contig_2841
ACATTCTATTAGCATGCAGGTAGGCTTGGGTAACATTTCCCTAAAGAGTTTATCCCcTAA
TAGTCCTAACTATACCTCATGACTCGCGTCCTAAACTTATTTCTGAGACTCTGTACTTAA
RRAATTGGTTTATCCTGCTGTTGGGTAACCTTGAGGACAAGTGAACCTTGAACCACTCGC
AGGTGGAATAAAGCTTAGCTCAAGCCCCcACAAGGTAGAAGTTCACGAaGTCTAGAAaGA
TCCGGaaGTTTYAAATTTYTATCWCTTWTGGTTTTAGAGAYARKYGAATTGAAAAATaGM
CTAAATGTGAGAYTVRCTSACTSACTSAMTCACTSACTCACTCACTCACTCACTCACTCA
CTCACTCACTCACTCACTCACTCACTCACTCACTCACTCACTCACTCACTCACTTCGCTC
GCTCG
>Contig_1524
CGAGCGAAGTACCTCCCTTTATCTACCACCTAgTTTTYCCCCcACCATACCAAGACAAGA
CATTTTTtCTCTCTTCCGAAGTAATAAACAACAATCAATGTAAAGAATAAGCGAAAGAGA
GAGAGAGAGgAGAGrRrGAGAGAGAGAGAGAGAGAGAGAGAGAGAGAGAGAGAGAGAGAG
AGAGAGAGAGAGAGAGAGAGAGAGAGAGAGAGAGAGTAGAGAGAGAGAGAGAGAGAGAGA
GAGA
>Contig_1199
ACAGCAAGGAGTGCTAAGATGATATGGGCATATGGAAAGAATGGATGGTGGTAAATCAAT
AGTAAACAGGATTTACCGTTCAAAAATTCCAGGTGTTAGAGAAAGATGATGTCTATTGAA
AaGATGGTCGGATGGTGTGGAAGATACATTGCATAGTTTACCTGTTCCGTTTACCTTTGA
ACAKAATGTAGTGTACTTGAGAGAGAGAGAGAGAGAGAGAGAGAGAGgAGAGAGAGAGAG
AGAGAGAGAGAGAGAGAGAGAGGAGAGAGGAACGTA
>Contig_773
AATTCCAATCAGGCGTTCCGTTCTAGTTATCGATTGACACACACACACACACACACACAC
ACACACACASASASASASASASASRsASAGAGAGAGAGAGAGAGAGAGAGAGAGagRrGA
GAGAGAGAGAGAGAGAGAGAGAGAGAGAGAGAGAGAGAGAGAGAGAGAG
>Contig_1530
AGTTCTGAAGGAAATAGYTCCAGGGCAGCTAGGATCCGCAGGGgCGCAACTCCCTAAATG
CAATCTCCTTCAAAAAaaTTTCACTCCTTACTGAGAGAKAGAGAGAKAKAGAGAGAGAGA
KAGAKAKAGAKAKAKAKRGAKRKRGAGAGAGAGAGAGAGAGAGAGAGAGAGAGAGAGAGA
GAGAGAGAGAGAGAGAGAGAGAGAGAGAGAGAGTAGAGTAGAGAGTAGAGAG
>Contig_578
GCTTGATCATAGAGAGCAAAGCGGTAAGTGTGTaGCAAGGATtGGAAAGATAGATACAGA
TATAGATAGAGAGAATGAAGGAAAAAGTCAGAAGGCGAAGAGAGAGAAAGACTCTGGGAG
AGAGAGAGAGAGAGAGAGAGAGAGAGAGAGAGAGAGAGAGAGAGAGAGAAGAAGAAGAAG
AAG
>Contig_586
ACAATGATTTAGAGGCGACATTACGCTATTTAARGGACCTTTGAGCATTCTCGTTTCGTT
GAATTAACGATCAAGGATGAATAGCGAATTTCATTGCGAGKTTTACTACAGGAAAaGtAA
ATTATTAAATGAAAATTTAGAAGCGGATGCKGACTTCATTTTTCtACCGGCGAAGACGCG
TTMAGAGAYCCACAGAGAGAATAAAGGACTYKTGTGTGTGTGTGTGTGTGTGTGTGTGTG
TGTGTGTGTGTTGTTTCGTGTGGTGGGTGGGGGGTGGTGGGTGTACTTCGCTCGCTTCGT
TATACGTGGCGT
>Contig_3588
ACTGTATTCCATGAGATGCAGTTGCGATAAAAaCGCAGAGACATGGAGAAAGATCGCGAG
CGAGATGCAAAGAGAGGATGAGTGAAAGATAGATAGAKAGAKtAGAGAGAGAGAGAGAGA
GAGAGAGAGAGAGARRRRRRRRRAGAGAGAGAGAGAGAGAGAGAGAGAGAGAGAGAGAGA
GAGAGAGAGAGAGAGAGAGAcGAGAGAGAGtAGAGAGAGAGAGAGAGAGAGAGAGAGA
>Contig_65
ACTTAAACTATTTAAGAATTACAAAGWCGCTGAAGTTCGAAAMGGAAAkTGTAGTTATTT
KKAKCATAAAAATaCGAAATGTAAGATGATTCTTTATTTCAGAGGAAACGAAATAAATAT
TTCTTTCAGATTTCCGAAGGTAAAaYCTATGTAAAGAGAGTGAAGARAGWGAAGARRGAG
AgAGARAGAGAGAGAGAGAGAGAGAGAGAGAGAGAGAGAGAGAGAGAGAGA
>Contig_678
ACGCCACGTATAAACGAGCGAGCGAAGTACAGTTCATACATTTATCATTATTTCTTTTTG
CCGTCCTGCACmAAWWMYWAMMAAGAATAAACATGGGkTTTTTyCYYYATGAGATGCTTT
TATCTWAMMAAaTGAATTGTTTAATTAATTGTAATAAGAATCTATCTATCTATCTATCTA
TCtatstatcTATCTATCTATCTATCTATCTATCTATCTATCTATCTATCTATCTATCTA
TCTATCTATCTATCKWWCTWYSBWHSTMTCKWWMTTCGCTCGTC
>Contig_3542
AGATAGGTAGRTAGGTAGGTAGGTAGGTAGGTAGGTAGGTAGGTAGGTAGRTAGRTAGVK
ARRTAGRTAGRTAGRTAGATAGATAGATAGATAGATAGATAGATAGATAGATAGATAGAT
AGATAGATAGATAGATAGATAgATAGATAGATAGATAGATAGAWAGAWAGATAGAgTAGA
TAGATAGATAGCTATAGTTCCAAAAATATTGTTTTGTTTATGGTTAAAAATTATGTTTCA
AGTATATTTGGCAACWWTCATANATACTGTATACAGACATTACAATATTGGGCCCTTAGT
ATTCAATGGAACCATGAAAaTAAGTATGCATTAGCCGTATTAAATCTTTAAATGACAAAa
CAACAATGAAACAAACGTGACATTTGCTCAAGTAGTACATAAAGGTTGATTCAACGTTCA
TCAACATGGAATCAAGATGAATCAACAAAACTTGATACTTGGTGT
>Contig_473
ACCAAGAATGGAACGAACTAAAAAAGAACCATTGGATTGAAGGGAGGGgCGAGATGATGT
AWATACTGTAGAAGTGAWwAAAAaTGTATARaCGGAGAGAGAGAGAKAGAGAGAGAGAKA
GAGAGAGAGAKAGAGAGAGAGANAGAKAGAGAGAGAGAGAGAGAGAGAGAGAGAGAGAGA
GAGAGAGAGAGAGAGAGAGAGAGAGAGAGAGAGAGAGAGAGAGA
>Contig_465
ACGCCACGTATAAACGAGCGAGCGAAGTatAGATAGATAGATAGATAGATAGATAGATAG
ATAGATAGATAGATAGATAGATAKAWAGATAGATAGATAGATAGATAGATAGATACGCAA
CGCATTAGGGATAGATACTCATCGCATTAGGGATAGATACGCAACGCATTATGGATAGAT
ACTCATCGCACTAGGGATAGATACGCAACGCgATTGGGACTTCGCTCGCTCGTTTATACG
TGGCGT
>Contig_730
CGAGCGAAGTAACTCTGTATTTCGTGATGATACAATTTCACTCTTTTATAAAGGAAGGAA
TAACAGTGTGTTTATAACAACCCCGCTCTAATCAAAATGAAAGGTGTGGAAATGAAGATT
GTTGCCTCCTAAATGAAAACGTAAGTGCGAGAAGAAAGAGAGAGAGAGAGAGAGAGAGAG
AGAGAGAGAGAGAGARRAGTAAGTGCGAGAAGACAACAACAAAAATAGTCACTTCGCTCG
CTCGTTTATACGT
>Contig_743
ACAGGAGCGAGAACCTACTCGTAGAACCTGCTAACATACAACTTATAGAGTTGTTCGCAT
TTAGAATTGGATTGAGAATGCCTTTTAAATTCCAAATGATGTTTCAATTTGCATTAAAGT
AAACTGAAAATCTAATCAATTCATATAACTTATAGACAGAACGATAGACATACAGACAGA
CACATACATACATACATACATACATACACATACATATAGATAGATAGATAGATAGATAGA
TAGATAGATAGATAGATAGATAGATAGATAGATAGATAGAYAGAYAGATAGATAGATAGA
TAGATAGATAGATAGATAGATAGATAGATAGATAGATAGATAGATAGATAGATAGATAGA
TAGATAGATAGATAGATAG
>Contig_754
TATTCCTGCGTAATGCTGAAATATTGTGCACTTGAGTAAGTTAAAaTTGAATCTGAATCT
CAGATTTCTATAGGGGgtWMCCAGCATTGCCAGACAGACAGACAGACAGACAGACAGACA
GACAGACAGACAGACAGACAGACAGACAGACAGACWGACAGACAGACAGACAGACAGACA
GACACTTCG
>Contig_437
TATTCCACRKACATTAAATGAGGTAGAAYTCGCCAATTTATATTCGAGAGGGAAGACAGC
CAGAGAGAGAGAGAGARARARAGARAgAGAGAGAGAGAGAGAGARRRAGAGAGAGAGAGA
GAGAGAGAGAaGAGAGAGAGAGAGAGAGAGAGAGAGAGAGAGAGAGAGAG
>Contig_3920
ACAGTACATATATTTGATDYHYKRAAAAKAACATTRTTATAGCATGCTTTGTAATTAACA
TATRAAAAWWAAAMHywaaTTKACAGRCCgTATCTCTCTCACAGCCACCATAACCAAaMS
TTTTGAAASCATTATAAaTAARCAGYTGAYAAAAaYWCCTCTCTGASCAASAGMTACAAa
GAACTAGWGGTCTTGAGYCATTCTTATTGKATGAAMGTATGWAYAAAAAaTCTTAAGCCA
MTAGAAATATAGACTCTCTCTCTCTCTCTCTCTCTCTCTCTGTCTGTCTGTCTGTCTGTC
TG
>Contig_856
AGATAGATAGATAGATAGATAGATAGATAGATAGATAGAGAAGAGAGATAGATAAGAGAG
ATAGATAAGAGAGATAGATAGAGAGATAGATAGAGACAGATAGAGAGATAGATAGAGAGA
GAGAGATAGATAGAGAGATAGWYAcGAGAGATASRTAGacgAGAGWWRRMTAGAGAGAKA
GATAGAGAGATAGAtaGAGAGATAGATAGAKAGATAGATAGAKAGATAGATAGAGAGATA
GATAGAGAGATAGATAGAGAGATAGATAGAGAGATAGAGTAGAGWRRRTAGAKAGAGWRR
WAGATAGAACT
>Contig_863
GGTTCTGGCTCGTGTGAACCGCAGGGTCTTTHAACTGTTTTATTCTTATGAAAaTGAATA
CATGTTTCCACGCTACAACATCATAtaTTCAAAGTAACCTTCGAWAaTTGCCTGCCTAAA
TGGTGAGAATGAGAGAGAGAGAGAGAGAGAGAGAGAGAGAGAGAGAGAGAGAGAGAGAGA
GTAGA
>Contig_870
ACATATCCAACTTTCGGTAAYAGtCAATAATATCAAAGTTTTCCGCGTGAACGAGCCCCc
AGGAGTTCGTCAAGTTTGTTCCTAATGGAGCGTGMGWtkRARArDDMSRKWGAGAGAGAG
AGAGAGMGAGAGAGAGAGAGAGAGAGAGAGAGAGAGAGAGAGAGAGAGAGAGAGAGAGAG
AGAGAGAGAGAGAGAGAGAGAGAGAGAGAGAGAGAGAGAGAGAGAGAGAGAGAGAGAGAG
>Contig_3276
ACGCCACGTATAAACGAGCGAGCGAAGTCCCTCATGGCCTAAAATTTTCCTTTGTCTGCT
TCTTTAAGCATTCTGGAAGAATCTAATTATTCCNCTTTTTTTYCSSYCcyAGCACTTCCT
ACTCAGrgAAAAMYTHMaGTGATTTCATAACTCAACTAATATCAATGTGCAACCCAGTCA
TGCATCACCCCcTTAACcACTCTCTTCcACCGTACTCAGTCAGTCAGTCAGTCAGTCAGT
CAGTCAGTCAGTCAGTCAGTCAGTCAGTCAGTCAGTCAGTCAGTCAGTCAGTCAGTSMgT
MAGNYAKTWSTTMKyWYKYTMRTTTRWAMKTRRYKYGTATGTATTTAGAACAAAATTATT
AT
>Contig_943
ACAGAAAGGGGAGAAGAGAGGATTCCTATCAATTRTCAGAGAGCGGgAACGTCAAAGRCT
GAGAGAGAGAGCACCTTkRARRWYCCACTTAKARWGAGAGAKAGAGWGAGAKAGAGAGAG
AGAGAGAGAGAGAGaGAGAGAGAGAGANAGAGAGAGAGAGAGAGAGAGAGAGAGAGAGAG
AGAGAGAGAGAGAGAGAGAGAGAGAGAGAGAGAGAGAGAGAGAGAGAGAGAGAGAGAGAG
AGAGAGAGAGAGAGAGAGAGAGAGAGAGAGAGAGAGAGAGAGAGAGAGAGAGAGAGAGAG
AGAGAGAGAGAGAGAGAGAGAGAGAGAGAGAGAGAGAGAGAGAGAGAGAGAGAGAGAGAG
AGAGAGAGAGAGAGAGAGA
>Contig_3214
ATAAGTCCGCCTTTTACGACACGGTATAGTGGTCCGTCAGTGGTATTCTTACAGCCCCAT
CTGCAGGCATATTACTGTTAATTGCCTTAATTAAATAAGGAGgTTAATTTTAGACCTAAT
CATACTATAAAaTGATACCAATGTTTTTCTGCTGCCACTTGCGCAAGACGATTySgtACT
TTGTTGTTGTTGTTGTTGTTGTTGTTGTTGTTGTTGTTGKTGKTGGTGGTGGTGGTGGTG
GTGGTGGTGTTACTTCGCTCGCTCGTTTATACGTGGCGT
>Contig_969
ACGCTATAAACGAACTGCACCACGGTTTCTGGGTTTTTGCCAACAAAAaTACATCATCTC
TGCAGCACTCTGTTAACAAAAMcaAaCTAATTCAGTTTTACTCTGATTTGAAATTAACGG
ATATTTCTCACACACACAAACACACACACACACACACACACACACACACACACACAaCAA
CACACACTAATATAGCAGTAGTTRGKTTTAGGAATAGAAAGTAGGTAGGGTAG
>Contig_4032
GTGAGCTTAGGCAGATTGTACCACCTTTRCACACGTTTGCTCGAAGCACTCGWTTRTCTG
CAGCTGYCCATGAgccatgaCTATGTARTCcATACCCCARCCATTCGAACATCTAAATTT
TATAACTCSTTCATWCCCAGAACTTCTCRTCTATGGAACTCCsTCCYAGCAYRTGTATTT
CCGGCCATATTYAATTTGCAGCTATTtaaatcctctrttAACTCTTTCCTTCTKAGTGRT
GTCTAGTTTGCAGGCCCTTAKGGGTTTTGGTTATTCAGTGACCTCTGCAACCTTTGAAAT
TTAAAAAaRAAAAAATTnTAAACAAATCCCACCGCCATTCGTTCGTTGCCACTGCACCAT
TCAGTGCATGGgAGAGAGAGAGAGAGAGAGAGAGAGAGAGAGAGAGAGAGAGACGTACGT
CGTCGTCCGTCGTTACGTTTACGTACGGTCGGGTC
>Contig_4036
ACTTCTAAAAGAAATARKTYCMRGGCAGCTAGGATCCGTAGGGgCGCAACTCCCTAAATG
CAATCTACCAGGAGACYTCAAatgaTGAAAWCTCCTGTCRARWKDBASRGAGAGAGAGAG
AGAGAGAGAGAGAGAGAGAGAGAGAGAGAGAGAGAGAGWRRGAGAGAGAGAGAGAGAGAG
A
>Contig_1043
AATTCACGAATAAAGGATATGAAGATTCGAGTTCCTATTTGGAAGACATTtACACAATGA
GATCAAGAATATTCATTCAATTTATTGTTTWRKttAATCTACTTAKSCCTCAAATGAACG
CTGTCACCTTCGAGGAGTGCTCTCATTGTTCCCCCcATAACCCTTATTACTAARACTCTC
TCCCCAAaTGACTCTTATTTATCTTATTTCACATATGMATTTTCTTCTTTCTCNCTYTCT
CTCTCTCTCTCTCTCTCTCTCTCTC
>Contig_266
TGTTCCAAAAGCACATCTTGTGTAATTCCATGGAAGCAATAACATCTGACCTTTTWAWTT
KkAATCTATCTATCTATCTATCTATCTATCTATCTATCTATCTATCTATCTATCTATCTA
TCTATCTATCTATCTATCTATCTATCYATCTATCTATCTATCTATCTWWMYWTCKMTCKM
TCKWTYWWWCKWKSYRTCTATCTATCTATCTATCTATCTATCTATCTATCTATCTATCTA
TCTATCTATCTATCTATCT
>Contig_3006
ATAATAATTTTCCGCTTCGTCTTACAATTCTTTATGAGAACACTTACATTTTTTTACCTC
CTTTCCCCCTTAACTTAAAAAAAAATTACTTCTTTTAATTCTCGCCACCATCAAATAAAa
TATAAATTAWTTTCtAGTTATGTATATTTATATTTTTYYAGAAGTGTGAGGGGGGGSsGC
ATTTCCCAACYTTTTTAGTtCTGCAGTACTGTGTGTGTGTGTGTGTGTGTcGTGTGTGTG
TGTGTGTGTGTGTGTGTGTGTGTGTGTGTGTGTGTGTGTGTGTGTGTGTGTGTGTGTgTG
TGTGTGTGTGTGTGTGTGTGTGTGTGTKKYGTGKTTGTGTGTGTKTGTGTGTGTCAGCCT
TCAAAATTACAATTCGTTATTTGTAGCTTCCTAAGTAAGTTTGTCAAATAGATAATGAAA
TGATTGAAGTTACGAGAAAATTARCTCATAAACGCTGTTGAAAG
>Contig_251
ACCTATAAAATATTGTAAGAAAAaTTGCATGAAAGAGAGAGTTAGAGAGAGAGAGGAGAG
AGAGTGAGAAGNGAGATAGATGGATATATAGATAGATAGATAGATAGATAGATAGATAGA
TAGATAGATAGATAGATAGATAGATAGATAGATAaGATAGATAGATAGATAGATAKATAK
ATAKAKAGAtAGAKAGAKAGAKAGAKAGAKAGAKAGAKAGATAGACTAGATAGATAGATA
GATAGATAGA
>Contig_235
TGTTCGTATTTATTTGGAGTCCTAAAATATGTTGGAAAGAAATTATATGCAATTGTCATT
CGGCTGCCTTAAAAAaCAGTACATATAGATGTATAGAnRGGGGSgmGAGAGAGAGAGAGA
GAGAGAGAGAGAGAGAGAGAGAGAGRRRGAGAGAGAGAGGAGGAGGAGGAGAGACGTAGT
ACGTACGTCGTACGTACGTACGTACGTCGGTCGGTCGGTCGGTCGT
>Contig_2594
ACTCACTAGTCACTACCTAAGAATGAGTTAAAGTATAAAAaTTAGAATGCAGAATTAAAA
TTAAAAWWAARrgtTWAAAAATTACAAACTGACACGGTAAACGTGAAATTAACAGGGgCC
TAATATAAGTATAAGAAAAAATCATAMAAAAAGTTTGGAATRCRMRCACAMACACACACA
CACACACACAMACACACACACACAMAMMMACAcACACACACAMMMMMMMMMACACACACA
CACACACACACACACACACACACTCTCTCTCTCTCTCTCTCTCTCTCTCTCTCTCTGACA
TTCTCTCTCACGGATTTCGAAAACACAGGTCGTGCCTAACAAACCTGTTAGAATTCTTTC
ACAACGTTCACGTCTTACACGATGAAAGTAAGTCGGTGGACATCGTGTATCTCGACTTCC
AGAAGGCATTTGACAAAGT
>Contig_1921
ACCCCTTTCAGGGATTATTTATMYTTTTtwMCCYTtGAGGGATTGTCGCCcAAAAaTATA
ACCATCTTTRCAGATTTTATTTMAATCAATTCAAGAATTCGACAGCTATATTTTtATGAC
ACACACACACATAAAaCACACACACATACGTACGTACATACATACATACATACATACATR
MRWRMRWRMRWGAGAGAGAGAGAGAGAGAGAGAGAGAGAGAGAGAGANAGAGAGAGAGAG
AGAGAGAGAGAGAGAGAGAGAGTACGA
>Contig_1867
GGTTCAAGTTTAGTCTCATGRCAAWAYAGGCAAAAGCGCCcGTTTGTAATGATGCATCAT
YTTHYTtCWGAAAYGACATGAAAAatWCCTGATGTTTTCCCCTCCATGTAAAGAATGCAG
GTRGACgTACRTAATCTTAAAAAARKWMTCTKCTYRCtAGTGCTGCACTTGTGCACTTAA
AAKYCYTYCMAAaTAGRTAGGGTTTtATTTACCGATTTTTttCGGGAWAWGTTATTTACG
TTAGAKAGAKAGARaRAGAGAGAGAGAGAGAGAGAGAGAGAGAGAGAGAGAGAGAGAGAG
AGAGAGAGAGAGAGACGGAGAGAGAGTAGAGAGAGAGACGAGAGTAGAGAGAG
>Contig_2467
TATTCCGCGGTAGGCGCGATATTCGCACATAAWTKgtACATGATGACTGATTGTAGGCGC
ACTAAAGAAATGGCGAAATCAATCATCTATCAGATTTttCTTCTTGCTCCATACATCAGA
GAAGACTTCAAAGAAAAMTGCTATTTTtGACAAGGGCTTAAACACCTGAATACAAATTTA
CtAAATAAATTATCTGAAGAGAGAGAGAGAGAGAGgAGAGAGAGAGAGAGAGAGAGAGAG
AGAGAGAGAA
>Contig_2427
ACACCAATAGGAAAAGGACACAGTTTCATTAAGGTGACCTAAACTCGTGGCTGCTAGGGC
ATTGCTATCCGGTTGCTAGGGTGTCTGTCTATCTATCTATCTATCTATCTATCTATCTAT
CTATCTATCTATCTATCTATCTRTCtatctatctatctctcGCTATCTATGTCTGTCGCT
ATCTATCCATCTATTTGTCTGTCTGTCTATCTATCTATCTTTCTGCCTGCCTGTTCTTCT
GTTTGTTGTAGGTTTGCCAAATTATCATCAAACTTGAACTTTTCAATGTTTTTCTAGTTT
CTTTCGGTTGCACAAAATTCTGGCCTCACACGTTTTCCcACTGATTTCTTCAGTATTCTC
TGTACTTCGCTCGCTCGTTTATACGTGGCGT
>Contig_2389
CTTTCTTCTGACAAAAAAAGTATGCCTCWSTCTGTCTGTCKGTCTGTcTSTCTSTCTGTC
TSTMTSTCTGTCTGTCTGTCTGTCTGTCTGTCTGTCTGTCTGTCTGTCTGTCTGTCTGTM
TSTCTGTCTSTCTSTSTCTCTCTCTCTSTCTCTCTSTCTYTCTCTSTYTCTCTCTCTCTC
TCTC
>Contig_4188
ACCATTGTTGATGGTCGCATTTTTTATTAGGCGTATATCAATTCCTATACAAAGAAATAT
TTATTGTTCAGCTGTAGCCTACACAATGTTAGGCAAGTAAGAGAATTTGTATGAGCGCCC
GATATCTCTTAGTGTTATGGTAGTTTTCAAATAAGAACGCTTATGGGTCAGTGATGGTAC
CGGTGTCAATGATGGATTCTTTAAaTTACCTTCGCTGTACCCAAACTTCGTGCCTAGAAT
GTTGATCAGTYCAGAAGTTTAacYTTTTTGCGATGACATCCAAAaTAATTAATTTGCGCT
TTAAaGGAATCTCGGgTCAGAGTGATTAGGAATCAAaTGCACCTCTTATTCTYTCTCTCT
CTCTCTCKCnCTCTCTCTCTCTCTCTCTCTCTCTCTCTCTCTCTCTCG
>Contig_4193
CGAGCGAGCGAAGTCGAGCGAGCGAAGTATTTCAGTTTTGCATGCCGTGTCTCTTAATAC
TGACTTTTACAGAAACGTAAATATTCCGCGTATCACCATTAAAAAATGCAATGTTAGTGT
GTTTGTTCGTATTCAAAATTTGCTCCCAGATTTGTTAGTGCACCACTCGAGTTGTATATA
TGTTGTTGTTGTTGTTGTTAAACTTGCTTTAGTTTATACTGGAGAGGATTTCAGAAATGG
TAGTCATTTCGTCTTCCGTGGCATCCGTAGTGGATATGCTCTCATATTCCGTTGTAGTGG
CAKGTGCTGTTGTTGTGCTCTCAGTACTGCTGGAAGATGTAGTTGTGACCACYGGAGTAG
TGGTACTAGCGGTAGTCGTCGTCACTGTTGTTGCTGYTGTTGTTGTTGTTGTTGTTGTTG
TTGTTGTTGTGGAGCTTTCGGTAGTACTTCGCTCGCTCGTTTATACGTGGCGT
>Contig_1808
AATTCCCCTGATAATGTTTTACGGATAATTAATAATAAACTATTTAGAATTGATGCAGTA
CTGAATAATTAMATTCTGACTTATAGAATTTAATTAATTTATCTACACCATTTTtGAATA
GAAAaGAGGAAGATAGAGAGAATGTAAAAaGWGAGAGAGAGAGAGAGAGAGAGAGAGAGA
GAGAGANAGAGMKMSWGMKCGCAGAGGGTACAACTGCTGTTAGAA
>Contig_1718
ACGCCACGTATAAACGAGCGAGCGAAGTGTTTCTTTTTAATTTTGTTTTTAAATGTGATA
TAAACAGCATATGTAGGCCTATRKWAAAAATAAAAGTATTTTCTTCTTTACGAAATACAG
TCTCATCTATCTATCTATCTATCTATCTATCTATCTATCTATCTAtytaYCTATCTATAT
CTAACAGTCATTGAAATTTTGGGAGTTAAAAKTGATTCAAAACTACTGTGGACAGAACAT
GTTTTGTCCATGGCTAAAATATCTGCAGCTAAAATGGGGTAATCTACAGAGCAAAACAGT
ACTTCGCTCGCTCGTTTATACGTGGCGT
>Contig_1738
AGTTCCGGTGCAGCTAGGATCCGTGGGgCGCAACTCCCTAGATGCAATCTGCCAGGGCGT
CTTGAATGAAATCCCCTTGCAAATTACACTCCTTACAAAGTTTACACTCCTTACGRAGAG
AGAGAGAGAGAGAGAGAGAGAGAGAGAGAGAGAGAGAGAG
>Contig_205
ATTTCACTAAACTACTAATGTAGTTAAATCATAAArSMAAAGCGAGAAaGTGTGTGTGCG
TGAGAGAGAGAGAGAGAGAGAGTGAGAGAGAaGAAAGAGAGAGAGAGAGAGAGAGAGAGA
GAGAGAGAGAGAGAGAGAAGAAGAGAGACTAATATACTAATTAT
>Contig_2362
ACGCCACGTATAAACGAGCGAGCGAAGTCATTCTCTWCTTTKkgtAATAAGAAGGTGTCT
CGTATAGTGGAACTCGAGTCTCATACGTGGGATGAGACTTTTGACTGGGAGAGTRACAAT
TCGGGACATTTGAGAARtGTGTGTGTGTGTGTGTGTGTGTGTGTRTRTGTGTGTGTGTGT
GTGTGTGTGTGTGTGTGTGTGTGTGTGTGTGTGTGTGTGTGTGTGTGTGnGTGTGTGTGT
GTGTGTGTGTRKTGTGTGTGTGTGTGTGTAGTGT
>Contig_2719
CGCCACGTATAACGAGCGAGCGAAGTCCCAATTAACACTAATTATTATTTAATAATTAGC
TYCAAAATTTKRCGWAAMSWKYkARRTWAKATAGATAGATAGATAGATAGATAGATAGAT
AGATAGATAGATAGATAGATAGATAGATAGATAGATAGATAGATAGATAGATAGATAGAt
aCTTCGCTCGCTCGTTTATACGTGGCGT
>Contig_479
ACCCTAAAGGGAGTGCAAGCAAAATAACATGGAAATAAAAWTTTWAAAaCAAGGAAGCAA
ATGACTGTTAGATATAGATAGGTAGGTAGATAGATAGATAGATAGATAGATAGATAGATA
GATAGATAGATAGATAGATAGATAGATAGATAGATAGATAGATAGATAGAWMKAYWMKRA
CGACTATGACTAACTTCGCTCGCTCGTTTATACGTGGCGT
>Contig_3105
CATTCCATGATTTTGTTGATCATTTCAGCCCCGGTCTCTGAAGCGAAGGATTTATAACCG
CGCCTGATGAAAaCGTTTAMTAAATAMATCTTACCTCAACTCTTTAATTGCTTTTtCCAT
TTCAGTATTTATTGAAGTTAATTTTGAAAGCAGCACAGCGTTTTAAaCCATCCAAAGAAG
ATTTTAGAGATGAATAAAGTTTTAGACAAAACTCTTTTTTTTTtgGbYTWCAACGCATAG
TGTTGCTTAACGGTTTGTAATTGTGCAAAATTAGTGGATGGAATTGTTATCGAAGGCTAC
ACACACACACACACACACACACACACACACACACACACACACACACACACACACACACAC
ACACACACACACACACACACACACACACACACACACTAC
>Contig_2717
TGTTCATCAGTGAAATAGTGTTTTGCTCTTTAAATCACTCCCATTTTttGCATCAGTTTT
TTTttAGACACGCTTANACTAAAaGATTGTTTATTCCTTTTGTTATGGAGGAAGACAGTG
TGAGAGAGAGATAAAGGAAGAGAGAGAGAGAGAGAGAGAGAGAGAGAGGAGGAGAGnGAG
AGAGAGAGAGAGAG
>Contig_1626
ACCAGTTCTGTTTAGGCTATTGTAGTTCATAATGCTTATGTTTTAAATTTATGTAGGCCA
AACACATTTtAAACTTCTATCTATCTATCTATCTATCTATCTATCTATCTATCTATCTAT
CTATCTATCTATCTATCTATCTATCTATCTATCTATCTATCTMTMTMTMTMTcttMYTGC
TCGCTCGACTTCGCTCGCTCGTTTANACGTGGCGT
>Contig_3912
ACAAGACAGTCGGGGGAATCGAACCCGGCACCTGCGATTCTTCCACATGCAGTGAACAAG
GCTCTAGACCACTCGGCCATCAGGACGTGTGAGATATGATAAGCATTATATATATACTGT
ACACTGTGCAGTGAGGCTCACARTTGTTGTTGTTGTTGTTGTWAAABTTGYTKTWGTTGT
TGTTGTTGTTAAAYWTGYTKTWGTTGTTGTTGTtgtTAAACYTGCTTTAGTTTATACTGG
AGAGGATTGAYCCAAACAGAYCTTGTCATCTCTCCAGTAGTCACNGTCAGARAGTYYGCC
AGCAACCCCCATCCAATTTACGCTATTACGTAAATTGTTGTTGTTGTTGTTGTTGTTGTT
GTTGTTGTTGTTGTTGTTGTTGTTGTTGTTGTTGTTGTTGTTGTTGTTGTTGTTGTTnTT
GTTGTTGTTGTTGTTGTTGTTGTTGTTGTTGTTGTTGTTGTTGTTGTTGTTGTTGTTGTT
>Contig_3745
ACGCCACGTATAAACGAGCGAGCGAAGTCAGTCAGTCAGCCAATCAGCCAGTCAGTCAGT
CAGTCAGTCAGTCAGTCAGTCAGTCAGTCAGTCAYYCAGTCAGTCAGCCAGTCAGYCAGY
CAGTCAGHyAGYCAGYCAGTCAGCCAGYCAKYCAGTCAGYCAGTCAGYCAgACTTCGCTC
GCTCGTTtATACGTGGCGT
>Contig_2352
CCTTCTAAATCCAATCAATACAATTAATTGATATTGACGATATTTTAGACAGTTAATGGT
TGTTTTGCCAATTTTTTtkGkCATGAAATGGATTTTATGTTTTAGGCACCTTCCCGGAAT
GGTTTGTTGCCAAACTATCAAATTGTTAAACACAATTTATCTAAAGATTCTACTAAACCT
TGAGAGAGAGAGAGtAGAGAGAGAGAGAGAGAGAGAGAGAGAGAGAGAGAGAGAGAGAGA
GAGAGAGAGAGAGAGT
>Contig_672
ATTTCGTTAGGTGGRYRWGAGTGTGTGTGTGTGTGTGWGAGAGAGAGRRGrgrGANAGAG
AGAKANAGAGAGAGAGAGAGAGAGAGAGAGAGAGAGAGAGAGAGAGAGAGAGAGNGAGAG
AGAGAGAGAGAGAGAGAGAGAGAGAGAGAGAGAGAGAGAGAGAGAGAGAGAGAGAGAG
>Contig_4117
CTCTCTCTCTCGTTCTCTCGTTCTCTCGTCTCTCTCTCTCTCTCTCTCTCTCTCTCTCTC
TCTCTCTCTATCTGTCTGTCTGTCTGTCTGTCTGTCTGTCTGTCTGTCTGTCTGTCTGTC
TGTCTGTCTGTCTGTCTGTCTCTGTCTCTGTCTCTGTCTCTGTCTCTGTCTCTGTCTCTG
TCTCTGTCTCTGTCTCgTGTCTCTGTCTCTGTCTCTaGTCTCTGTaCTCTGTCTCTGTCT
CTGTCTCTGTCTCTGTCTAC
>Contig_3630
ACGCCACGTATAAACGAGCGAGCGAAGTCGAGCGAGCGAAGTCGAGCGAGCGAAGTAGTT
CCAGGGSAGATAGGATCCGTAGAGGCGCAACTCATTAAATGCAATCTACCAGGAGGTCYC
TAATGAAATCTCCTGTCTAATTACACTCCTWATGGAGTAATTACACTCCTTACGGAGWRA
GAGAGAGAGAGAGAGAGAGAGAGAGAGAGAGAGAGNGAGaGAGAGAGAGAGAGAGAGAGT
AGAGTACGAGAGTAGAGAGAGAGAGAGAGAGAGAGAGAGAGAGAGAGAGAGAGAG
>Contig_666
CTATCTATCTATCTATCTATCTATCTATCTATCTATCTATCTATCTATCTATCTATCTAT
CTATCTATCTATGAAATACGAAATAATAAGaCTAGGTAAGTTATATGTCtATTTAATTTT
TTGtATTATACATTTTATTGTTACATACTTCGCTCGCTCGTTTATACGTGGCGT
>Contig_1204
CATTCCAAGAGRGATTGATGAAAGAagRAAAAATATGCTAACAAACTCTGCRTTGAGCTT
AAATTMCMMCYTtAGGTTATAGCCTACTATTGAGAAAYGGAATATAGAGNGGGAAAARRA
GTAGAGAGAGAGAGAGAGAGAGAGAGAGAGAGAGAGAGAGAGAGAGAGAGAGAGAGAGAG
AGAGAGTAAGAG
>Contig_3135
TATGGAAGCGAAACATGGGCTTTGAAAGCGGAGGAGCGCAGACGAATAGAAGTTGTTGAA
ATGAAGTGTTTAAGAGCAATATGTGGTGTGAMcaAAGGTACGATCGGTGGAGAAATGATA
GGGTGCGAGAAGTGTGTGGGTATTAATGAGTTACTGAACTTTGATGTTCGCGTGGCTGGT
GTTTGGACTAMAWAGTCAWGAGCAGCYGCGGAAAAACGAGTSCCYCGAGMAAACGTGCRC
AGAGRTGGCACAATCTGtCSTCRGYTCATCCGAACAAYGYCCGTKGAAGWRTCWGTAGAA
KRGAGAGAGAGAGAGAGAGAGAGAGAGAGAGAGAGAGASAGAGAGAGAGAGAGAGAGAGA
GAGAGAGAGAGAGAGAGAGAGAGAGAGAGAGAGAGAGAGAGAGAGAGAGAGAGAGAGAGA
GAGAGAGAGAGAGAGAGAGAGAGAGAGACG
>Contig_1636
ACTTCAAAGAATGTCCAAAAACATTGAATACTGTGCACTGTAACAGTATTACCAAGTTAC
CATTTCCAATAAAAGATAGATAGATAGNTAGATAGATAGATAGATAGATAGATAGATAGA
TAGATAGATAGATAGATAGATAGATAGATAGATAGATAGATAGATAGATAGATAGATAGA
TAGATAcGATAGATAGATAGATAGATAGATAGATAGAtgaTAGATAGATAGATAGATAGA
TAsRATAGATAGATAGATAGATAGATAGATAGATAGCAATACTATTTGACATGTGTATTG
TGGAATAATGCCAGATCACTACTATTTAAAAGAAAAATTGTAGTCAGTAAACAGTGT
>Contig_2486
ACCAATGAGAACTACTTGTCTGCAAGTATAGGATTCATTtCCGGCCCTCATGTTCCTAGT
CATGCTTTACTTGCGGTTTATTTCTTTCACTGTATGCTAGTTTCAGTCTGTGGCGTATTC
AGGACTTATGTTGAGATTAGCATTTtAGTAAGTGAGTGAGAGAGAGAGAGAGAGAGAGAG
AGAGAGAGAGAGAGAGAGGAGAGGAGGA
>Contig_4290
CATTCCTGCAATCAACAAAGGATGAGACACGTGATCAAACGCCTTGGATTTATCCAAGGC
ACAGTYTGGATCTCACCCTGMTGATCAAGGGCYTCACTCCRTGTATRAGTTAGRAAAGAT
RRGATGTCAGCAGCTGARCRACCAGAACKSAAGCCATACTGCYGRTCAGWGAKRAGACTG
YTTKTTTCAAGGTGTTTTATCAGHTGYKTRTTTATAATGGTTTCAAArATTTTGGWTATG
GTGGCWRTRAGAGAGAKAGAGAGAGAGAGAGAGAGAGAGAGAGAGAGAGAGAGAGAGAGA
GAGAGAGAGAGAGAGAGAGAG
>Contig_1956
GGGAGGTGTTGAGGACGTATGGAGTTGGAGRAAGTCTAMTAARGGCAGTGCAAAGTTTtc
yWWTtGTGGGYGTAGAGCAAGTGTTtAGMGTGAATAGAGAGAGAGAGAGAGAGAGAGAGA
GAGAGAGAGAGAGAGAGAGAGAGAGAGAGAGAGAGAGAGAGAGAGAGAGAGAGAGAGAGA
GAGAGAGAGAGAGAGAGAGAGAGAGNGAGAGAGGAG
>Contig_1701
GCCAGTGAACTTCAACATTCCTATAAAACTTCACAAGTTGAGATCTGGCAAATGAAAATA
ATTACACTACATGCGAATAaGTTTTACAGTTGTTTTAATAACTATTATTTTTTTAATtAG
ATTTGAAATATTCGACAGCTTTTAAAACGtAACGAAAAATaGTTAATATGTTTTKgtCCC
CACTATTTTKkAAAATGAGAGAGAGAGAGAGAGAGAGAGAGAGAGAGAAGAAAGAGAGAT
AGAATAGATAGAGAGATAGATAGATAGAG
>Contig_1584
ACGTACAACCTACCAATCAGAGAGAGAGAGAGAGAGAGAGASAGASAGAGAGASAGAGAG
AGAGAGASAGAGAGAGASAGAGAGAGAGARWGAGAGARAGtagAGAGAGASASASAGAGA
GAGAGAGAGAGAGAGAGATACAGACAGACAGACAGACAGACAGACAGACAGACAGACAGA
CAGACAGACAGACTAGATGGATAATAAACTGCTAGTACTTCGCGTCGCTTCCGTTTA
>Contig_130
ACCCCACGCAAATGTTTCATGCCTACTCAGGATGACAGTGATAACTCCGGCTGTGACAAA
GTTCTACGTTGTTTTGTCATTTTCTTTGATTTGCAAGTACCAAATTAAAGCTTCGTTAAG
TGATCGACGTGTAAAACGAGACATTTTtAATTGGTGCGACTGGAGAGAGAGAGAGARAGA
GAGAGAGAGAGAGAGAGAGAGAGAGAGAGAGAGAGAGAGAGAGAGAGAGAGAGAGAGAGA
GACGAGAGN
>Contig_2476
CGTAGAGAGAGAGAGAGAGAGAGAGAGATTCAACGAAAGTTGAACATTATGCATGTTTAG
GAATACTGTATCTTTCAAGTGGTTCGCTCGACTATCTACATTTCTTCCTCACTCAGCCTG
TTGTACCTACCCTTTATGCCTCCATTCTCGCTTAACAAAATTATAATGTCTCATTTTTTT
TTTTATTAATTTCAAAGGTTGCAGAAGGTTTAATGAAAAACCAAAAACTCCTTAGGGCCC
GCAAACTAGACACTATTCAGAAGGAAAGAGTTAAMRGAGGATTTAAAYAGCTGCAAATTA
WAYATGGCCGGAAATACATGTGCTGGGAGGGAGTTCCACAGACGARAAGTTCTGGGTATG
AATGCATGAGTTATAAAATTTTGATGTTCACATGTTCGAATGGATGTTCGAATGGTTatK
ACAATTAAATTTtATGATAAAATAGGAGTGGGTGCTCAGAGAGAGAGAGAGAGAGAGAGA
GAGAGAGAGAGAGAGAGAGAGAGA
>Contig_5
GTAATGTTAGGTTMTKTYAGTCWGTCWGTCAGTCTGTCAGTCTGTCAGTCTGTCAGTCTG
TCWGTCTGTCTGTCTGTCTGTCTGTCTGTCTGTCTGTCTGTCTGTCTGTCTGTCTGTCTG
TCTGTCTGTCTACTTCGCTCGCTCGTTTATACGTGGCGT
>Contig_2823
AATTCTARCAGGTTTGTTAGACACGACATGTGTTTTCGAAATCYCTGTTGTGAATATTTC
AAAAGGTTTTtGACTTCCAAATGATMGACTATTCGGTTCRCGATGCATGTTTYGAGAAGT
TTtGCCcGCAACGGWGGTCAAACTAATCGGYCTATAATTAAGAGGAGGTCAATTtAAGAG
AGAGAGRGAGARAGAGAGAGAGAGRGAGAGAGAGAGAGAKKGRGAGAGTAATAGAGAGgA
GGAGATGGCGAGAGAGAGAGAGAGAGAGAGAGAGAGAGAGAGAGAGAGAG
>Contig_1977
AGTTCWGTGTGCCTTTTATCTCACCCTCTTCCTCCGATTTCAAAGTCTTTtCCGGATCTT
AGAAACGTAATATTTTTtCCTTGAGTCGGATTTGTGGGRMMmCCCCCTCACCCTCAnAMC
CCCCCCCcccTCACTCTCACACAARCACACACACCCTCACACAMAMMMACAMACACACAC
ACACACACACACACACACACACACACACACACACACACCACCACCACACACACACACACA
CACACACACACACACACACACACACACACACACACACACACACACACACACACAC
>Contig_2772
AATTCTCCATTTTGAGATTTTTCCCTATGTTTGTAAACTAATTCCTAAGTTTCWTTATTC
TATATAGTATCACTGGAAATACCTAAGAGGTTTTGGGGgTCTATTCAAACCCCCACCCCC
TTTGTATATGCTCCATAATGGAAATTCTCGGATGTTTGTATTCTAGGCCCTACCTAGAGG
TTTTGMKRRTSAGTGAKTGAGTGAGTGAGTGAGTGAGTGAGTGAGTGAGTGAGTGAGTGA
GTGAGTGAKTGAGTGAGTGAGTGAGTGAGTGAGTGAGTSWGYgAGTSAKTSAGTSWGtCA
GTCAKTCAGTCAGTCAGTCAGTCAGTCAGTCTCATATTAGTCATTTTTGAATTCACTTGT
CTCGAAAACCAAAaGAGAATTTGTAACTCGGAGGTCTTTCTAGACTATATGGACTTCTAC
CTRGGRAAAAGAATTATGCATTACTGAGTTACAAGGGGGCCAAGAGT
>Contig_78
ACCAGTTCTGTTTAGGCTATTGTAGTTCATAATGCTTATGTTTTAAATTtATGTAGGCCA
AACACATTTAAACTTCTATCTATCTATCTATCTATCTATCTATCTATCTATCTATCTATC
TATCTATCTATcTATCTATCTATCTATCTATCTATCTATCTATCTATCTATCTATCTAcT
CTRTCTRTMYWTCKMTCKHWCKWYYWHDCKHKBYDYSTWWSTAYSTRKCKWTCTATCTAT
CTATCTATCTATCTATCTATCTATCTATCTATCTATCTATCTATCTATCTATCTATCTAT
CTATCTATCTATCTATCTATCTATCTATCTATCTATCTATCTATCTATC
>Contig_2574
TCTTCTTGTCTTCTGTATTAYAGCAATGAATGAAGTTAAMAAWTtaAAATTAATATATTC
GGGTCTCTCATAAATTtACAACTAGKTAAATATCTATATAAGWCTGGAAGAGTCTRTGGA
AGTAGAGAGAGAGAAgAGAGAGAGAGAGAGAGARRRRAGAGAGACAGAGANAGAGAGACG
AGAGAAAAGACGAGAGAGAGAGACGAGAGACAGAGAGTAGAGAGAGAGAGAGAGAGAGAG
AGAGAGAGAGAGAGAGAGAGAGAGAGAGAGAGAGAGA
>Contig_1114
GATTCACTTCATGAGTKGAATCAAAATTTAAAACATTGCTAAGAAATTATTATTGAGTCA
TTATATAGGCnTAAAAAAwWAGgagAGAGAGAGAGGGAGAGAGTTGTTCATGGAGAGAGA
GAGtAGTTGTTCAAGGAGAGAGAGAGAGAGTTGTTacSAAGGAGAGAGAGAGGAGGAGAG
AGAGAGAGAGAGAGAGAGAGTAGTAG
>Contig_2982
ACCCAAGAAGTACCCTAGAAGCTTCCGGGTATTATTTATTCTCCACCCCCAcTTTTACAT
GTTCCTAGAGGGAAaTTYctACGATTTTGAGATTTTCCCCctTTTGATTGTATGCTAAAC
GCAACCcTATGTGCTAAATTTaCATCATTCTATCATCCCTGGAAGTRCCCTAGAGGTTTY
GATGMTCARaTGAGTGAGTGAGTGAGTGAGTGAGTGAGTGAGTGAGTGAKTGAGTGAGTG
AGTGAKTGAGTGAGTGAGTRAGTGAGTGAGTGAGTGAGTGAGTGAGTGAGCAGTGAGTCA
GTCTCACATTTAGGC
>Contig_575
CTATCTATCTATCTATCTATCTATCTATCTATCTATCTATCTATCTATCTATCTATCTAT
CTATCTATCTATCTATCTATCTATCTATCTATCTATCGAATACAATCGAGGTCAyKrmCC
YTKRAAWTTTTCGAATTAGTGCCTCAGCATCATGACACTTCGCTCGCTCGTTTATACGTG
GCGT
>Contig_734
ACACATAAGGCAATAGGCAGTATGACACTATCAAAAaTCTGTTCTGTTATYTATTTATCT
AATCTGTCTAATCTATCTATCTAaTCTATCTATCTATCTATCTATCTATCTATCTATCTA
TCTATCTATCTATCTATCTATCTATCTATCTATCTATCTATCTATCTATCTATCTATCTA
kcTMTATCTATCTATCTAgTCTATCTATCTAYYTMKCTMKYYWYSTATCTATCTATCTAT
CTATCTATCTATCTATCTATCTATCTATCTATCTATCTATCTATCTATCTATCTATCTAT
CTATC
>Contig_3881
ACACACACACACACACACACACACAACACACACACACACACACACACACACACACACACA
CACACACACACACACACACACACACACACACACACACACACACGAcGAGAGAGAGAGAGA
GAGAGAGAGAGAGAGAGgAGAGAGAGAGAGAGAGAGAGAGAGAGAGAGAGAGAGAGAGAG
AGAGAG
>Contig_966
ATTTCTGCGAAATTGAACTAGATTTCCGTTCATATATATAGACTTGATAGCGCGGATAAT
TAAAATTTGACAAACACGATGGCACCGATTCTCCGCAGATTTTTATTATAGCGTCAATAA
GAAAGTCCAGATGCAGATGACCGACTGACTGACTGAGACTGACTGACTGACTGACTGACT
GACTGACTGACTGACKGACTGACTGACTGACTGACTGACTGACTGACTGACTGACTGAYY
GACTGAMTGRCTGACTGACTRACTGACTGACACTTCGCTCGCTCGTTTATACGTGGCGT
>Contig_1419
ACGTAAATGAATCGGATGATCCGATTACGCTCTCTTCCTTTACTGAATTTCATTTTCTGt
AATGAAAAGAAATGAGAGGARTTAATCTTTCCACGTCACTCTTACTTTGAAAaTCCTAAA
AGCCCGTTTGAATTTTtGAGARAGAGAGMGAGAGAGAGAGAGAGAGAGAKAKAGAGAGAG
AGAGAGAGAGAGAGAGAGAGAGAGAG
>Contig_2234
AGTTCTCTTTTGATCGTAAGCGCAGATGTCATTAAACTGAGCAGATATAAAATGGAAAAA
WTWCCACATTTTATTTCACAAATAAGACGACAGATTTTCTTTCTGCCTYAACTCTTTCAC
AATTTTGGAGAGCGAGGGATCAACTATGAATATATTGACGAGCTTTtGGAAAAaTAAaGA
CAATAATGATGGAAGATCAGGCGGAAAGAAAGAaTGTTCTCTGTCTGTaCTGTCTGTCTG
TCTGTCTGTCTGTCTGTCTGTCTGTCTGTCTGTCTGTCTGTCTCTCTCTYTCWYATATCA
TAAGTTGAATGGAATAAAGTAATTTAAATTTGTAATTTGCTAGAAAAGATCGGATTCTTA
AACTTTATAATCATTGAATCATGAGAATT
>Contig_2257
ACAGCTAGCCAGAAACAGCAAGCCAAAAGCATTATTAAAACAGGTTTTTTTTACTtGTTA
TTCAATAAACAGCATTCCTCAGAGATACACCGTTTGCTTTGCATCAAACATGCTTAGAGT
TCAAATTGATGTGCACATTTTGTATTCTTCATGTAAAAATGTGTGCTCTGACTTATTTGT
GATCAAATATGACTGACGTTCAGGATGCTCTAATATTAAAATTATGCCTTGTATATTAAT
ACCTTAAGCCWAWWARrcMAAATACTATCTATCTATCTATCTATCTATCTATCTGTCTGT
CTGTCTGTCTGTCTGTCTGTCTGTCTGTCTATCTATCTATCTATCTATCAATATATCAAT
aCAATCAATCAATCAATCTCTCACACACACACACCACTTCCGCGGT
>Contig_3218
CTTTCGATGTACGTATATGAATACATGCATGATTGCACATTCAAGTAAATGTGAACAGGA
TGGATTTGCATATCAAAGTCAGKGAAAAATATTTTATACATAAAAGGTAAAWtaGTGTTG
AATTCTTTATGCAATCCAAGCTTTwWTGGCATAATTCAGCTTkKYMAAATTATCATCGAC
AAaTGATTTGTTTGAAGGAGAAATAAAARGRAAACAAAGTAGAGAGGGAGAGAAAGAGAA
GAGAGAGAGAGAGAGAAGAGAGAAGAGAGGGAGNGAGAGAGAGAGAGAGAGAGAGAGAGA
GAGAGAGAGAGAGGAGGA
>Contig_55
ACTGTTGTCATTATTTCTCTCAGTWCTWCTGATTTAACATAGGATAAATCAAGTATTGAA
AGaaaTACTGACATTATTACTGATCGTGTATATATACTAATACGTGTTCCGTATTAAAAC
GTGTAAAAGTGTCCACAGATTAAAGCGYTTAAATTCAAGTTACTTTGCGATTTTGTGCTT
CGTCGATGTCGACAATGTCGATCTTGTTCAAGAATTTATACACTKCAGTAAAaTACACCT
TTkKTKGTTTAAGAGAGAAAArGKWCAAGGTTTCTCTCCRGCGAARKTwWWTTKKKKSCC
AACCCCCAcGAATTAACTGAGAGAGAGAGAGAGAGAAGAGAGAGAGAGAGAGAGAGAGAG
AGGAGAGAGAGAG
>Contig_4157
TATTCCCAATCACGAAATTGTGCGCTTGGTACGAATCATGATTCGTTAGATTATCTCTGA
TATCTCTTCTCTACCCATAAGGTTTAATTTCGTATGTTAAGCTATGGTTTGATACCATAT
AAAAATCACAAAACGAGACTCACTGATTTGACCCTAAATTTCTCTTTTATAGTTAGGTTA
GCGATTCACTGATTACCCTCAATGTGTGAAGMAGTCAGTCAGTCAGTCAGTCAGTCAGTC
AGTCAGTCAGTCAGTCnGTCAGTCAGTCAGTCAGTCAGTCAGTCAGTCAGTCAGTCAGTC
AGTCAGTCAGTCAGYCAGYYAWTCAGTTAGCCAGTCAGCCAGTCAGTCAGCCAGCCAGCC
AGCCAGTCAGTCAGCCAGCCAGCCAGCCAGTCAGTCAGCCAGTAGTCAGCCAGCCAGTAA
GCTAGCCAGTCGGACAGTCAGTCAGTTAGCCAGTCAGTCAGTMMKTCRSTCRSTCRKTYA
GTCAGTCAGTCAGTCAGTCAGTCAGTCAGTCAGTCAGTCAGTCAGTCACTTCGCTCGCTC
G
>Contig_4334
ACCACTAGAAGTAYCCTARRWGCTTTGKGGCAKTTTAAATCCCCCCCYYCyYMWTTTTAG
GTTTCTACAGTTAAATTCTCGATTTTTAGATCATTCCATTTGTTTGTATGCTATACACTA
CCAGTTTGCTAGATTTCATCATTCTTGCACCGCTGGAAGTACCCAGAAGCTTTGGGGCAT
TTTCGCTCCCCCCACCcTTTTAnAGACTCCTAGAGAGAAATTTaCAATTTTGATGTTTTT
ACCTTtAGTTGCATGCcTAACCCCTACTAGTTTACCGAATTTCATCATTTTTGCAGCACT
GGAAGTACCCTAGGAGCTTTGGTCAATTTCAACCCMSYCCCCnATTTTAYAGRCTCMTAG
AGGGAAaTTCACDAWTTTKAGATTATTYCMTTTRGTTGTATGCTAAAYCYTACATATATG
CTAAATTTCATCATTCTAGCATCACTAGAAGTAMCCcTAGAGGTTTGATGATCAGTGAGT
GAGTGAGTGAGTGAGTGAGTGAGTGRGTGAGTGAGTGAGTGAGTGAGTGAGTGAGTGAGT
GAGTAAGTGAGTGAGTGAGTGAGTGAGTGAGtgagCAGTGAGTCAGTCTCACATTTAGGC
TATATTTCAATTCGCCCAT
>Contig_4344
TTTGGTTGTACGCTAAACCTACCTCTATGCTAAATACGTCATTCTAGCATCAMYMSWAGW
RSYYTWGAKGYWCASTSAGTGAGTGAGTGAGTGAGTGAGTGAGTGAGTGAGTGAGTGAGT
GAGTCTCACATTTAGGCTYTTTTCAATTAGCCTACCTCGAAAACCAGATGAGATAAAATT
TGAAACTCGKKGACATCTACCTGwaWWTTTTTTTATTAATCGCCCTGCATTCTGCAGTAC
GGAGTTACGAGAGAGTCAAAAGTGCGCCGAGTTTCTTCGAGAAAGGGgTCCGgTAAGCGC
ACGAACTAGGCGTGCACCCAGATTACCGCGGCAGTACATTTAAATTTGGAAAAAAAAaTC
GCATAGTTATTACAATAGTACTTCGCTCGCTCGTTTATACGTGGCGT
>Contig_2726
CGAGCGAGCGAAGTCGAGCGAGCGAAGTCGAGCGAGCGAAGTCGAGCGAGCGAAGTCGAG
CGAGCGAAGTCGAGCGAGCGAAGTCGAGCGAaGCGAAGTCGAGCGAGCGAAGTCGAGCGA
GCGAAGTACAgCAYWCACACACACACACACACACACACACACACACACACACACACACAC
ACACACACACACACACACACACACAC
>Contig_3950
ACGCCACGTATAAACGAGCGAGCGAAGTAGTTCCAGGGCAGCTAGGATCCGTAGGGGCGC
AACTCCCTAAATGCAATCTACCAGGAGACTTCAATGAAAACTCCTGTCAAATTGCACTCC
TTACGGAGTAATTGCACTCCTTACGGAGAGAGAGAKAGAGAGAGAKAGAKAKAKAGAKAG
AKAGAKAGATAGATAGATAGAKAGAKRGAKAGATAGAKAGATAGAKAGATAGATAGAKAG
ATAGATAGAKAGATAGATAGATAGATAGATAGATAGATAGATAGATAGRTAGATAGAKAG
ATAGAKAGWRRGAKAGAKAGAKAGAGAGAGAGAGAGAGAGAGAGAGTAGAGACG
>Contig_1457
GAGAGAGAGAGAGAGTAAGGTGATGAGAGTGGCAGGCAGGGAGAGAGAGAGAAAGAGAGT
GAGAATGAGAGTGGCAGGCAGGGAGAGAGAGAGAAAGAGAGTGAGAATGAGAGTAGCAGG
AAGGgagAGAGAGAGAGAGAGAGAGAGAGWKAGAAGAGAGATACTAATAATACAAGAATA
AATTAACAATACTAGTATTTAGTATTAGTATTAC
>Contig_1778
ATAGATGAATAATTTATTTCCATGAAATACTCCACAATGTCATGAACTAAGAGTCTCATT
ATGAAGATTAGATTCGCTCAGTTGGTGTAATTTCGGAATGAACAGTTCGTTTGTGAACAG
AGTGAAGTCAACTGCAGGAGAAAATAATAACCTATCTAaTCTATCTATCTATATCTATCT
ATCTATCtATCTATCTATATCTATCTATCTATCTAGCTAGCTATCTATCTATCTATCTAT
atCTATCTATCTATCTAKCTAKCTATCTATCTWTCTATCTATCTATtCTATCTWWYctTA
TCTATCTAKTATCGATCATTCTATCTATCTATCTATCTATGTATCTATaCTATCTATGTA
TCTATCTATCTATCTATCTATCTATCTATCTATCTATCTATCTATCTATCTATAACTTCA
TTGCTATGCCAGAATGAAGAATGACTTCGCTCGCTCG
>Contig_2407
CTTTCTAAAATTATTATTGCGTTAAATACTTTAAATGAATTTCTTMGTCTCTGCCTCYTT
AACAGAGGGCGATCTATGATGATTATGCGAAAAKGTTACGGAATTAAATACATAGAGTAC
AATGTACCATAAAAGTAGATGATTTCAACCCGGCTACCCCMmCTGAAGCTMGTCTKGGTG
GTGCGAGMTGTAGCTGTATTGGACGRGGGAAAGAAAGAAAKAAATKATTTGAAAaCTAAC
TAGCATTTtCCWCGTTCCTTTGTCRARGRAawkKKTTWAWKRMCYTWGTGAAACAAAGAA
TGAGAGAGAGAGAGWGAGAGAGAGAGAGAGAGAGAGAGAGAGAGAGA
>Contig_305
ACGCCACGTATAAACGAGCGAGCGAAGTCTCAGGGTCCACTTGATTGGCATCAAGCTAGC
TACTGAGGGSaaCAACAACAACAACAACAACAACAACAACAACAACAACAACAACAACAA
caaTGACAATcGACAATGACAATGACAATGACAATGACAACGATAACGATAACGATAACG
ACAACGACAACACTTCGCTCGCTCGTTTATACGTGGCGT
>Contig_2060
TCTTCTGCACCWTTATATATGTATCAATATTTCTGGCTGAATTGATAAAGCAACGGAATR
CAGCATCGGGTAAAaTAGGCTTCTTTTtCTTtATTWGATACAATTTCATTGTAGTCGYCG
TAGATAACATAGAGATCAARTATACGAGCTACKATGAAaGTAAAGATTAagGAAAAGGGG
GCGGGTCGARAaGAGAGAGAGAGAGAGAGAGRRRGAGAGAGAGRRRGAGAGAGAGAGAGA
GAGAGAGAGAGAGAGAAGAGAGAGAGAGAGAAGAAGAAAGAAGAAGAAAGAAAGAACGAA
AC
>Contig_907
AGTTCTTATATGTGCGACTGATGATGTTTACTTKGgtTTTTtGCCTTTTAACCMWTWAAA
WTYSGRWWWWAAaGATAAAGAGTAGAAAGTAGAAAGAATGASAGAGAGAGAGAGAGAGAG
AGAGAGAGAGAGAGAGAGAGAGAGAGAGAGAGAGAGAGAGAGWRRRRKAGTAGTAGTAGA
GTAGTAGTAGTAGTAGTAGTAGTAGTAGTAGTAGTA
>Contig_3429
ACGCCACGTATAAACGAGCGAGCGAAGTGKTTWCTTTTTAATTTTKkTTTTWAAWKKTGA
TATAAACAGCATAaTGTAGGCCTATRKWAAAAAWWAAARKWWTTTtcYTYYTTWWHGAAA
TAYAGTCTCATCTATCTATCTATCTATCTATCTATCTATCtATCTATCTATCTATCTATC
TATCTATCTATCTATctatCTAYCTACCTAcctaTCTATATCTAACAGTCATTTKgcYTT
MCYTKKTTTTtaWAAAWTTTATTTCCATGTTtATTTTGCTTGCACTCCCTTTAGGGTACT
TCGCTCGCTCGTTTATACGTGGCGT
>Contig_771
GGTTCAAATGATTGGACTATTGGCTACATAGCCGTGAGCAGCCGATGCAAATCTAGTACC
TCGTGCAACGAGAGTAGAGGTGGCAAGGTTCGCCTCAATTTAATCAACCAAACAACGACC
ATACAAGTATTGGTTtAAACAGAGAGAGGAAGAGAGAGAGAGAGAGAGAGAGAGTGTCGT
AGGAAATATATCTGACGAACAGGTGGGGCGAGTGGGTACTTCGCTCGCTTCGTTTATACG
TGGCGT
>Contig_60
CGAGCGAAGTGCCTCGAGCAAACGTACGCAGAGGTGGTACAATCTGCCTCAGCTCATTCG
AACAACGTCCATGGAAATATCTGTAGAAGAGAGAGAGAGAGAGAGAGAGAGAGAGAGAGA
GAGTGCAGACAACATCTCTACGTACAGCGAGAGGAGGGAGGTCTTTCAGT
>Contig_3138
TGTTCTTATAATTGCTTATTTTCTATTATAGGGCGATCGGTGCTTtGTCTGTCCAAAGTG
TTCATAATTAATTTtCTAGTGAATTCTTATATGYGATTAAGAGAGGTAAGTTRTATAATw
TTATTCGTTtCATACCTCTCTCTGTCTGTCTGTCTGTCTGTCTGTCTGTCTGTCTSTCTS
TCTSTCTGTCTGTCTGTCTGTCTGTCTGTCTGTCTGTCTGTCTGTCTGTCTGTCTGTCTG
TCTGTCTGTCTGTCTGTCTGTCTGTCTGTCTGTCTGTCTGTCTGTCTGTCTGTCTGTCTG
TCTAGTCTGTCTGTACTGTCTGTCTCGTCTGTCTGTCTGTCTGTCTGTCTGTCTGTCTGT
CTCGTCTGTCTAGTC
>Contig_2163
CGAGCGAGCGAAGTATTTCGACAGCCGCCYCAAGTTGACTACTACCTTTTTTtCAATGGA
GTGAAGAACTGTATGAGAASAAAGTTTCAATGCCTTTGGAAATTTATCCTATTATTTTGA
ACCGAAATRTGTGYGYGTGTGTGTGTGTGTGTGTGTATTTGAGAGAGAGAGATAGAGAGA
GAGAGAGAGAGAGAGAGAGAGAGAGAGAGAGAGAGAGAGAGA
>Contig_930
CACAAAAGTTGCATCGTTAACGAGCTATGCAAAATGAGAATTTATATTCATTTTGCGTAG
ACCATCTGACTTTATTAGAAAGTCAGAAATGTGATAATTATGCAATAAGATGAATGAATA
AAACTCGAAaCAAAAGAAAGAGAGAGAGAGAAAGAGAGAGAGAGAGAGAGAGAGAGAGAG
AGAGAGAGAGAGAACG
>Contig_929
GACGTAAAGTAAAGTTTAATCGTAACGTTGTCAAATaGCTGTCTAACAAATACTTATTAG
AAATTACCTAAAGTGTTCAATTGAAAACACTGCCTCTCTCTGTCTCTCTGTCTCTCTCTG
TCTCTCTGTCTCTCTCTGTCTCTCTGTCTCTCTCTGTCTCTCTGTCTCTCTCTGTCTCTC
TGTCTCTCTCTGTCTCTCTCTCTCTMYYTSTCTCTCTCKYYYYSTCTCTCTCTnTCTCTC
TCTCTCTCTCTCTCTCTCTCTCTCTCTCTCT
>Contig_3388
ACCTTTATTTGGTGTTCTATTGTTTATAATACGTATCGAGAGTGAAAGAGTGAGAAAGAG
AAATTAAAAGAGAGTGAGAGAGTGAGAAAGAGAAWTtaAAAGAGAGTAAGAGCGAGAAAG
AGAAWTtaAAAGAGAGTGAGAGAGAGAGAAAGGAGAGAGAGAGAGAGAGAGAGAGAGAGA
rRARGAGAGAGAGAGAGAGAGAGAGAGAGAGACGAGTACG
>Contig_1392
CGAGCGAGCGAAGTCGAGCGAGCGAAGTCGAGCGAGCGAAGTCGAGCGAGCGAAGTCCTT
CCAAATTATCGGGAGAGATGAAATTTACATACACAACGCATAGNGAAATCGAGAGAGAGA
GCGAGAGAGAGAGAGAGAGAGMGAGAGAGAGAGAGAGAGAGAGAGAGAGAGAGAGAGAGA
GAGAGAGAGAGAGAGAGAGAGAGAGA
>Contig_3395
ACGCCACGTATAAACGAGCGAGCGAAGTACTGTTGTGTGCAGCAGGAGGCAGCAAACCGT
GAGGGACACACCTGTTAGTGTACACCTCTCATCAAGAGCTGCTTCACTTCTGTTCCTCTA
TCTATCTATCTATCTATCTATCTATCTATCTATCTATCTGTCTGTCTGTCTGTCTGTCTA
TCTGTCTRTCWWYCTRTCTRTCTATCTATCTATCTATMYWTCKMTCKMTCKWTYWWWCKW
KSYRYYTMKCTMKCTMgTYTATMYGTACACCCCAAAAAATAATAAAAAGCCCACCAGGAT
ATCTGCCAGCCCACCCTTACTATATGTGCCTAGAACCGGGCCTGCTGTACTTCGCTCGCT
CGTTTATACGTGGCGT
>Contig_1754
AGTTCCAGGGCAGCTAGGATCCGTATGGGCGCAACTTCCTAAATGAAATCTGCCAGGGGG
TCTCGAATGAAATCCCCTGGCAAATTtACACTCCTTACGGAGAATTtACACTCCATACGG
RGAGAGAGAGAGAGAGAGAGAGAGAGAGAGtACTTCGCTCGCTCGACTTCGCTCGCTCGA
CTTCGCTCGCTCGACTTCGCTCGCTCGACTTCGCTCGCTCGACTTCGCTCGCTCGTTATA
CGTGGCGT
>Contig_3400
CATTCGACGTTTTGAAAaTTCGAMGTTTAGGGTATAAGTCCGAAAaGTTCACACTGAAGY
ACTTCCCcGTGGCTCTGCCTTTTAnATTTCTTTGTCAAAGCCTtCACACACRCACRCRCA
CRMACRCRCRCRCRCRCRCACACACACAYtACACACACACACACACACACACACACACAC
ACtACACACACACACACACACACACACACACACACAACACACACACACACACA
>Contig_1418
GAGGGAGTTCCACACACGCGAAGTCATGATGAATAGTTMTTAAMCTTTGAATGTTGGATA
TACCCCTTGGTATGGTTGGTAACTTTATTtttATAAMTTAGTCAGTTGTTGAGTATGCTG
GGMAAGTTAGGTATGGAGTGAGWAADRgTAGAAGAATAGAGAGAGAGAGAGAGAGAGAGA
GAGAGAGAGAKwGGTGGTCTGTCGGGAAGAGAGTACTTCGCTCGCTCGACTTCGCTCGCT
CGACTTCGCTCGCTCGTACTTCGCTCGCTCGTTTATACGTGGCGT
>Contig_2547
ATTTCGGGTACTCTCGGGTGTCAATTTtAATCGCGGWAAAGTGTTTTtCCCTTCGTTTAA
AATATATCCGAGGggCTTAACTGYAATTAATTTGCCTTTTGtACGAGTTGCGCTGAGTTT
TTGTGAATGAAACTCTGTCGTGTGGGGTCAGTTGACGTGACTATACTGACATGGTCCAAC
GTTTGTTTTAAAATATATCAACTGAGTTTGACAATAGCAAATAATGAAGAGAGAGAGAGA
GAGAGAGAGAGAGAGAGAGAGAGAGAGAGAGAGAGAGACGAGAAGAGAGAGAGAGACGTA
CGTCGT
>Contig_2538
AATTCAGYAGAAGTAAGGGAGGAAAGATTGTATTTATGACTAAAAAGAATCGAATAAGTR
CATGGTATTAGATTCATAAAAGAAAGTAATTtATATCCGATTAGAATAAGAGAGGATAGG
KtaaAAAAMTAaCGGAAGGGAGTGCGGCTAATGAGTTAGCMRKYmaAAARAGAGAGARAR
AGAGAGAGAGAGCGAGAGAGAGAGTGGGAGAGCGAGAGAGAGAGAGAGAGAGAGAGAGAG
AGAGAGAGAGAGAGAGAGAGAGAGAGAGAGAGNGAGAGAGAGAGAGACGAGAGAG
>Contig_218
CGAGCGAGCGAAGTGTTTCTTATTCATTTATCGTTAGTGTAAGCAGTGAAGTTATACTTA
TTTATGTGAAAAaGAACGAGAGAGAGAGAGAGAGAGAGAGAGAGAGAGAGAGAGAGrRGR
RRGAGAGAGAGAGAGAGAGAGAGAGAGAGAGAGAGAGAGAGWRMGACGACGTACGTACGT
ACGTACGTACGTACGTAC
>Contig_2808
ACCTTCAGCGTTGCATGAGTGGCATTATGTGAAGCTCAGGTTTGTATTCGGCACGTGCCA
AGGGCTTAAATCACTTAGTACACAGAATGCCGGAATTGAAGGCGTAAGAATATATTGTAC
GAAATCTATatatGTANCTTTCTTTAGATTCAAAATAAAAaTTAATTATTTTGTGAGAGA
GAGWGAGAGAGAGAGAGWGAGAGAGAGAGAGTGAGAGAGAGAGAGTGAGAGAGAGAGAGT
GAGAGAGAGAGAGTGAGAGAGAGAGTAGAGAGAGAGATAGAGAGAGAGAGAGAGAGAGAG
AGAGAGAGAGACGAGA
>Contig_3184
ACAGCAAGGGGAGAAAAGAGGATTCCATTCAAGTGTTAGAGAGCGAGAACGTCGAATACC
cACTCAGAGAGAGACATCAGGGCAGAGAGAATTTCTTTCAAGCATCGAAGAGAGAGagag
AGAGAGAGAGAGCACCTTGCCGATCCACTTAGAGAGATAGAGAGACATCAGCTTCGGAAT
AAGCTTaGTAAAAATTCAGTCGAAGATGACAACCAATTTCTAATAATAGTCGTAGACTGT
TCATAGGCCACTGCAGGCGATTTGAAGATAAAAaGTTCGTCAGCGtACTTCAGAGTGAGA
AGATCCTTCGTTGATGGCCGAnAACTGGCTCGCCTCAAGAGCAGAGACATTCCCAAGAGA
AGAACC
>Contig_4022
CGAGCGAGCGAAGTGATTGCAAGTTGATGAAAGATCCATAGCACATGCGCACGGTGGATC
GGGTTTCCCATTACATTTCTTAACAAAACTGCCACTATACCAATGAGCAGCACAGTGAAG
CGTTAACCCTCCTATAGCTATGCTCCTTCATGAACACCTCTCTCTCTCTCTCTCTCTCTC
TCTCTCTCTCTCTCTCTCTCTCTACAACGTACACTACTATTA
>Contig_784
GTTTCAWTGGTTTTGTTAATGGTTTTAATTCTGCGCCGGAGATTGGTTTTTTAACCCCGA
AATTGGTTCGTTATTTACACCGGAAGCATCGTGGATGCTTTTGCCGAAATAGGAAGAAAG
TTACATAGACTGAGAGAGAGAGAKAtaGAGAGRGAGAKWKMRAKRSACTTTTAGTAATAA
TCCCTGTTTGTGATATTTTGGTAGACTTTGAGACAATTTATTTTAAATTATAGGAAGGGA
GAGAGAGAAAGAGAGAGAGAGAGAGAGAGAGAGAGAGAGAGAGCAAAGTT
>Contig_1900
AATTCATGAGACCAAATGTTATAACTTTTAATTTTAATTTTtGACTTTATTTGTTTACTC
CAGCTCTGATGATGGKCCGAGGCCCGAAACGTTAGCTACCTAATAAAGATGCTCMTAAGA
TGTYTTCTTTCCGTCCTCTTTGCMWTTAAATTAAAGTTGCGTCTCAACGAACCARTTAAC
TCGTGTGTGTGTGTGTGTGTGTGTGTGYGTGYGTGYGTGTGTGTGTGTGTGTGTGTGTGT
GTGTGTGTGTGT
>Contig_1440
CGACGAGCGAAGTTCAATTGAAAGCCAAATTTTGCTTGATAATGTCAGTAAGTGGTGTGT
GTGTGTGTGTGTGTGTGTGTGTGTGTGTGTGTGTGTGTGTGTGTGTGTGTGTGTGTGTGT
GTGTGTGNGTGNaGTGTGTGTGTGTaGTGTGTGTGTGTGTGTGTRKDKKDTGTKKKTGTG
TGTGTGTGTGTGTGTGTGTGTGTGTGTGTGTGTSATAAATCAATATAGTGTATTCTTTTA
CGACACTGAATCATTTACAGCATGAATAATGAAAGTATCTCATAGGCAACCTTGATATTA
TTGAGTTTCAGTTAGCAATTACATAAAATTCTTTTAATTTGTATTGGCTTATTTCCTTTT
TCCAATAAATGTTATTATTAACTGCAAAAATCATGAGTTTGGTAGGATTTCATCAAAGGA
TTCCGATAGATAGGATTCGTTCCTGCCCTTTAATTGGTGAGTGAATAAACTCTCTCCAAT
AATATAGGCGTATCTATGCATGAGAACCGAGTTTCTATGT
>Contig_2030
ACTTCTAATAATATACAAGAGYCAYATTCGCTCCcAGATGGAATATTGTTCTaCACTTAT
GGGCAACCGTCTGRACTTTGTCCAGAGGAGRTTTATTAGACTTATTGATAATCTTGCCCT
CACTGATAGCCTCCATCCTCTTCYAGCTGTACGTAGAGATGTTGCTGCACTCTCTCTCTC
TCTCTCTCTCTCTCTCTCTC
>Contig_4223
ATAGATAGAGAGATAGATAGAATAGAAAGATAGATAGATAGATAAAGTAGATAGATAGAG
TAGAAAGATAGATAGATAAATAGATAGAGTAGATAGATAGATAGATAGATATATAGATAG
ATAGATAGATAGATAGATAGATAGATAGATAGATAGATAGATAGRTAGATAGRTAGATAG
ATAGwWWRGATAGGTAAaTAGATAGGTAAATAGAgTAGGTAGATAGATATATAGAAAGAT
AGATAGATGGATAGATAGAAAGATAGGTAGATTAATtAATTGTCAATGTAATGAATAGGT
CTATCAAATACAGAAAATAAGAACTCTATACCAATTAAGCAATACGTATAATTAAAACAC
AGGCTATAATTCTAAGGCACTTGTCTACGCAGTAATTTTTAAAGGAAATGGCAGGCACTC
ATTGCCGACGCGCTGAAATACCTACATAGACCCTACATTGCGTGCTACATTTACATAGTA
ATCAAGAGCAGT
>Contig_2520
ACCATCCCCTTTCTACACCCTTGTCGTTACGATTCCCTTTCTTCACCCTTGTCGTTACCA
TTCCCCTTTCTCCACCCTTGTCGTTACTATCAGCCTTGCCCGCCCTAGATTTAAAGTAGT
TGGTAGTTGGGTATTACTCGAAACTTTTAATTGCTGGCTACACTGAAATTTTAAGACAAA
AGTTGCCAGGAAGATATGGTACATATTAAACAACATTAAGATAACTTATTTGTTCCAACT
AATCTCGAAGAATGAAGGGAAATGAAAaGAATAGAGATAAAGAGAACGAGAGAAATAAWd
RAAAaGGGAGTTAAGAGAGGGAGAAACAGAaTAAAAaGAGAGAGAGAGAGAGAGAGAGAG
TAG
>Contig_2039
CGTTCTCTRWTCCTTTAAATAGAGCAaGYAACAACACGAGAGTGAGTGAAAGGAGAGTtc
ccCCCAATTTTYCACTTTCACTTTGACCGAAAATCACCAAAGGATATATTGGTGTTATTT
MYWTGGGAaGAACACATTTtATTTTACCTCATCGAWaGGTAAACTTATTACAWTTTWAAR
KANGAaTACTTAAATAGAGAGAGAGAGWGtAGAGAGAGAGAGAGAGAGAGAGAGAGAGAG
AGAGAGAGTGTCGTACAGANAACAAGGTAAGGGTAGTGTAGAAGTAACAA
>Contig_952
CGTTCGCCTTCTTAACATTGGAGTCAAGGGAATGATAGACTTCAGAAGCAGTCTCGACAT
ATTGATCGACTGTGACGAACAGACATTTNAAaccSGKTTGAGAGAGAGAGAGAGAGAGAG
AGAGAGAGAGAGAGAGAGAGAGAGAGAGTAGTTAGTTAGTATATAGTAGAGAGAGAGAG
>Contig_1482
ACAAGAGACAAAAGTAAGAGAGGAGAAAGAAAGAGGATGAGAGTGGGAAGAAGATAGAAG
ATGAGAGAGGTCTGAAATATAAAATTGAATAAGGGAaCAAACGAGAGATAAGAGaGAGAG
AGAGAGAGAGAGAGAGAGAGAGAGAGAGAGAGAGAGAGAGAGAGAGAGAGAGAGAGAGTA
GAGTACGAGTACGAGTACGA
>Contig_1254
TATTCATCCAGCAACGTTTGCCGTCCTTGCAGGAATCAAAGCAACTTCATGCATATAGAA
CTTAGAATTAAGCAGTTATCTATATGAAGGATAKCAAGAGAGAGAGAGAGAGAGAGAGAG
AGAGAKARAGARMGAGAAAAGAGAGAAGGAATGACTGTCTTTGTTTATTATAATGCCCTT
GATATTATGTGTATTATTTATGTGCAACTTTATGTGAG
>Contig_3449
ACGCCACGTATAAACGAGCGAGCGAAGTACCAGTTCTGTTTAGGCTATTGTAGTTCATAA
TGCTTATGTTTTAAATTTATGTAGGCCAAACACATTTAAACTTCTATCTATCTATCTATC
TATCTATCTATCTATCTTTGCTGTTTGCAGGTCAATTAAAGAAAGTCTATTTTATTTACA
GCACGAACCATTCAATATAAATTATAATTtGTGATTGTTCCTTTAAATTGAACTACATAA
TTTTGTTGACTTCGCTCGCTCGTTTATACGTGGCGT
>Contig_3453
CATTCTTCTGTATTTCATGTTAGCAAAATGTAAATTATATCACGAAAaGGCTTTAATTAA
ACGAAGAGACGGCTTTGAAaGGAAGGAGAAGCCACCATCATACATTGCTGCAAGAATGAA
RKWAARWGWRRAGAGAGAGAGAGAGAGAGAGAGAGAGAGAGAGAGAGAGAGAGAGAGAGA
GAGAGAGAGAGAGAGAGTAGAGAGTACGAGAGAGAG
>Contig_2470
ACTGAAGAATGCTGGGCAGTTAAAAAAAAaTTACAGATAGAAGCTAACGGGTCTAGAAAT
ATTGTCAAATTTTAATTTCTATCTCATTTGGTTTTAGAGATAGGCGAAAAAAAaGAAATT
TTCTYMAAAAWKRMYwAAATATGAGACTCAGTCCCTCACTCACTCACTCACTCACTCAYT
CACTCACWCTCACTCACTCACTCACTCtcACTCACTCACTCTCACTCACTCACTCNCTCT
CACTCACTCACTCACTCACKyACTCACTCACTCACTCACTCACTCACTCACTCACTCACT
CACTGATGATCAAAACTTCAACGGGTACTTCGCTCGC
>Contig_2752
TAAACTGCTGTTCCAATAATTTGCTCTAGGTTAGATTAAGTCTTGGCTAGGTTACTTAAT
ATAAaGTTCATAGAAATTCAAAAAGaCCACCCTTCTCAAAAGGGTCCTTCtAGCTATAGa
CTTCCTGATTATAGGAAGGAAAaGAGATGTAACTGCAAGTCAAACATATATATGACTTGG
AACACATCATTCGCATAAAGGgTGTCCAGAATATTAGGKtaAAAAAGAATCAAGTAATTT
tGAGGATTGAATGGCTAGAATCTAACTAACTAACTAACTAACTAACTAACTAACTAACTA
ACTATCTCTCCTAGAGTAGGAGGTACGGTCCGAGAGATAGTTCCGGACGGAGATTATCCC
ATAA
>Contig_237
ACTTATGCTGTCACGTTCTATTGTCACATGAAGCATCTGAAGCAAACAAGACATTTAAAG
AAAATTAAATGTAAATAAGACAGACAGATAGATAGATAGATAGATAGATAGATAGATAGA
TAGATAGATAGATAGATAGACAATAGTGATAACTTGACAGAAAACATTACAGAAGGACAG
GACGGACAGACAGACGAGACAGAGTAAATAGGATAAATAAGATAGACAGACAGACAGACA
GACAGATAGACAGACAGACAGACAGATAGACAGATAGACAGACAGATAGATAGACAGACA
GATAGATAGATAGATAGATAGATAGATAGATAGATAGATAGATAGATAGATAGATAGATA
>Contig_3655
ACGAACGAGATTTTCAATCTAGTCTTCCATGGCAAGGTAATCTCGATGCAACAGTAATAT
CTTAGAAGACATTCTCAAAGAAAGTGGGATAGAAAGAGAAGAGAGAGGGAGAGAGAGAGA
GaGRRGRRGAGAGAGAGAGAGAGAGAGAGAGtAGAGAGAGAGAGRGANAGAGAGAGAGAG
AGAGAGAGAGAGTAGTATATATATATATATATATATATATA
>Contig_2465
ACCTAAGTCATTTCAAAGATGAGCGAGGTCTACTGTTCACTGAACTACCAGTTATAACAA
TTtAAGGGAGAGAGGGAGAGGGGGAGGGAGAGGTGGAGAGRGAGAGAGAGAGAGAGAGAG
AGAGAGAGAGAGAGAGAGAGAGAGAGAGAGAGAGAGAGAGAGAGAGAGAGAGAGAGAG
>Contig_759
ACTGAAAGAGTTATAGGAACTACGGTCTGAGGAACTAAAAAATCCCcAACTTAGTCCGGT
TGGAACACGCGAAAAAAAaGGGTTCTATGAACGTTAGGTTCTAGGAACTGCAAAAaGTCC
CTCCGGTCGGAAAGCGGCTAGATAGATAGATAGATAGATAGATAGATAGATAGATAGATA
GATAGATAGATAGATAGATAGATAGATAGATAGATAGATAGATAGATAGAcTAGATAGAT
AGATtASRWAGATASATAGATAGATAGWTACTTCG
>Contig_948
ACAATCTGCCTCAGCTCAKTCGAACAWCGTCCATGGAAATATCTGTAGAAGAGAGAGAGT
GCAGCAACATCTCTASRKASAGAGAGAGAGVKAGAGAGAGAGAGAGAGAGAGAGAGAGAG
AGAGAGAGAGAGAGAGAGAGAGAGAGAGAGAGAGAGAGAGAGtAGAGAGAGAGAGAGAGA
GAGAGAGAGAGAGAGAGAGAGAGAGAGAGAGAGAGAGAGAGAGAGAGAGAGAGAGAGAGA
GAGAGAGAGAGAGAGAGAGAGAGAGAGAGAGAGAGAGAGAGAGAGAGAGAGAGAGAGAGA
GAGAGAGAGAGAGAGAGAGAGAGAGAGAGAGAGAGAGAGAGAGAGAGAGAGAGAGAGAGA
GAGAGAGAGAGAGAGAGAGAGAGAGAGAGAGAGAGAGAGAGAGAGAGAGAGAGAGAGAGA
GAGAGAGAGAGAGAGAGAGAGA
>Contig_1860
AGCCTACAGGTTGGTTTCTAACTTTTACTATGCCCTTGCACCGGTTTAACTGGTGCGAGG
AAGAAAAGGGGGAGAGAGGKGTTGGTGGAGGGGAGAGATTCTAKYMTTTTTMYTTTCYAT
CTTAGCGTtATGAGAGTGAATGATGCRTGRCMGGCTTCACCTCGCATRGATCGTAASGTC
TCTSTGAARTYTTCTATTCCTTGTAACTCCTTGTAAMWCWCTCTCTCTCTCTCTCTCTCT
CTCTCTCTCTCT
>Contig_2241
ATTTCTTCCTTATCTTTTAGGGCGAACATAGTACAAAAaCCTCTCCTATTATTTCACTAG
GGTAATTTGCAATCTACATCTTTGTTGCTCTTGTTGTTTGGCAACCACGGAAAAGTGGCA
ACATTGCAAGGTCGTTTATATATAGTAACATCTGAAGTCTAAAAATAAATCCAAAGAAAG
ACATCATTATAAAAGGTaCTCTCTCTCTCTCTCTCTCTCTCTCTCTT
>Contig_1523
GGATGGTGAAAGAAACAACAAAGCGWTTGTATASAACATAGAAATACGAAGAGAGGAGAG
AGGAGTGAATAGAAGAGGAAGAGAGAACACAAGGGAGAAAGYAGGGATAGAGAGAGAGAG
AGAGAGAGAGAGAGMRAGAGAGAGAGAGAGAGAGAGAGAGAGAGAGAGAGAGA
>Contig_896
GTATCTTGATATTGGATAGCAGCRTCGAAGTCCCTGGCATACAGCCATTGAACCCcAATG
AATTAGCTAACTATTAAGAGTGTGTGTGTGTGTGTGWGWGWGWGAGAGAKAGAGAGAGAG
AGAGAGAGAGAKAGAGAGAGAGAGAGAGAGAGAGARAGAGAGAGAGAGAGAGAGAGAGAG
AGAGAGAGAGAAGAGAGAGAGAGAGTAGAGTAGAGAGAGTAGAGAGAGTAGAGT
>Contig_2221
AGGTGAAAACATTGTTTTCGACAATTTTCCGTAAAAAaTAGATATTTATAAACAATTACA
GGTACTGCTAAGTTTAATCGTTATAAATCGTTAAATGCAATTTGTATATGCATCGTTTTA
GTGCATCAATaGAAATCACATATATTTAATATCACACATCGCATCAGCTTATAATTTCTT
TAGCTTtGCAAGTTATATAAAAaTATTGTAAAGAAGAGAGAGAGgAGAGAGAGAGAGACA
GACAGACAGACAGACAGACAGACAGACAGACAGACAGACAGACAGACAGACAGACACGAC
AGACAGACA
>Contig_1529
TGTTCCGCACTTTTAGGATAGAGTATTATTTGTGATATTTTTTTKkTGCCCAACATCTGC
AGAATAATTTATTTCTtAAACGGATCTTTAGAGCGAAATTGTCACAACTGCAGAGCAAAG
TATGTCGTTTGTATGTTCCATGCTGGTAATCACTTTAGCTTGTTATAGAACATGCGGCTC
TCACCTATGCAGCTGTATATATAAAAGCATCTTGAATAAaTCAATATGAAATGATATGTG
AATTaCTCCGCAATAAGTATAGGCGAACTTGCTTTAGTGCAATATATGTATGTACGTGTG
TGTGTGTGTGTGTGTGTGTGTGTGTGTGTGTGTGTGTGTGTGTGTACTCGTCTCGTCTTC
GTTAGTCGGTGGTCGGTCGGTCGGTCGTCTC
>Contig_747
AGTTCCAGGGCAGCTAGGATCCGTAGGGgCGCAACTCCCTAAATGCAATCTACCAGGAGA
CTTCAATGAAAACTCCTGTCAAATTGCACTCCTTACGGAGTAAATAAAGTTCCGAATTTT
TtAACTAGGAATTCGGCAATCATACTATAGAAATGATCCTTTtGAAGAGAGAGAGAGAGA
GAGAGAGAGAGAGAGAGAGAGAGAGAGAGAGAGAGANAGAGAGAGAGAGAGAGWRRRRRR
mGAGAGAGAGAGAGAGAGtAGAGAGAGAGAGAGAGAGAGAGAGAGAGAGAGAGAGAGAGA
GAGAGAGAGAGAGAGAGAGAGAGAGAGTAGAGAGAGAGAG
>Contig_2432
ACGTTAACTAGTGTTGACATGTAGATAAGAGAAAAaGAGCCAATTCTAATGTTTAGTAAT
CACGCTACATTTGCGGCTTATCGGAAATTTGAAATTGCTAAATTGTAGAACTCTGAAGCA
TGAATGCAAAaTGAAGTAGTCTGGTATACACATGTACGACAAAAATACAACGTACACGAA
CACGGAGCAAAACGATAAAmMAWTCGTTAGAGAAACCAAaCGTGGATAGATGTTTATATA
CATACAAAATTaGAGCAATATTMYTTTYSkATCAAAATCGCTTTtAAGGTCATTATGCTT
TATTTtCATTTCTATATAAGCATAACGAATaGCAAGTAATGAACTAAAGAGAACCAAATG
AGAAATAGAGAGAGAGAGAGAGAGAGAGAGAGAGA
>Contig_2189
ACTGGTTTTCAAATGAGCTCTTCAGCACGTATTATAGATAGAGCCTTATTGCACATAAAA
AGCTATGCGATAAAATGCTCTTGTAATTAACGCTTAAATATACTTAAGCACACTCTATAA
TGTTAACGACCTTTTtGTCATACATTTTAGTCATAAAAaaGGGNTAATGAGTTACCCTTT
tATAATTTAaTATGCATGGAACTGTTTWWTtGCCAYCCCGTTATTAACATCGGAGGACAA
CAaTGGTCTCCcAATTAAAATGTTTGTCTATTCTTTTGGCATAAATTAGACCATTACTTG
TCTCACTCGCCGAGCAACGTACTATAAAGAAGATAACAGAGAAAGAGAGAGAGAGAGANA
GAGAGAGAGAGAGAGAGAGAGAGAGAGACGAGA
>Contig_947
CGAGCGAGCGAAGTCTAATTACTTAACTGATTAAATGYGATATGRCTAATGGGTGTCTAA
TTACTTTTCtMGMATAYWTGYAATAGGCCTAWTGATTTTCRCATCATTtAGAGAGAGAGW
GASAGASAGAGAGAGAGAGAGAGAGAGAGAGAGAGAGAGAGAGAGAGAG
>Contig_2425
TATTCACGAAATGCAACATTTAAGCAACCTAGTCTAATCTCACTTTMCCTAACCTTTAAa
TTAAATACATTCACCGACAAAGATAGATTGATAGATAGATAGATGGATAGATAGATAKWT
AYATAGATAGANAGWTASWTASATAGATAGATAGWTASATAGATAGATAGATAGATAGAT
AGATAGATAGATaGATAGATAGATAGATAGATAGATAGATAGATASATAGATAGATAGWT
AG
>Contig_729
CGAGCAAACGTGGGCAGAGGTGGTACAATCTGTGCCAGCTCATCCGAACAACGTCCATGG
AAGTATCTTTtAGAAGAGAGAGAGAGAGAGAGAGAGAGAGAGTGCAGmMAMMMTCTCTAT
TCTCTACGTACAGCGAGAGGAgtKGRRGCTATCAGTGAGAGCAGGATCATCAATAAGTMY
WAWWAATCTCTTCTGCACAGAGTCCAGACGGTTAGGTACTTCGCTCGCTTCGTTTATACG
TGGCGT
>Contig_2417
CGCAGTTATATAAACATTTCTTACTaCCAAAGTAATATTTaCGATGGAGTCGTTTtACAT
TAAAATTACCATATATATAAGCCACTATATtACAATGAAGGAGGCGAAACGGTTACGTAA
ATTCCAGCTTCTTGAGCAGATTATTAAATGTGAATTTCCCGACTGAACAAACGTCGCCTT
TGtAACTACGTATCATGAAACNTTAGCCTAAGGTGTGTGTGTGTGTGTGTGTGTGTGTGT
GTGTGTGTGTGTGTGTGTGTGTGTGTGTGTGTGTGTGTGTGTGTGTGTGTGTGTGTGTGT
GTGTAGTGTCGTGTGTGTGTGTGTCGTGTGTGTGTAGTGTCGTGTGTAGTGTGTAGTGTG
TGTG
>Contig_3228
ATTTCTATTTCCTGATTAGTGCTTGCAAGTTCTCTGATTTTACTACGTCTGTGGTTTCTT
TAATATACTTTCGACGATTGCTCCTTGCGAACGTTGCAATTACAAACTTTTTtRgtCAGT
TGCGATAAAGaCGTGGCACTTTTCTTCCTGCTGAATCGGGTGAACTGAAATGCATGTAGT
TWAAAWtCCCATTTAAATTCCGAAgTGGTAAAGCATTTATGCAAAACGGTATTTTACCTt
GTGGTAATTACAGTATGTATGTATGTATGTATGTATGTATGTATGTATAAGGAAATGATT
ACTAGTAAGTTTTTGTAAAACCTATCTTTTAATAGCTAACGTTTCGAGTAATTCAGTTCT
CATCATCAG
>Contig_115
GTTTCTGGTATGTGTTAAAATTATTTTGGTCATAGATGTTGCTAATCATTCAGAAGTGCT
GATTTTCCAGCATGATCTAGAACAGTCAGTCTGTCAGTCTGTCAGTCTGTCAGTCTGTCA
GTCTGTCAGTCAGTCAGTCAGTCAGTCTGTCAGTCTGTCAGTCTGTCAGTCAGTCAGTCA
GTCAGTCTGTCAGTCAGTCTGTCAGTCTGTCAGTCAGTCTGTCAGTCAGTCAGTCAGTCA
GTCAGTCAGTCAGTACTTCGCTCGCnCGTTTAnACGTGGCGT
>Contig_1565
CTTTCAAGCATCTGAGAAAGAGAAAGAGAGCACCTTGAAGATTCACTTAGAGAGAGMGAG
AKAGMGmgagagAGAGAGAGAGAGAGAGAGAGAGAGACATCAGCYTCAGAGTATGGCTTA
TAGGAGTTCCGTAGATCAacMAMCYAATTtCTAGTAATAGTCGTAGACTGTTCATCGGCC
ACTGCCGGTAATTTGAAGACAACAAGTTCTCTAGGAACTTCGGAAGGAGAAGATACCTAA
TTTCCTTCAGGGAA
>Contig_1959
AGTTCCAGGGCAGCTAGGATCCGTAGGGGCGTAACTCCCTAAaTGCAATCTATCTCCGGT
CAAWTttACACTCCTTACGGCGTATTtACACTACTTATGGAAgAGAGAGAGAGAGAGAGA
GAGAGAGAGAGAGAGAKAGAGAGAGAAGAGAGAGATATAATAAGAGTAGAGAATAGACAA
GAAAGAAAAAAC
>Contig_129
ACAATAAAAGMCYTTTTAYATTTSAAAATATCAGTTGGATAGACTTAATTGGTTTTGATG
TATATTTATAGTTGTTTTGAAGTAGATTATTTTGACACTGCTGGAGATAGGGAAGGGGAG
ACGTTGAWAGGATTAGAGAAARAAMSRRRRRRGGGGGGGGAAGAGAAAGAGAGAGAGAGA
GAGAGAGAGAGAGAGAGAGAGAGAGAGAGAGAGNGAGAGAAGAGAGAGAGAGAGAGAGAG
AGAGAGAGAGAGAGAGAGAGAGAGAGAGAGAGAGAGAGAGAG
>Contig_3833
ACACATGTCTATCTATACAAATCTGTCTGTTTATACGTCTGTCTATACATCTATCTATAC
ACATCTGTCTATCTATCTGTCTGTCTGTCTATACATCTGtATACATCTGTCTATACACAT
CGGgTCTATCTATACATCNGTCTATACATCTCATtACATCTGTCTATATACATCTGTCTG
TCTATACATCTGTCTATACATCTATACACATCTRTCTATCTATCTATCTATCTATCTATC
TATCTATCTATCTATCTATCTatctGTCTGTCTGTCTATGTATACATCTGTCTGTCTATA
CCATAGATTGTAGGTCTATACACATCTGTCTATCTATACACAgTCTGTCTGCAACTTGAA
CATGGTTTAACTGATGCTGCACAAACACTGATATTGACTTCGCTCGCTCGTTTATACGTG
GCGT
>Contig_2114
GTTTCTGGTCTGACTGGAAATCCAAAAAGTTGAAGGGGGrmMAAAAAARGKTTTTWWTWA
AMSGrAATTCTAGACGTTGCATCAGCCAAGAATTCCATACATAAAGTTTGGGCTCTGCCC
ATCGACTCATGGGTATGTTTTGTCTGTGCCCCGAAGGCTCTGAGTCTTTTCCTTCTTATC
AGACTGAATTAACATAGAGACAGTGAAGAATGTGCCTTAGTCGCTGACTTGADWAAARGC
ATGACGATGAAWKRAaGCGAGAGAGAGAGAGAGAGAGAGAGAGAGAGAGAGAGAGAGAGA
GAGAGAGAGAACACANACACACACACACACACACACACACACACGACACACACACACACA
CACACAC
>Contig_3812
CGAGCGAGCGAAGTCGAGCGAGCGAAGTCGAGCGAGCGAAGTCGAGCGAGTGCGAGAGAG
AGAGTGYGAGGGAGTGCGAGAGAGAGAgaGTGTGAGAGAATGCGAGATAGTGCGAGAGAG
AGAGAgaATGCGAGAGAGTGTAAGAGAGAGAGAGAGAGAGAGAGAGAGAGAGAGAGAGAG
AGAGAGAGAGAGAGAGAGAGAGAGAGAGAGAGAGAGAGAGAGAG
>Contig_1107
ACTTTCTCTCTAATATCTAATTCCTCCCTCGCTCTCTCTCTCTCTCTTtATATATATATC
TCTCTCTTTCCTTCACTCTCTCTGTATATNTCTTCCTCTCTCTCtATTTtCTCTGTCTGT
CTtGTCTGTCTGTCTGTCTGTCTGTCTGTCTGTCTGTCTGTCTGTCTGTCTGTCTGTCTG
TCTGTCTGTCTGTCTGTCTGTCTGTCTGTCTGTCTCTCTCTCTGTCTCGCTGTCTCTCTG
TCTCTCTGTCTCTCTYTYMATYCCATTCTCTCGATCTTCTAGCCAATTTTTCAAAAGCTA
CTTTTTTCTCTTTCACTGCTTTACTAATATCATTATTACACCACTCAATTTTTATCTTTC
TGCTTCCGATCTTTCTGGT
>Contig_2125
CATTCTCAAAGAAAGTGGGATARARAGAGAAGAGAGAGAGAGAGAGAGAGAGAGAGAGAG
AGAGAGAGAGAGAGANAyRWRRDAGARRRAGAGAGAGAGAGAGtAGAGAGAGAGAGAGAG
AGAGAGAGAGAGAGAGAGAGAGAGAGAGAGAGAGAGAGAGAGAGAGAGAGAGAGAGAGAG
AGAGAGAGAGAGAGAGAG
>Contig_3575
ACTTCTAATCATATACAAGAGTCATATTCGCTTCCAGATGGAATATTGTTCTCACTTGTG
GGMTGGCTGAGGTGAAGTGGCACTTAACCGTCTGGACTCTGTCCAGAGGAGATTTATTAG
AGTTAGGCCTAaTTGATAATCCTGCCGTCAGTGAYAGAGATGTTGCTGCAaCTCTCTCTC
TCTCTCTCTCTCTCTCTCTTTACAG
>Contig_3938
AACGATAACTATATGGGGGAAGGTTCTTCTAAGTAGTATATAAAAGCATATACGTCCAAA
TTCTCTGCATAnACCCTTTTCTCGAAGCAACTCGGCGTACTTTTATAACTGCAGTGCGGT
TATMAAATCTTTTACGGGTTCGCGATTCTAGAAAGAGCCCcGCGTTACAAATATCTATCT
CTTTTAGTTTTCGAGATAGGCGAATTCAAAATGCCTAATTATGAGACTGACTTATTCACT
CACTCACTCACTCACTCACTCACTCACTCACTCACTCACTCACTCACTCACTCACTCACT
CACTCACTGACTGATCATCAAAACCTCTATGGTACTTCGCTCGCTCGTTTATACGTGGCG
T
>Contig_2343
ACATTATGGTCTCAAAAGATTGTCCTTATATAAAGGTTTGCTTGTCTGTTTGTGTATTTG
TTTTTCGtCTCTAAGGAAACGATTAAAAGGTGTCGTCATTCGCAGGTGACATGTATTTCG
GGCGAAGTCGAGTATACGAGATCTGTTTTAGGGCATGTAAAATAAaGGGTTGCAAAGCAT
ATATATACCTCTTCGATAATTGACAAATCTGAGCTGAGGGGCACTGCTTGAAAATTGTCC
TCTCTTGGAAaCTCCAACAAGGATATGCAATGAGTGGTATTTATTTGTTTCGCTGAGCTG
ATCGTACATATGACGACCAATCGTTACAATATCGAAATAAATACAKTAMTCCTCRAATGA
ATCGAAGGAGRAGTGATCAAACACACAGAAGACTAAGATAGAAAATTGAACGATATTGCA
ATGCAACAGGTGAACCATAGGGTAGAGAGAGAGAGAGAGAGAGAAATGGAGAGAGAGAGA
GAGAGAGAGAGAGAGAGAGAGGAGGAGAGAGAGAGAGAGAGAGAGAGAGAAGAGGNGAGG
AGGAGAGG
>Contig_344
TATTCCTTTGCAGTACGTGCAAGTGCATTCCGATTGTCTATACGTATAATAATGCAACTG
CATAAAGGATTTAATCTGATCGATCAAAATCGGGGATGAATGAAATTTCTCAATCAATCT
TAAAATGAGATTAAAACATTCGAAAAAAaCATTCGCTAAAAGACATTCACTYATTACAAT
ACAGACAAGGAATCATTTTATAAGCAAAaCTACTCTATCAATCTTTTGATTTTACAGAGA
AAGTGATACCATTGTCCTGTTGCTTACAAAGGaGAGAGAGAGAGAGAGAGAGAGAGAGAG
AGAGAGAGAKAKAGAGAGAKAKAGAGAGAGAGTAGAGAGAGA
>Contig_3592
CGAGCGAGCGAAGTCGAGCGAGCGAAGTCGAGCGAGCGAAGTCGAGCGAGCGAAGTCGAG
CGAGCGAAGTACTACTACTACTACTACTACTACTACWMSTACTACTACTACTACTACTAC
TACTACTACTACTACTACTACTACTACTACTACTACTACTACTACTACTACTACTACTAC
TACTACTACTACTACTAaCTACTACTACTACTACTACTACTACTACCACTACCACTACCA
CTACCACTACCACTACCACTAC
>Contig_373
GTATTTCTCTTCAGCGCAGTCTGTGTGAGCCTTCCTAAATTAGATAATTGCCTTCTCTGT
GAAATATGTTGCTAATTTATATAGGGGGGsSTATAATGGGGRRGGACCCYWAMTGACAGA
AATAaGATATTCCAGTGGAAAATAWTTTTKGgtAGTGCTMYTKRAWTTTYYtGGACGAGT
TAAGCAGAAACGAGAGTATGCTTTTAGtCTGCAAAAAWwaATACGAGAGAGAGAGAGAGT
KKKRRRaGAGAGAGAGAGAGAGAGAGAGAGTAGTACGTTCGTCGTCCGTCGTCGTTTACG
TTTAGTTACGGTGGTCGGTCGGGTCGGTCCGTCT
>Contig_3761
ACATATAGTGACACATTAATAGATGCATTGATAGAAATATATATATGAGATTAATAGATA
GATACATATATTACAGATACATATAGATTATTAGATAGATAGGCTACAAGATAGATAGAT
AGATAGATAGATAGATAGATAGATAGATAGATAGATAGAAATGGARGScgTCCACAGAAG
AGATGCCGTACATCTGTGGTGTRGGAGCATTTCCATTTGGAAACCCCAAATAAAGTGAGA
TGTGTGTATTGTGATCGGCAGCTAACCTACTGCAACAATACATCATCCATGATGCGCCAg
TTTGAGGAGCATTCATCCTGCCATTCTGCgAGGGTGCAGAGGATGGTAGTGTTCCCCYKK
WCTTCGCTCGCTCGTTTATACGTGGCGT
>Contig_1806
CATTCTGATGAGATGAATGCACGTATATAACATTCGAATAGAACCKTATATATCTTCCAT
TTGACGAGATAGGCCCCCTCCCAATCAAATTTCTTGGTAGACTAACAAAGACACTTTTTC
GRCGGAGYTCTTTATTGAGACCCAATTCAATTTCGTCGGCAATATATAAAATGCAATTAT
GAAAATTTATATACTGCTYATATTCATAAGCTCAAATTAYTTTATTGATTTATGTCTSTT
AAATGGTRCATGCTTATTACGCATATTtAATAAAACGAATTGTTGRRKGGAGAGAGAGRA
AGAGAGAGAGARWTNKAGAGgAGWGAGAGWGAGAGAGAGAGAGAGAGAGAGAGAGAGAGA
GANAGAGAGAGAGAGAGAGAGAGTA
>Contig_2309
ATGTGAATTTGAGGATGTGGGCTTCTGCTAACAGATGTGCAAATATGATGATCAGAACTC
AGTAAGCCATCTTGGACCGTGAATTTGAGAACCAGGGCTGAGAATCAGAGAAGCAAAAAa
GGGNGAAACGGCGTCAGTGCCTGACTTGCCGGAACACCCAACCAGTCTTGTCTTAATACC
ACTATCTGTCTTTTAAGTGAGAGGAATAAATATCTGTGCTTTTtGAAGCGTGTGTGTGTG
TGTGTGTGTGTGTGTGTGTGTGTGTGTGTGTGTGTGTGTGTGTGTGTGTGTGTGTGTGTG
TSKYGTGTCGTGTGTGTGTGTGTGTGTGTGTGTGTGTGTGTGTGTGTGTGTGTGTGTGTG
TGTGTGTGTGTGTGTGAAaTGTGATGTAGCACATACAAaGTGTATAAAAAGAAGACTTTC
ATACCATCGCAGGTTTGCCCCTTTCTCCAAAACTTTCGTTCAGTGTGTTTTCATGAGGTT
AGCCGTTTCGGTCGTAAATATCTTCAGGGTCAGGTGAACG
>Contig_3325
ACGTCGACGGGCATCAGGGGGTACKTGRMTGGACATYRRRRGGYRCKTGGATKGAYATCA
RKRGRTACGTGKATGGACATCAAGGGGTACGgTGGATGGACATCAGGGGGTAgTTTGGAT
GGAYATCGAGGGGCGCTTGGATGGATATCAGGAAGTACGTGGATGGACATCAAGGTGTAC
KTAAATGRTTAAAKTTTGAAAAGCAaCTGGCCAAAGCTGACCTGAAATTCTACATTATCT
TtGATAATTAATGAGGGAGATTGAGAGAGAGAGAGAGAGAGAGAGAGAGAGAGAGAGAGA
GAGAGAGAGAGAGAGAGAGAGAGAGAGAGAGAGAGAGAGAGAGAGAGAGAGAGAGAGAGA
GTAGAGTAGAGTAGAG
>Contig_1800
CACTCACAATCTGCAAATTAAAAAAAAAACTATGACGAACAACATATGTAATTTCTCAAA
CCGKGTTRTGRATYGGAACCAACCCCACGGTCRAGATGGACTGAACCCTCAGGGWMCACT
TRAWSGGCATCAAGMTAMTGAGGGCMACWDtCARCAACAACAACAMYAMCAMCAACAACA
ACAACAACAACAACAACAWMMASAMCAACAACAACAACAACAACAACAACAACAACAACA
ACAACAACAACAACAACAACAACAACAACAACAC
>Contig_2661
ACTACAACTAAACTACTTCTACTAAACTACTATTACTATTACTACTACCAAACTACTTCT
TCTACTACTACTAAACTACTACTACTAAACTACTATTAGTACTAAACTACTACTACTACT
ACTACTACTAAACTACTATACTaCTACTACTACTACTAAACTAaCAACTMYWACTAAACT
ACTACTACTACTAAACTACTACTACTACTAAaCTACTACTACTAAMYWAGTACTATTtAC
TACTACTACTACTACTACTACTACTACTACTAATACATCGAGGCATCCAACAAAAAaCCA
aCGATCATCTTACTGAATAGCAACCAAACTTATAACACWWTTYcgtTTWAGGGGGGAAAA
GACACATCGTTTCCATTGCATGT
>Contig_1790
GTACGTATTTTCTGGGTTTCTTCTATCGCTTCTATTTTTATTTGCACAAAACTCCAATTG
TTCGAATGTCTCAAATAATTTGGTTTCGGAAATTATAATTAATTTACNGTTTAGCGTATC
TTtCGGCCGACACACACAGAGAGAGAGAGAGAGAGAGAGAGAGAGAGAGAGAGAKAGAGA
KAGAKAKAGAGAGAGWRRKAGWRRKAGTAGTAGTAGTAGTAGAGTAGAGTA
>Contig_2983
ACGTCACAAGGTACTTACTTGACACCGGAGAGGCAAATACTGTTCTACAAAGATCGGATT
TtAATAATAATGTCTAAAAATAAAGCGAAATAACAAAAATACAGAAGTKTTTtaWTTTTA
TAATAAATGTTATGATTTTYyTAAAGTAATTTACTCGTTATTTAATTAATAAAgTTTTGA
GTTATCTAAAGTGTTGTATATTCTGCCCTAATTAAACTGTAAAAGAGATCCGGTGAATAT
TTACTATTTGCCATCAAMTAAATCAAAAACTCGACATCTAGAAATAAATaCTTTATCTAT
CTATCTATCTATCTATCTATCTATCTATCTATCTATCTATCTATCTTTTAGGCTATTGCC
GTTTTAAGRTTTASTAAATCTGTACACAGCATGTGMCTCCTCTTtATAATCATTCTTTAA
GTCtAGTTTTATATTTAGTTTTAAACTATTTATTTTTGYctTTTTCTCTTTTATTTGACT
TTGTGAAACTTCTATGTTAGGT
>Contig_2649
ACTTTTGCTAAAAGATTTATGTTCCTGTCGTSATAGGCAGACAGACAGACAKAYAGACAG
ACAGACAGACAGACAGACAGACAGACAGACAGACAGACAGACMGACAGACAGACAGACAS
ACAGACAGACAGASAGACAGRSNSAScAGACAGASAKASARACAGACAGACAGACAGACc
AKRCMASRMWKAMAKAMWRAYAGACAGACAGACAGACAGACAGACAGACAGACAGACAGA
CAGACAGACAGACACAGACTGACACAAACAGACAGAGAGAAATACATAAACAGACAGACA
TACATAAACAGACAGATGGACACAAACAGACAGACTTACACAAGCAGATAGACAGACACA
AACGAACAGACAGACACAAAAAGACAAACAGAGAAAAAGACAAACAGACACAAACATGCA
GACAGT
>Contig_2256
ACTTCATAATCGAGGGGTTTCTTAACGTCAAAGGATCTTTCATGCTAGCGCCTATATAta
CACTTTGTCAACAAAGCCATTTATAACTGATTACATTCTGCGACAACGCCTTGGGATATG
TCAAACCGACTCCAATTCAGATGAACAACTTtCAGAGGAGAGAGAGAGAGAGAGAGAGAG
AGAGAGAGAGAGAGAGAGAGAGAGAGAGAGAGAGAGAGGTAATAACGTTACGTACGTCGT
CCGTTACGTTACGTTACGTTACGGTCGGTCGGTTCGGTCGGT
>Contig_4286
CYTTCTTCTGACAAAAAaaGTATGCCTCACTCTGTCTGTCTGTCTGTCTGTCTGTCTGTC
TGTctgtctgtATGTCTGTCCGCCTCTCTCTCTCTCTCTCTGTCTGTCTCTCTCTCTGTC
TCTCTGTMTCTGTCTCTCTCTCTCTCTTCTTTTTAATGATATATTATTTTAAAG
>Contig_3202
ACATGCTATCGAGCCTTGCGTGATTTTTKRRRAWTTTTAAATCGGAAATTTAAARTCTTT
TTKGcGRAAAAAAAATGTCTCTACATCGAAAAaGAAAACAATTGTATTCTTCATCGAGTT
AATTTACGKGAGTCGACGAAaCGGTATRAGTGAGTGAGTRAGTGAGTGAGTGAGTGAGTG
AGTaGAGTGAGTGAGTGAGTGAGTGAGTGAGTGAGTGAGTGAGCGAGCGTGCTTGACAAC
TAAAATATAaCCTTCCTTATATAGACTGTCGACACATTGAACTTTCCAAAACATCTAATA
CTGAATCATGACTTAAAACNGCATTATAAATCCACCTTCAGCTTAGT
>Contig_1997
AGTTCCAGGGCAGCTAGGATATGTAGGGGCGCAACTCMcTAGATGCAATCTGCCARGGGG
TCTCRAATGAAATCCCCTGYCAAATTACACTCCTTACGGAGAGWGAGARAGAGAGAGAKA
GAGAGAGAGAGAGAGAGAGAGAGARRRAGAGAGWRRGAGAGAGAGAGAGAGAGAgAGARA
GARAGAGAGAGAGAGAGAGAGAGAGAGAGAGAGAGAGAGTAGAGAGAGTAGTAGTAGTAG
TAGAGTAGTAGTAGTAGTAGTAGTAGTAGTAGTAGTAGTAGTAGT
>Contig_1692
CCTTTAATGAGTCAATATTATGAACTGTAACAAAATTGAGCTAAGTTGCGACATTTCAAT
CGCTCTTGCAGAAATTACGCAATTCTAGTTCGAGTTCATTAATGACAGACATAATGAAAA
GAAAAAaTaGTTGCCTTATANAGTTTTTCCTCAATTAAAACTACTCTCTCTCTCTCTCTC
TCTCTCTCTCTGTGTGCGTGTGTGTGTCTGTATGTAgTGTGCATGTGTGTACTTCGCTCG
CTCGTTTATACGT
>Contig_1932
ACTGTACATGCAATGGAAACGATGTGTCTTTTCCCCCCcTAAAGAAATGTGTTATAAGTT
tGGTTRCTATTCAGTAAGATGATCGTKGKTYTTtGTTGGATGCCTCGATGTAKTAGTAGT
AGTAGTAGTAGTAGTAGTAGTAGTAGTARTAGTAGTAGTAGTAGTAGTAGTAGTWgttTA
GTAGTGGTAGTAATAGTACTWWTTTAGTAGTAGTAATTTAGTAGTAGTAGTAGTAGTTTA
GTAGTAGTTGTAGTTTAGTAACTTCGCTCGCT
>Contig_2277
ATTTCTTTAATGGAGCGTTTAATGACCGAATTGATTGCAAATTGATTGCAACCTTGAATG
GTGAATCAGAGCAACCGTCTGATAGACAGAGTATAAATTGATAATGCATCATTGGAGATC
GCTCTACGGTTAGAGAGAGAGAGAGAGAGAGAGAGAGAGAGAGAGAGAGAGAGAGAGAGA
GAGAGAGAGAGAGAGAGAGAGAGAGAGAGAGAGAGAGAGAGA
>Contig_298
ACGCCACGTATAAACGAGCGAGCGAAGTCGAGCGAGAGAGAGAGAGAGAGAGAGAGAGAG
ATGACAAGATCTGTTTGGGTCAATCCTCTCCAGTATAACTAAAGCAAGTTTAACAACAAC
AACAACTAAaGCAAGTTTAACAAACACGTCCTGGAAGTCGAGATACACGATGTCCACCGC
CTTACTTTCGTCGTGTATGACATGAACGTTGTGAAATACTTCGCTCGCTCGTTTATACGT
GGCGT
>Contig_2178
TACTAAAGTACTAATTGTGCTTTAGGATGTTCAGACTTTAGGCACCCMRRARRAWTTYCS
GKTTtCAAAAGATGTTATCTCACCTATTTGGATTAATTGTGATTACTCATATAACTGACT
CCAGAAACGACAAACTACTTGGCGAATGAGTTAAAAAaTTCTTAAATTATTAATTTCTTG
ATTGTTAAATGGAATGTTTTGACGATTTCTTTTCTTtCGCGGAGGCGGCAGCCGTtAACG
ACTTTAGGTTAGGTTAAGTGTCGAAAGCGCTAGTGCACACCCATTWAWTTTKGBCCYTTW
CCCTCCSRAmGATTCGGTCATTTCTAGCGTCTAATCAATCCAGCTGTCGGTCGTTTCACC
CCATCACCGGATTAAAACTAAAaTAGTTGAATAGAGGACAGACAGACAGACAGACAGACA
GACAGACAGACAGgACAGACAGAGAGACAGACAGACGAGACAGACACGAAGAGACAGACG
AGAGAGACG
>Contig_4280
ACACATAGATAGTTAGTTATATGATTGGTTTCTGAAGTACAATGTTTTCATATGTACTAT
ATGTACAAAGGAAAGTGCCATTATTTAATATTTAAATTATTCTCATCATGCAATTTAAGA
TGGTAGCTTCAACCAATTTCGTTTCATGTTCAATTGTAATGTTATGCTACAAaTGCCGAT
CACGCAAATACCTACAGTTTGtATGYTCTAACTAAACGACGTGTGTCATCCTGCATAGGC
CTCTATGTGGGTGGAGCTATTAATTCATCGTAGCTACAACAATAACAACAAGGCCTAGCT
TTTACGTTCGATAAGTTTGAAaGTTAAACAaCCGGAAATTATTGTTGGAAATGTTTGTTT
AaTTCCCTTGGTAAATATGTTAAAGTCTTAATGGtCTTGAGCTACAACGTTACGTGACAT
AGAGAGAGAGAGATAGAGAGAGAGAGAGAGAGAGAGAGARAGAGAAGAGAGAGAGAGAGA
GAGAGAGAGAGA
>Contig_3899
ACTTCTTTATGCACTTCTTTATTTACTTCTTTATGCACTTCTTTATGCGCTAAAAACGTG
CTGCGGAACTACCACCTGGCGTTGTTGTGACAGGTTGCATTTGACTTCAGTGAATTTTTT
TTGAAGACTCTTTCAACCCATTTGCCATTTTGTTGATGGGTGACTTACAGATGCACCTGC
CCATACAGTGCTGAGCGGTCAGCGGTTTTTGACCAAAACCATCATGATTGCCATGCCCCA
CCCTMCCTACCTACCTACCKACCTACMTACCTACCTAYCTACCTACCTACCTtACCKAYC
TACCTAYCTAYCTAMCTACCTACCTACSYACCTACCTACCTACCTACCTACCTACMTACC
TACCTACCTACCTACCTACCTACCTACCTACCTACCTACCTACCTACCTACCTACCTACC
TACCTACCTACCTACCTACCTACCTACCTACCTACCTACCTACCTACCTACCTACCTACC
TACCTACCTACCTACCTACCTACCTACCTACCTACCTACCTACCTACCTACCTACCTACC
TACCTACCTACCTACCTACCTACCTACCTACCTACCTACCTACCTACCTACCTACCTACC
TACCTACCTACCTACCTACCTACCTACCTACCTACCTACCTACCTACCTACCTACCTACC
TACCTACCTACCTACCTACCTACCTACCTACCTACCTACCTACCTACCTACCTACCTACC
TACCTACCTACCTACCTACCTACCTACCTACCTACCTACCTACCTACCTACCTACCTACC
TACCTACCTACCTACCTACCTACCTACCTACCTATCTACTTCGCTCGCTATACGTGGCGT
>Contig_3169
ACCCTAGAAGCTTAGAGGAAATTTCAACCCACCCACCCCATTTTATAGGCTCCTAGAGGG
AAATTCACGATTTTGAGATTTTTCCTTTGGTTGTATGCTAAATTAGCTTTATGCTAATTT
CATCATTCTAGCATCACTAGAAGTACCCTAGAGGTTTTGATGAGTGAGTGAGTGAGTGAG
TGAGTcGAGTGAGTtGAGTGAGTGAGTGAGTGAGTGAGYGAGTGAGTGAGTGAGTGAGTG
AGTGAGTGAGTGAGTGAGTGAGTGAGTGAGTGAGTGAGTGAGTGAGTGAGTGAGTGACTT
CGCTCGCTCGTTA
>Contig_2979
ACTAGACAATGCAAATGCAACATTTTtATTCTCCCGTGATAAGATCACCCGCATTGCTAA
CCTTGTCAGACTTCAAGTTCAGCGAGTwCATGGAACTTTCGCACGTAAGGGCCAGAAACG
AATAACNCAAACTGTTGTGTGTGTGTGTGTGTGTGTGTGTGTGTGTGTGTGTGTGTGTGT
GTGTGTGTGTGTGTGTGTGTGTGTGTGTGTGTGTGTGTGTG
>Contig_2970
CGAGCGAGCGAAGTCATTCTCTGAATATATTTTTAATCGTAGAATAAATACTTTGTTatg
ttAATTCAGATAATACGAATATAATTTATTATATTGCACGAACGAAATATCGTTTCCTGG
AAGCAAAAACTTWAAAAMYYTTTtwrbKACGTTTAaCAATWTGACAGGCTAACCAAATTT
CTAACCTTACCAAATTGTAAAAaTATTAATCGAATGaCAaGAATGTCCTACAATRTGTGT
GTGTGTGTGTGTGTGTGTGTGTGTGTGTGTGTGTGTGTGTGTGTGTGTGTGTGTGTGTGT
GTGTGTGTGTGTGTGTGTGTGTGTGTGTGT
>Contig_2929
TGTAACCATAACAAAGAGAGAAAGGGCGTGGCCTTCACGTGAGTTTATTCATGGCAGTAA
GGAATATAACGCAGGATTCTAAAAATAGTTCCGAGGAGTAGGTGAGAACAATAGAGAGAG
AGGCCACTCCATTTATAACTACYCTTTGYTTWCGATTTTTGAGCCAATCTTCGATCCAAT
CGGCTACTTTCCMAYCTATTCCCAAYGCCCTAACTTTRGCCATRAGACTTTTGTGMKGWA
mTTTRTCAAAGGCCTTCTGGAAaGTCGAGAGAGAGAGAGAGAGAGAGAGAGAGAGAGAGA
GAGAGAGAKAKAGAGAGAGAGATAGAGATAGAGA
>Contig_4012
ATTTCGTATTCAAAGGCTATTTGGGATGGTCATTGAATGGCTTCTTTAGTGTCCCTATTC
TGTKGGTGCATGAGCCGACGTAACCTAAAATGAAGCAGTTTACACGCATGTAcagtaTGT
ACAATTGCACACAATTRCATAGTCTCCAATAATAGTGAAAGTRGCAAAATAaTTGACTGA
AAaGGARCCTATTTTTYMRRRRRgAGAGAGAGAGAGAGAGAGAGAGAGAGAGAGAGAGAG
AGAGAGAGAGAGAGAGAGAGAAGAAGTAAGAAGTAAGTAAGTAATAAGTAA
>Contig_4009
TCTTCTCCTCATCTAGCGCAAAACAATTTAATAATGTTTGGTTATGGAATGATAAGCTTT
TAACACACAYACAYACRTACATACATACAYACATACACACAtGACAAACACAAATATACA
CACATATGTACATACACGCAAACATATACACGCATACACTTACATAGACATATACACACA
AACACACACAATACATACACACATACATGTACACATAAACACACAACCACATACACACAT
ACACATACACATGCATATATGCACACATATATACACACACAAACACACACACAATACATA
CACACAGGTACWYaCGCWCRCWCAGAAGCACACATACACATACACAAAACACACAAaCAT
ATACACACATACACATCMMTACATATATGCACAnATATATATACACACAACACACATACA
TACATATATGCACACATGTGCACACATAATACATACACACACGCACACACAGATGCACAC
ATGCACATACACAAAACACACATACACACACACACATACACACACACACACATACACACA
CACATACACATACACACATACACACACACACACTACACACATACACACACACACACACAC
ACACACACACACTACACACACACTAN
>Contig_4110
TAAACGAGCGAGCGAAGTCGAGCGAGCGAAGKKTTCTCATGGATGATTGTtCAATCCCGA
ACAGCTtACTTCCAGTtCGATGGATCACTCCAGCATGACAATCAATGCGCGTTTAAAGCA
TACGTTTGATGCAACCAACGTACTTTtCCAAATTGCATTTGGGACAATTATAAAGATAAA
CAACGCAGGACATCATATTCTGGGGCAAACGATCCTTGAAGCGGAACAGCGATAGATAGA
TAGATAGATAGGTAGRTAGATAGATAGATAGATAGATAGATAGATAGATAGAT
>Contig_2909
GTAGAGAGAGAGAGAGAGAGAGAGAGAGAAAGAGACAGACAGACAGACAGACAGACAGAC
AGACAGACAGACAGACAGACAGAWWRScaAAATTGATCGCTGGCCYTTYYYTtCAATATA
TATATGCTTTAACCGGACTTTAATATTACTCATCAAAGACGTTAATTCTAGCATTTTTAT
AAGGAGTAAAATTGTGTTGACATTCCTAAATCTGCCAACWTTATGTCACAAAAATTTAAA
TTAATTTCYGCTTTAAAAATTTAGAATAAAaTAACTTTATTATTCYAGAACTTTCCTCAA
TTTGAACTTTACATACATTTATTTGCCTTTATGCCTTTAACTGTATAAGTATCCAACCTT
ATATTTTCATGTATTATACTTCGTTCCGTTTTGTCTCGCTTCTTCCTTTGGGATTTCCTT
GATATAAGAGAGAGAAAATG
>Contig_2874
ACCGATGTTTTCGAGCGGTCAATATTCGAAATTGGAAAATGTTTTTTTAATCAGTTTTAG
CGTCATTATTTGAGAGAAATTTCAGTTCAGTGTTGAAATGTTTCAGCATTTTGATGAGAA
TGGCGTCCCTATTTTtGCTCCTTTATGTAAGTGAMTTTTwAWYCMAWTTACTCTCTCTCT
CtctcCATCYAGTCTCTCTCTCTCTCcATCCAGTCTCTCTCTCTYYYTTCTCTCTCTCTC
TCTCTCTCTCTCTCTCTCTCTCTCTCTCTCTCTCTCTCTC
>Contig_1186
CGTTCAAATTATAATTACTGAATAAACTTMCTAATTGGTCTAAaTTTGGTCTCATTTTCA
TACATTTACAATAATACAGAACTGGAATGGAATAGATATACGAAAGATGCGTTACAGTGA
GTATTTTAATAGTGATACATTACGATGCAGATAATTTCAAAATTCAGATTCCGGTGTTGA
GTCTCCATTAAAAGTAAAAGAAAAAAGTTCAAAAATTGACAGAGGGAGAGAGAGAGAGAG
AGAGAGAGAGTGAGAGAGGAGGGGAGTGGTAGGCCGAAGGCTCCTCTGTTGGAGCACATA
GGAAAACTTCGCTCGCTCGTTTATACGT
>Contig_1190
ACTGTTGGACGCATATACTACTAAAAGTCGAAAaCATGATATTTAAAGTTTTCATTWAGG
TTTTAAATTGTAGTTTTCATTTtCAACAACGTRACCCAAATACCCGAACGGTTGATCACT
ATAAATCACGATACATATTATTTAATCATCTCTCYCTCTCTCTCTATCTCTCTCTCTCTC
TCTCTCTCTCTCTCT
>Contig_227
GTTTCATGTAAGTAACAAGATAAACACTTTCTTTACAGTTTACTTTTGGtAGGNTTAAAA
TaGATGCTGCATGGAArGTGAGAGCGAGAGAGAGAGAGAGAGAGARAGAGMGAGAGAGAG
AGAGAGAGAGAGAGAGAGAGAN
>Contig_1196
GCATTAATATAACGCCCACCATTATGTCATATATCCAGCCAGTATGTCTATCTATTTATG
TCCGCTGATATGCGTGGAACATAATACAACTGAAGTGCtATTAAAATCAGTAAGTGATTC
TGTGTGTGTGTGTGTGTGTRTGTGTGTRTGTGTGTRTGTGTGTATGTATGTATGTATGTA
TGTATGTATGTATGTATGTATGTATGTATTAGGGGTGTAAATCGGACAGTTAATCACGAT
ACGATACGATATCGATTCTCTCAGCCAGCGATACGATATTTGCCGATACCTCAAAAAATT
CTACGATACGATTCGATTCGATTCAGGGCTATATCGATCGATTAATCGATATTTAGATAT
TATGTGTCAAGTGT
>Contig_2861
ACGTCATCAGCCGGGTGACTGACTTCCGATGACTAATATATCCATATGACAAGAATATTC
gTGGGCGTGTCTTTTATTAAACACTATGTGTTATGAGCGACATCTAGAGTTTGGTTTTAG
TGGTATTGGTCAGTTCTGAATATCTAAACGCAGCATAAATaGCTAGAATTTTTATTAGAA
TATGATCATTCATGAAATGTTGGGAATTATGATAATTGCAATGGTTCAGTTAATGCATAA
TTTGTAGACCTCATGTTtaGAAAAGATGTCTATCTATCTATCTATCTATCTATCTATCTt
ATCTATCTATCTATCTATCTATCTATCTATCTATCTATCTATCTATCTATCTATCTATCT
ATCTATCTATCTA
>Contig_351
AATTCCTATCAAGCATTCGATAGTTATCGAGTGGCATACAGACGCACACTCACACACAAG
GACACACATACAAGCAGACACACACACATACAGAGAGAGAGAGAGAGAGAGAGAGWRGTT
TACAAGGAGTTACAAGGAATAA
>Contig_2836
ACAAGTGAAGGTGGTGAGGTATTCTGAAATTGGATTGAGCGAATTTTtAATCTCTCACAA
AAGACAGTTGCTCTGTCAACGATAGAGAATGCGGTCTCCTTCAAAGAGATGTTGATGCAa
tgcaATTGACGATGTGAGAGAGAGAGAGAGAGAGAGAGAGAGAGAGAAAGGAGATATTAC
AAAGAGTATGGAACATTAGATAGAGTAGTTAAGG
>Contig_928
GCGATTTCCGAACATCCTTTTCGGCGGATAGAAGGAGATAGAGAAGAACAAGAGGGAGAG
AGAGAGAGACAGAGAGAGAGAGAGAGAmGAGAGMGAGAGAGAGARASAGAGAGAGAGAGA
GAGAGAGAGAGAGAGAGtAGAGAGAGAGAGAGAGAGAGAGASaGAGAGASKAGAGAGAGA
cGAGAGAGAGAGAGAGAGAGAGAGAGAGAGAGAGAGAGAGAGAGAGAGAG
>Contig_1220
ACCATCGCATAAAGTGCATTTACTGTATARAGGCTAGCTAATGAGCTTGTCGGGAAAAAa
aTAATTTTACATCTACGCATTATGTTAAATGTAACAATTCAGTTATGTATATAATTTAAA
GGTCTAACTGTGCGCAGTGAATTTACAACCATGGTAAGGgAGCCAAGATTCAATTGATTG
CCYCTCTCTCTCTCTCTCTCTCTCTCTCTCTCTNT
>Contig_1780
AGTTCCAGGGCAGCTAGGATCCGTAGGGgCGAAACTCCcTAGGTGCAAATCTGCCAGGTG
GTCTCGAACGAAATCCCCTGGCAAAGTACACTCCTTACGGAATAATTACACTCCTTATGG
AGAATYACATTCCTTACGGgAGNGAGAGAGAGAGAGAGAGAGAGAGAGAGAGAGAGAGAG
AGAGAGAGAGAGAGAGAAG
>Contig_1223
CTAACTAAAGCGTTACAAAGTGGAARGRTAATRTCCTTGCTTTTGAACYTGAARGAYCTT
TTAATGTAGCCAAGCATTCTCAWAGCCTTWTTyTCTGCTTCRATGCATTGAYTCGATGCT
TTAAGATCGTCKGTTATCCAGCATCCTARAaTCTTTCTCTTTAGTAGTAAYYGCSAGCTC
AGTACCCATAAGAGTATACTTCCCTAGTTTGTCTATGTCRTTTTGTAAGTTAACCACCCC
ACAAAaCTCYCCGCAAAAAGAGAGASAGAGgAGAGARAGAGAGAGAGAGAGAGAGAGAGA
GAGAGAGAGAGAGAGAGAGAGTAG
>Contig_2154
ACCCTATTMCTCTCGGAGCATTTATGWAGATARAAATTKATTTCATTATCWATAAGTTTA
CCRAGTTTTRCTTTACCTTTGRYATTTAAATGAGTTAGGTCRTTTGMGTACAAGGACTTG
TCAATGAATTTGTCCCACAAGTCCAAGTAGGCTATTCCCTTATTTTACAGATATTTTTTG
TAGAGAGTGAGAGGGAGTAAGAGAGAGAGAGTGATAGGGATTGAGAGAGGGGTAGAGAGT
GAGAGGGATTGAAAGAGAGAGAGAGAGAGAGAGAGAGAGAGA
>Contig_2801
ATTTCGCYTCATTGGAACCATATAGTTCATTCTCCGTATATAAATAACCGACAGTGTTTC
AGGTTCACCTCCTAAATCAAATTTTTAAAATTTGCATAACTTTtAGAATTCKATTGATCA
GGATTTAAaGAGACAAAATCATTTTGCACCAAAAAAGTTTYCATTTtATAAAGCTGTCAT
TGCAAACAACACTGATCATAAAGTTTCACCGAAAAATTaGGGGGAATTGGGATGTCCCTA
CACCTAARaGAGAGAGAGAGAGAGAGAGAGAGAGAGAGAGGAGAGAGGAGGAGGGAGGAG
AGGAGGAGGGA
>Contig_3954
GAGTACCCAGTGCTTTTAGCACAATAGTCATTAGAGTGTAAATGTTGAYGCGGGTATGTG
GATGACTGTGACATATTTYMacYTTTTTTKATTTGACCGGgCTACCCCACTGAAGCCTGT
CTTGGTGGGAGGTGCTGTATTGRGRRRRRRGGGAGAGAGGGGAGAGAGAGAGAGAGAGAG
AGAGAGAGAGAGAGAGAGAGAGAGAGAGAGAGAGAGA
>Contig_908
CCCCCTTACCCATGAACACAAGCTCACGCACACTGCACAAACGATCACGTAACCATGCAT
GCACCTGGAATTCATGAAGACCACACTTCATGCTCTGATGTGGAACAGCTGTTTTTACAT
ATAAGCTTTCACTCTGATTTTCAACGTTTCATTTGATTCATCATTGATTTTTTGTATATT
CTATTTGAGTTAGAATCCTCTCTGTCATTCTCTCTCTCTCTCTCTCTCTCTCTCTCCATT
CTTCTTTCTCTCTGTCTCTCGCTCTCTACTTCGCT
>Contig_1244
CGAGGAGCGAAGTACCCATAAGAGTATACTTTGCTTTTGTGTTACGAGACCCAACGTGCA
TAACTTTGCATTTATCCcACGTTGAAACTCAKWKRSMRMKWkAGAGAGAGAGAGAGAGAG
AGAGAGAGAGAGAGAGAGAGAGAGAGAGAGAGAGAGAGNGAGAGAGAGAGAGAGAGAGAG
AGAGAGA
>Contig_2792
AGTTCCAGGGCAGCTAGGATCCGTAGGGgCGCAACTCCCTAAATGCAATCTACCAGGAGA
YYTCAAatgatgaAAWCTCCTGTCAAATTRCACTCCTTACKGAGDAaaTTRYACTCCTTA
CGGAGwRWTTRCAYTCCTTACGGAGAATTRCACTCCTTACGGAGcWATTRCACTCCTTAY
RGAGWaaATTRCACTCCTTAcGGAGAAaTTRCACTCCTTAMGGAGWRAGAGAGAGAGAGA
GAGAGAGAGAGAGAGAGAGAGAGAGAGAGAGAGAGAGAGAGAGAGAGAGAGAGACGAGAG
AGAGNGAGAGAG
>Contig_3287
ACATAATTCAGCGAAGTCTAATGTTTGCATTTTTCCTMMAACCACACACACACACACACA
CACACACACACACACACACACACACACACACACACACACACACACACACACACACACACA
CACACACACACACACACACACACACACACACACACACACACACACAC
>Contig_1267
ACTGCAGAATGCAGGGTGGTTAAAAAAatTaGTCGAGTCTAGAAAGATTCCAAAGTTTCA
AATTACTATCCCTTTKtGRatTTATAGATAGGCGACTAGAAAAATACCTACATGTGAGAC
TCACTCACTCACTTACTCACTCACTCACTCACTCACTCACTCACTCACTCACTCACTCAC
TCACTCACTCACTCACTCACTCACTMWCWMAMYCWCTMRSTATCAAACCTCTAGGTACTT
CTAGTGATGCTAGGATGATGAAATTCAGCACATAAGACTTCGCTCGCTCG
>Contig_2747
GTCAAGCGTCAAAGGTAGGTATAGCAGTACGCAATAATTTACTATTGCAATTAGGGGRAA
WTKSYTTTTtGAAAGCATCATGATCTTGGATCACGCGATGGAGTGGARGGAATTTtATGC
TCTCCTACAAATAATAGGGGgAAGCRRGAGAGAGAGAGAGAGAGAGAGAGAGAGAGAGAG
AGAGAGAGAGAGAGAGAGAGAGAGAGAGARRKAGAGAGAGAGAGAGAGAGAGAGAGNGAG
AGAGAGAG
>Contig_2734
CGCAAAGGTCATAAATCCGTCGAACTCCGACCTAAAGAAAACGCAGAACGTGTACAAGCA
TTWRkTTTTAAGATGATWMyTTTACAATTACTAAGTTATGTAGWWWTTTTYCctTtACTC
AGTTCCTAAGCAACTTAATATCTGTTGTTTWyACRCRCRCRCACACACACACACACACAC
ACACACACACACACACACACACAYACACACACACACACACACACACACACACACACACAC
ACACAGAGAGAGAGAGAGTA
>Contig_1284
GATTCAACGTCTCTAAATTGACTTTAGAGCGAATGAAAGTTAACGTTTTATGAAGATAAA
TTGATTGAAAGATGTAAGTAGAAAGAAAAaGAGAGAGAGAGAAAgAGAGAGAGAGAGAGA
GAGAGAGAGAGAGAGAGAAAGT
>Contig_2716
TAGATAGATAGATAGATAGATAGATAGATAGATAGATAGATAGATAGATAGATATAGATA
GATAGATAGATAGATAGATAGATAGATAGATAGATAGAWARWTAGATAGATAGATAGATA
GWTAGATAGATGCCATATTTGATTGCTTTTCAATGTTGGAGAATAATTCGGTTTCCTGTG
TGCCCTTTAGAGAGTGGGAGGACCCAATTCTATTCCACACTGTGCTTGTGAAAACATGAA
CATGTCTGATTTCATTTAATTTTAGAAGTTAAAGAGGGTGAGACTTATTTAGTATCAGAg
TGGGAGATCACCAGCAAATATCAAGGATCTCCAGAGAGGGCAGGGAAAGACTTCGCTCGC
TCGTTTATACGTGGCGT
>Contig_2714
ACCATCTGCTTGGAGCCTTCCATTTCAATTAACTCGAAAGTTGTAACGGTGATGTGGTAC
GTAACAGCTAAGTCTCTCAAACACTCATGTGACAGAATCTTTATGCTTATTAAATTCGAA
GTTCAGTGAGTGAGTGAGTGAGTGAGTGAGTGAGTGAGTGAGtgagCCTAAAAGTTRGSM
AaWTTTTAAANCGCCTATCTCGAAAACCAAAaTAGATAGAAAATTACAAGGGGGKYMAAA
GTACGCCGAGTTTCGAACCCAGATTTAATCGTTGCAAAANAAAAaCTATAGCAATGCTAT
TGATTTGTAACTAGCTACATGCTAGTATGTAAAaGCTGCATCCAAATGAACGAAACAGGC
ATAGGCCTATAAGCcTCCACCAAAGAACAAATGTAAAACACTGAGTTAGCAAACTGTGAC
GAAAGACTTCGCTCGCTCGTTTANACGTGGCGT
>Contig_1309
ACTTAATAGTCAATCGAGACTAAGACCCTTTtCTGAAATCTCAAATGCAACCCCAATTGA
TTTCCTACGGTTGCACATTTGCGGGTTTTtAATGAGGAAAAATTCCATACATTTCTGCGT
CAAAAGGACACATGGCAAAAAAAAARGAgaAAAAMSKwGATAGAGAGAGAGGGATGGAGA
TAGATGGAGAGAGGAGAGTGAGAGAATGAGGAGAGAGTAAGAGAGAGACGTGYRCRCACA
CACACACACACACACACACACACACACACACACACACACN
>Contig_2240
ACCTCTGGGTTCCTTCCTTTATTTGGAACTACAATAATAATTGTCTCATCTAGGGAGGGT
GGCAGGGACTGGTCTATAAATGCCTATTTGtAAACCCTATATAAATGAGGTGAAAGTTGT
TCGTTAAGGGATTTGTCCTAATACtAGGCCCTAATAAAGTAAAAaGAAATACTGAATTTC
TGAACATAAAATAAAaTAAAACTTCATAAAACCTGCCAAAAGGCTTCTCTGCACCTTCAT
ACACACACACACACACACAMMAACACACAnACACACACACACACACACACACACACACAC
ACACACACACACACACACACACACACACACACACACACACTACTC
>Contig_2699
ACATTTTATATTAAAGGTTTGAATGGGAAACTTAATCAAAATCAATGAAAATGTTTGCAA
CTGTAAATTTCCTTACATGAGATGCTGTCGAATTTCTAAACGTACACGGTTTGATTTTTT
TTTTGTAGGGGTGGGTATCTATACTTACATTCCTGACGGTTCAAATAYAKTGAATATACR
GAAAGTTATTACYACTGTACATGCTRTYGAGCCTTGCGTGATTTytWGAGAATTTTAAAT
CGGAAATTTAAARTCTTTTtgGGGRAAAAAAATGTCTCTACATCGAAAAGAAAACAATTG
TATTCTTCATCGAGTTAATTTAMGKGrRKTCGACGAACGGTATRAGTGARTGgAGTRAGT
GAGTGAGTGAGTGAGTGAGTGAGTGAGTGAGTGAKTGAGTGAGTGAGYGAGCGTGCTTGC
AACTAAAATATAACCTTCTTATATAGACTGTCGACACATTGAACTTTCAAACATCTAATA
CTGAATCATGACTTAAACAG
>Contig_3302
CGTTCCTCCTGAATAGTATATCAAaCAACGATGTCTATAGCCAGGCATGTTGCTCTGTCC
GWAMYTTTGAGATMCYTWAAWTTTCACACACACACACACACACACACACACACACACACA
CACACACACACACACACACACACACACACACACACACACACACACACACACACACACACA
CACACACACACACACACACACACACACACACACACCTACCACACACACACACACACACAC
ACACACACACA
>Contig_369
ATGGTTGAGGCTATAAGTGGACTGTGGAATATATCAACTTTTATATGAGGAACAGTATAA
TAAAGAACAAAGTCACATCATTTGAATAACTAGTGATGAAAGAAAGAAGAAAGAGAGAGA
GGGAGAGAGAGTGTATGTGAGCGCGCGCGTACGTGCGTGTGTGTGTGtgCGCGGGTGTGC
GTGTACGTATGCGTTTGTATGTGAGAGAGAGAGAGAGAGAGAGAGAGAGAGAGAGAGAGA
GAGAGAAGAANAAGAGAGAGAAGAAGAG
>Contig_87
ACTGCAATGCTTTGACTGGCTACCCTGCTGAGGGGAGAATCATAACCTGTGGATGGCACA
TTCTGCTTGAATGGGAGTtCTTTTCTCGGTGGGAAATGCCGAAATTGATGAGAGAGAGAG
AGAGAGAGAGAGAGTTATGAcGCTATCGAAGCTAGTCTGGTGCCACGCATGAATGTGTCC
AGAGGAGAAGTATCGATTGGTAGaCAAAGAGAAAGTGAGACGACATCTCTACGCACGACT
CGCTCGCTC
>Contig_2682
ATTTCTTATATATAATACAGTGTTCTAGGGCAATTAGTAATTAGTTGTGCTAATTAGTAT
TCCCCGATAAGTACTCTAATGTTTAGTGTACATTATATATATTCTGGGTGAAAGAAGTCA
CTGAATAGATACAAATATATTCATCTCAATTTCGTCAGAGAGACCTCGATGTCTCMAACA
GCGGTGTTTGTTCCCAATGCATTTGTTTGTAGAGAAAGTTGAAWCTTGGAWTGGTGTCAT
GATGCTCGATGGAAGCTAGTCTATACGATGCACTTATCTCAGAAaTTATCATACGCAGTT
tACAAAAWAtGTTtGAGAGAGGAGAGAGAGATAGAGAGAGAGAGAGAGAGAGAGAGAGAG
AGAGAGARAGAGAGAAG
>Contig_1330
ACATCATTACACTCTATGTAAAAGTGGTACGTAGGTACTAAAAGATTGAGAACCGCTGTT
CTAGATAGTTGAACGATGGAACAGCGAGAGNGAAAGAGAGAGAGAGagACACAGGAAGAA
AGACGGGAGGAGAGAGAGAGMGMGAGAGAGAGAGAGAGAGACACACACAGGAAGAAAGAC
GGAGGAGAGAGAGAGAGAGCGAGAGAGAGAGAGAGAGAGAGAGAG
>Contig_1334
ACCTGAACACATTGTCTACTGCACATCCATCYATCTATCTATCTATCTATCTATCTATCT
ATCTATCTATCTATCTATCTATCTATCTATCTATCTATCTCATACATTGTTTATTGATTG
ATATTGATTGTCATATTCAGAATGACTACAAGTAATATTGtCTTTTTAAAGACATAATAG
TTTAATATTGAACTGCTGTGATACTTCCATTAAATAGCTCACTTCAACTGTATCTTTCTT
TCACATWMCYATTTTTTTTATTTTTCTTAGACATGCCTATCTGCATTTCAGGGgAGTACT
TCGCTCGCTCGTTTATACGTGGCGT
>Contig_377
AGTTCCAGGGCAGCTAGGATCCGTAGGGGCGCAACTCCCTAAATGCAATCTACCAGGAGA
TCGCAAACGAAaTCTCCTATCAAATTGCACTCCTTACGGnaGTAAGGAAAGAGAGAGAGA
GAGAGAGAGaGaGRGAGAGAGAGAGAGAGAGAKAGAKAGATAGATAGATAGATAGATAGA
TAGATAGATAGATAGATAGATAGATAGATAATAGATAGATAGATAGATAGATAGAGTA
>Contig_3925
CATTCTCCAGTAATCTCGCTCTCTCTCTCTCTCTCTTTCTCTCTCTATATATCTATCTCT
CCCTTTCTCTCTCTCTATTCTTATCTATATCCGATTATCTCTTATCCTCCACCAACCCCT
CTCTCCCCTCTTCTTCCTCGCACCAGTCAAGTCGGTGCAAGGGCATGGTATagGRAAAAG
TTAGAAACCAACCTGCAGGCTATTTaGAAAAATTAACCTTGCAGGATWWTTTTTTCACGG
AGATACAGTTCGGAAAGTAAATGATAGAGAGAGAGAGAGAGAGAGAGAGAGAGAGAGAGA
GAGAGAGAGAGAGAGAGAGAGAG
>Contig_382
CTTTCTTCCCTTGATTCTTTTGGCTTGTTATCTCTTGTTCAATATGCAATTAATATTATT
TGTATTGAATCATTAACATYATTTAATATACATGACTGATTAGAGGAAAGGAAAAGCACC
AGTTTGCAGAAAAGATATAACATTTGAAATAAATGCTGAAAGAAAGAGAGAGAGAGrRRR
RAMMVaGAGAGAGAGAGAGAGAGAGAGAGAGAGAGAGAGAKAGAGAGAGTAGAGAAGTAA
G
>Contig_1993
TATCTATCTATTAATCTATCAATCTATCTATCTATCTAGCCATCCATCTGTCTGTCTCTG
TCTATCTATCTGTCTTTCTGTCTATCTGTCTGTCTATCTATCTATCTATCTATCTTTGTC
TGTCTGTCTATCTTTTGTCTGTCTGTCTGTTTATCTATCTATCTATCTATCTATCTATCT
ATCTATCTATCTATCTATCTATCTATCTATCTATCTATCTATCTATCTRTCTRTCTRTCT
RTCYATCTRTCTRTCTRTCTATCTATCTATCAaTCTGTCTGTCTGTCTGTCTATCTACTT
CGCTCGCTCGTTTATACGTGGCGT
>Contig_1351
ATTTCGTCCCAAAAAGAATGTTTCGTAGCCATATATCTCCGAGTGCCAAGTGCCTACTAG
CTtGGCACTCAGTCTAATTtCAGTATGAGGAAGGTTAAGAGGGGAGGAGGGGTGGAGagT
GTTGTATCTCATAATCCACCGTTTACTGCCTTTTGCAGTTTGATGCGATGCGCGTAAAAG
AAAaCGAATGGTCGTTCGTGAACGCTTGGAATAATAAAAGATTCCAACGTAGATGAAAAA
AGAATGATAATGATGTACTGTCCRCGTAGAGGGTGAGGGGAAGCCGGAACCTACAGTTGG
GCCCcAGAGGGAAAATGATGGTGGAAGGGGAAACGTGTTCCAAGAAAAATTATGCCTCTT
CAAAGCACTAAMYKSyTTTATATCGAAATAGAGAAATGAGAGAGACTGAGAGAGAGAGAG
AGAGAGAGAGAGAGAGAGAGAGAGAGAGAGAGAGAGAGAGTAGAGAGAGTAGAGACGAGT
>Contig_1361
CTTTCGTATAGTCGTTTATGACTGCATAAATATATAACGCAAGTATAGTTTGCATATATG
ATTtATGCGTGAAATAACTctGATTGACGTACATAARAATTATTAATCGACCTTTAAATG
CCAGATGACCCCATATACTTCGTGACTCAGTGCTTTAACGAGAAAGAGAAAGTGGAAATT
tGTGCTCAAAAGAGAGAGAGAGAGAGAGAGAGAGAGAGAGAGAGAGAGARRRMRMGACGA
GAAGTAGAGGAAGGAAACTACGTTAGTTAATGACGAGGTACGTTACTCGTCGTCGTCGTT
ACGTTTA
>Contig_2628
AATTCAGAAAAAGTCCCTAGTTGTTGCGTTGTAATGTTCAGCTTCCCTTKAATGAGGATT
TTTTGTCTCACATTATTCTCTTATAAAAAAGAATGAGAAATTACGAGAGAATAATACAAC
AAATATATGTTTGTATTGTGTGTGTGTGTGTGTGTGTGTGTGTGTGTGTGTGTaGTGTGT
GTGTGTGTGTGTGTGTGTGTGTGTGTGTGTGTGTGTGTGTGTGTGTGTGTRtGTGTRKWG
TGTAGTAGTGTGTGTGTGTGTGTGTNTGGTGTGTGTGTGAGAGAGAGAGAGAGA
>Contig_2239
ACGCTAGCGCTTTCGACGCTAAACCTAAATGGTCGCAACGGCGGCCGTCCCCACGACTGG
TGTAAAAATCGTTAAAAAATTTAAATTAATAAAAAAGTTAaCGAAAGATTTAATATTTGA
CTTTCGATCATTTTGTtAATTTAGAGTTCAATGTTTTGtACGGCTACTTGGACATATCCC
CATTAGAGGTTGTTTACCATGTTAACACTTGAGCTATTGCAACCAAGATTTATTCTCCTT
TGCAATGACGCGAAATGAaTAATCTGCAAATTTGAGCTAATTCCGATCAAGCGTTATCGC
TTGACATACGAGCACACACACACACACACAgacYAGACAGACAGACAGACAGACAGACAG
ACAGACAGACAGACAGACACAGAGTAAATCTAATTCCTCCAGTATCTCAAGTTCTCAACA
AACACTGACCTCACTATGTTCAATCAATTATGACGTAGTAGCCTATGGTATGGTCGACTA
GGT
>Contig_1377
GTCGTCGTCGTTGTCGTTGTTGTTGTTGTTGTTGTTGTTTGTTGTTGTTGTTGTTGTTGT
TGTTGTTGTTGTTGTTGTTGtCTGTTGTTGTTGTTGTTGTTGTTGTTtgKTTTTACTACC
CTCAGCAGCTTGATGCCGATCAAGTGGACTTCGCTCGCTCGTTTATACGTGGCGT
>Contig_2004
ACGCCACGTATAAACGAGCGAGCGAAGTACTTAGATAGTACTTAGTTAGTTTGTTTGTTT
CTTTGTTTtCTAGTTAGTTAGTTAATTAGTTAGTTAGTTAGTTAGTTAGTTAGTTAGTTA
GTTAGTTAGTTAGTTAGTTCACCTCGGAGACTTCATGCTTTGGTGATAATTAAATAAATT
AACATTACAGTTTATAAGTTTtGTATAGTATACTTAGCTACTAATTTATTTATTtGATTT
TTATwWWWTTTTTWAWTTWAWTTTTTCTCTCTAGGATTTATCCAGTCTTTTTTTTYyAGA
TGATGCATTCAGTGATAAAGTCGAAACGTTAAATAAGAATTACTTCGCTCGCTCGTTTAT
ACGTGGCGT
>Contig_813
CTCTCACGCACATTGCACAAAGCTCATTCTCGTTTATTCCCCTTCATGGACTCCCCTTGC
CTCTAATTACATAGCACTTACTTCGTCCCCTCTCTGTTACACGTATACCCTAAATATCAA
CTTCATTTTCATTTCATTCTAGCTCTCTCTCTCTCTCTCTCTCTCTCTCTCTCTCTCTCT
CTCTCTCTCTCTCTCTCGTCGTCGTCGTCGTCGTCGTCGTCGTCGTC
>Contig_192
CTGTCAGTCTGTCAGTCTGTCAGTCTGTCAGTCTGTCAGTCTGTCAGTCTGTCAGTCTGT
CTGTCTGTCTGTCTGTCTGTtCTGTCTGTCTGTCTGTCTGTCTGTCTGTCTGTCTGTCTG
TCTGTCTGTCTGTCTGTCTGTCTGTCTRTCTGTCTGTCWGTCTGCCTATCACGASAGGAA
CATWAAWYYTTTTAGCAAAAGT
>Contig_2008
CTTTCGCTAAAGCCGACTTAAGTCGAGTCTCGACACCAAATGGAAATTTYSKKgtTTTTT
CCACATCGACGTTTTtAACGACGCTCATGTTTTTWAAagRRAAWTTTTGGGGATGAATGC
TGGGAGAGAGAGAGAGASATAGGAGAGATAGAATAAAAGTGAGATAGGAGAGAGAGAGAG
AGAGAGAGAGAGTAGAGAGGAGTAGTAAG
>Contig_790
GGGTCACTGGACTCATACCATTGATGATGTCTCAGCTGAGTACCCAGTGCTTTTtAGCGC
AAGTCAAAAGAGTGCAANGTTtGATSSGGgTGTGTGTGTGTGTGTGTGTGTGTGTGTGTG
TGTGTGTGTGTGTGTGTGTGTGTGTGTGTGTGTGTGTGTGTGTGTGTGTGTGTGTGTGTG
TGTGTGTGTGTGTGTRKKKGTGTGTGTGTGTGTGTGTGT
>Contig_787
CACCTTTTCAGCTTCATTTACCCCTCCTGTCAACTATAGTTATAAGTATACGTGGTAACC
ACGACAACGGAGAGAGAGAGAGAGAGAGAAaGAGAGAGAGAGAGAGWGWKAKAGAGAGAG
AGAGAGAGAGAGAGAGAGTAGTAGTAGTAA
>Contig_2530
ACATGAGAGTACTGCAGGGAAGATGAAACAGGTCATAAACTTGGAAGGTTATTGGAGCTG
TCTATAGTGGATGTCGACTCGTTACAAAATTCATTTATTACAGGACATAGACAGATTTAT
GGAAAATAATGAAAAAWtaATCCAATTCGGCTTAGGCCTATGGgTACATCTTCGAAaGAC
TTGCCTTGACGAATTCGCCTTTTGTTTGATGAATTCTCCAAGGTTGTCCGCAGGGATGTT
ATTGCCTCGAGAAAGCGCCTTCATGGTTTCATCGGAGTTTAGGAAAAGACGAATTTTGGG
aGAGAGAGAGAGAGAGAGAGAGAGAGAGAGAGAGAGAGAGAGnGAGAGAGAGAGTAGTAA
GTAAGTAAGTAAGTAAGTAAGTAAGT
>Contig_2529
CATTCTTCGTCAACACAGGCTTCGTTTTTTtaAAMATTCGTTGGTTTACTTGTGTtCTTT
TTcGAYACTTGTGTAAAACAAACnGGTTTTTTtGCCGCGACTGTGGCGTAGGAGAGAGMG
AGAGAGAGAGAGAGAGAGAGAGAGAGAGAGAGAGAGAGAGAGAGGAGGAGGAGGAGAGAG
AGAGAGAGAGAGAGAGAGAGAGAGAGAGAGAGAGAGAGAGAG
>Contig_38
CATGATGTTCGCGCACACTATAATAACAGTGAGAGAAAGTGAGAGGAGAGGACAGGGAAA
GAGTGAGAGCAGAGAGAGAGAAARRagKTGAGAGTAGAGAGAGAGAGAGAGAGAGAGAGA
GAGARRAAGAGAGAGAGAGATAGTGT
>Contig_1887
GATTCGAAAACCTGCCGGGAAGAAAGACTCCAAaTTTTGTTTAATTAAATGGCAGAAGTT
TAACGTTTACGGCTGYATGGAATAAATATATTGATTTATGCATTAATTAGGGCACATTAT
TAATTAATATAGGCGTGATTGAAAGAGCAATCAGTACAATAGAGAGAGAGAGAGAGAGAG
AGAGAGAGAGAGAGAGAGGAGGAGAGAGAGAGAGAGAGAGACACAAGTTAGTAGGTGGGG
AGGGCGAGAGGTAAGTTTAGTCGTCTTAACTTAGTT
>Contig_2055
ACCGACATTGACTGTAACGCTAACCCAGTAATCTATTCACCTATCACATaGCTATGCAAC
TCACACACCTCTTATTCGTCGCGAATTACTTTCGTTACACCCTGTTGCATAGCATGAAAA
AAGTTGTTAAATCACTTTATAATGATTTTAaGCAGATATAAGCATTTGACATTTTAAGTC
TTTGGGgCCATACAAACNGAATGCATTTTTtGGATTTCACTGCTGTGTGTGTGTGTGTGT
GTGTGTGTGTGTGTGTGTGTGTGTGTGTGTGTGTGTGTGTGTGTGTGTGTGTGTGTGTGT
GTGTGTGTGTGTGTGTGT
>Contig_2497
AGTTCCAGGGCAGCTAGGATCCcgKWRGGGCGCAACTCCCTAAATGCAATCTACCAGGAG
ACTTCAATGAAAACTCCTGTCAAATTGCACTCCTTACGGAGAGAGAGAGAGAgaCACAGA
GAGACAGAGAGACAGAGAGACAGACAGACAGACAGACAGATAGATAGATTGAGAGAGAGA
GAGAGAGAGAGAGASASAGAGAGASAcgaGAGASAGAGAGACgAGAGAGACAGACAGACA
GACAGAGTAGATTAGAGAGAAGAGAGAGAGAGAGAGAGAGAGAGAGAGAGAGAGAGAGAG
AGAGAGA
>Contig_433
ACATACATACACACACATGCATACATACACACATACACACACATATATACATATACACAC
ATACATACACGCACATACATACATACAtacaCGGAaCATACATATATACATATACATACA
CATACATACATATACATACAAaTACATTCATTCATATACATACACATACATACAgTACAT
ATACATACATACATACATATACATACACAATACACATACATGCACATACATAATACACAT
ACATACATACATACATACATACATACATACATACATACATACATACATACATACATACAT
ACATAC
>Contig_4179
CCCATCCCCCGAACACCCCCACCTAARGACCCTCTACGCAATTAAATTTTTWatTTtATT
CRATATGTTTAAATAAATCCGAATAAAAaTAATTCATTAGTAATTTAAAAGCAAATTATT
TATTAATTCATTRAAArSYTTCnTTTAAAAACtAACGGTTTTGTGTGTGTGTGTGTGTGT
GTGTGTGTGTGTGTGTTT
>Contig_2228
ACCTTGCCGTGACTTCACTTAATTGTTCGAAAGTGTTAGGAAACTTAGTCTATCTATCTA
TCTATCTATCTATCTATCTATCTATCTATCTATCTATCTATCTATCTGTCTGTCTGTCTG
TCGCCTTATATAACATGCTTCAGTATACTGTATAATGTAATTTCAGGCCAGACATCCAGT
GTTTGTGTTGGTATCAACATGCCAAACTATACAAGTCTATATATAACAGTaGAATAACTT
CGCTCGCTCGTTTATACGTGGCGT
>Contig_2482
AGTTCCGGGGCAGGCAGCTAGGATCCGTAGGGGCGCAATTCCCTAAATGCAATCTACCAG
AAGGTCTCAAATGAAATCCCCTGKYcaAAATTACACTAATTACGGAGAAATTACACTCCT
TACGGGGAATTaCCAATCCTTACGGAGAATTACACTGTTTACGGAGAATTATACTCCTTA
CGGGGGGRGRGAGaGAGAGAGAGAGAGAGAKAGAGAGAGAGAGAGAGwAGAGAGAKAGAG
tAGAGAGAGAGAGAGAGAGAGAGAGAGAGAGAGAGAGAGAGAGAGAGAGAGAGAGACGAG
ACGAGAGAGANAGAGAGAGAGAGAGAGAGA
>Contig_4187
CGAGCGAGCGAAGTAATTCTTCTTTGCCAGATATTTTATTTGATTCAAACAATTTTAATT
TAATTGCTTTGATGAAATTTCTATCTGAAATTAATaGTGTTACAATTAATTTAGGCAAGA
TTTACATCTTGTACTATTTGCACTCTCTCAAAATTGGTTGAGTAGTTTTATCTCGATATG
GGTCATGACATTTGGTGTTTTTATTATGATTTTTtACACACACGCACACGCGCRCRCACA
CACACACACACACACACACACACACaCACACACACACACNCACACACACACACACACACA
CAACAATA
>Contig_2478
AATTCTCCTAATAGAAGCTCCATCGGTATACAGAGCTGGAATTTACGAGATRCGCTTTCT
ATTAGAAAGTTCAGCGCACTTTCTGGAAAGTAGTCGAAAGAAGGAGTTGAGAAGTCGacS
VcAATATATCTAGTCTCTTTGAAGAAGAAGAAAGCATTAAAWAaTCAGTAATTAATCGCC
RATAAATCTTTTTAATGGAGGTTTAAGCAGTGTTGAATCTGAATTGATTATTCAACAAAA
TACGATAAGTTCAATAGAGAGAGAGAGAGAGAAAGAGAGAGTGAGAGAGAGAGAGTGAGA
GAGAGAGAGAGAGAGAGAGAGAGAGAGAGAGAGAGAGAGAGAGAGTAGAGA
>Contig_1497
CGTTCCCTAAGGCAGGTTTATTAGTTGTGGTTRTTCGGTTTCTGAGATTTTGAAAAAaTT
GACCGCTGCatgcAGAGGTGAAGAAATGAACTTGCAGAAAaGAaGAAAATAGAAAGATGC
AGAGAGAGAGAAGAGAGAGAGAGACATAGATAGAGAGAGAGgTATATACAGGGTTAGAGA
CTGAGTTAGAGAGAGAGATAGgAGGGAGGGAGAGAGAGAGAGAGAGAGAGAGAGAGAGAG
AGAGAG
>Contig_1863
ATTTCCAGAAACACTCGCAAACCGCTTATTCCTAGCAACTACTTCTTCATTGTGACCTTT
TGCAACTCAACGGATGCCACAGAAAAAASKtaGAAGCCAATCTCATATCGCAGTGCCCCA
cTTAATGATAAGGTCGTATTGTCATTTTCTTTCCCTAACGTGAATTCAAGAGACATGTGT
AGGATGGTAAGTGCACGTTAGGTATCATCAAATAAAAAGAGAGAGACAGAGAGAGAGAGA
GAGAGAGAGAGAGAGAGAGAGAGAGAGAGAAAGTAAGTTAGTTATTTACTTACTT
>Contig_1504
CATTCTGCWAATTAACAATAACACTGGATCAGAGAAATATTTGTTACAGTAACAGTTACT
TGGGAATTTTGAAaCTAAAAAAWwACATTGTAGTGACCACATAAACTTATATATTAACGA
TGTCATAGCTGCGTTGAGAGAGAGGTAGAGAGAGAGAGAGAGAGAGAGAGAGAGAGAGAG
AGAACTTCGCTCGCTCGTTATACGTGGCGT
>Contig_1861
ACCCATCAAGCACCTGTCCTACATTACAATAGATTGAACTAATTTTACTATTATYTTTAA
TGTCAATTTAAATATGTGTATGTTATTGATATRTCCGTTATCTATGTATACATGTACGTT
ATATCGTGTTCCATAATTATATGCCTTAAGGCAATTATGGTGCACACAATTTATTCCCTG
TACGTGCCTTCCTGCTACGGYATTATTTTAATTACGWAMMAAWHHAmaatTTTKKCGTTC
TTATTCTCAGATCTTTtACTCGGTCCTCATTCATCGCACTGTTAATACAATACAATTTCA
CACACACACACACACACACACACACACACACCTCTCTCTCTCTCACACACACACCCTCTC
TCTCTCTCTCTCNCTCTCTCTCTCTCTCN
>Contig_1740
ACGCCACGTATAAACGAGCGAGCGAAGTCATTCGACGTTTTGAAAATTCGGAGTTTAGGG
TATAAGTCCGAGTATGAGACCAATTTTAAGWWTTTGTGTTTTAGAAAaTATAATATGCAG
TAGGACTTAGGAGCTAAGGACATGATTCCTCGTGAGTTGGGTTATGTTTTGAATTTGAAA
CTTGAAACTAAATCAGTGACAAAATGAACGTTGACGAGGAACCGTGTGCATGATCGGTTG
TAAAAATACAGCTKTTCACATGACTACTACTACTACTACCGCTACTACTATTACTACTAC
CGCCACTACTACTACTACTACTACTACTACTACTACTACTACTACTACTAATAGTACTTC
GCTCGCTCGTTTATACGTGGCGT
>Contig_441
ACAGCTCTTGAAAATAAAGCATGACTCATAAGGCTTCAGCATTGTAATTTAATGAAGGAA
ATAATAAAGAATGTCTGAACTTTAACTATCGATGGAACTTTTCATATGAAAGTTTTtCAG
ATCAAAGAAAGTTGAACGATTTTCGATTCATTATCGAATATTATCGTCTACACTTTATCG
AAGCGACAATGGAGAGAGAGAGAGAGWKWKAGRRRGAGAGAGAGAGAGAGAGAGAGAGAG
AGAGAGAGAGTAGAGAGAGAGAGAGAGTAGAGA
>Contig_1527
ACGTTTGAAAATATACGAGCTTATCCTAAGCTGCACGGAGTTTAAAATTCTCTTTAATGA
TGTGAAAGGCATAAAAGGAAAGAAACGAGACATAGATAGGGAGAGAGAGAGAGrRGRGAG
AGAGAGAGAGAGAGAGAGAGAGAGAGAGAGAGAGGAGGAGGAGA
>Contig_1855
ACCCATAAGAGTATATTTAGCTGTTGTGTTATGAGACCCAWCGTGCATAACCTTGCATTT
ACCCACGTTTAAACTCATTTGCCACTTATTTGCCCACTCCCTTAGTTTGTCTCAGTCGTT
TTATATGTTAACCACCCCACCGATGTCCGCGACGTTATTTCCCAGTTTTGTGTCYGTTTT
AACTTAGAGAGAGAGAGAGAGAGAGAGAGAGAGAGAGAGAGAGAGAGAGGAGGGG
>Contig_3483
CTTTCCAGCATCATTCACCTCTCTCCCCYTCTTCTTCCTCGCAACAGTYAAGTCGGTGCA
AGRGCATGGAAMACGTTAGAAAYAACTTGCTGGCTAKTTGAAAAWTWAACCTTtGCAGRA
TATTTTTTTCtACGGAGACAGTTCGGAAAGTAAATGATAGCCTAGCTCAGTCATCCATCT
CAACGATGRACCACAAACACAAAGAGCAATCAGAGAGAGAGAGAGAGAGAGAGAGASAGA
SAGAGACAGACAGAGACAGACAGAGAGAGACAGAGAGAGACAGAGAGAGATAGAGAGAGA
CGAGAGAGAGACAGAGAGAGACA
>Contig_3842
CTAAATCTGTGTTAGTGAGCACTTCTCCTTTGtCCGAGATAATCCATCCACCTCACAGGT
GTGGCATAACAAGATGCTGATTAGACAGCATGATTATTGCACAGGTGTGCCTTAGGCTGG
CCACAATAAAAGGCCACTCTAAAAaTGTGCAGTTTTACTGTATTGGGAGGGTCTGATTTG
GTTTGGTTCATGGCTTAAAAAGCTCATAAAAAaaTRGGGGCAAAAACAAARKtaGTTGCG
TTTATTATCTATCTATCTATCTATCTATCTATCTATCTATCTATCTAACTATCTAACTAT
CTATCTATCTATCTATCTATCTATCTATCTATCTATCTATGTACTTCGCTCGCTCG
>Contig_1555
GAGCTAATGACGTTTGCGAATATATCTTTAATAGTAATACGTACACTCAAAAAaCAACTT
GCTCAGAATAATGTAGATCTGAATCCCTGCGATGTAGAATCTGCATGGATTTTGGCGCCA
CACAAGATATCTCAATAGAGAGAGAGAGATAAAGAGAGAGAGAGAGAGAGAGAGAGAKAT
ATAWRANAGAGAGAGAGAGAGGAGGAGGAGACGT
>Contig_1558
TGTTCAATAAGGCTTCTATTTTAATCAGAAAAATTGATGATAAACAGGTGAGATAGAAGA
TACACATTTTTAGAGAGAGAGAAGGAGAGAKAGRGAGAGASAGAGAGAGAGAGAGAGAGA
GAGAGAGAGAGAGAGAGAGAGAGAGAGAGAGAGAGAGAGAGAGAGAGAGAGAGAGAGAGA
GAGAGAGAGAGAGAG
>Contig_41
GAGCAAGTGTTAGAGTGAATAGAGAGAGAGAGAGAAGATAGAGAGAGAGAAGAGAGAAGA
GTGAGAGAAGAGAGAGAGAGAGAAGATAGAGAGAGAGAaGAGAGAGAGAGAGAGAGnaGA
GAGAGAGAGAGAGAGAGAGAGAGAGAGAGAGAGAG
>Contig_2390
TGCTGAACGCTCACTAATACGTAAATCATTTGAAATCCAGAGATATAATGGTAATGCGAA
GAGACTAAGATTTATAGCGAGAGAGTAAGAGTAAGAGAGAGAGAGAGAGRRRGAGAGAGA
GAGAGAGAGANWGAGAGAGAGAGAGAGAGAGAGAGAGAGAGaGaGAGAGAGAGAGAGAGA
GAGAGAGAGAGAGAGAGAGAGAGAGAGAGAGAGAGAGAGRRRTAGAGAGTAGTAGAGTAC
G
>Contig_2387
CGAGCGAGAGAGAGTTACAAGGAGTTACAAGGAATAGAAGACTTCACAGAGACCTTACGA
CCCATGCGAGGTGAAGCCTGTCACACAGCATTCATTCTCATACGCTAAGATAGGAArGRA
WAtaaGATAGAAGAGAGAGAGAGAGAGAGAGAGAGAGAGAGAGAGAGAGGAGGAGGAGGA
GAGAGAGAGAGAGAGAGAGAGAGAGAGAGAGAGAGAGAAGTAGAGNGAGAGAGAGAG
>Contig_1588
ACTGCGTGAGCAGTACAGAACTGTTGCCGATTGATCAAAGCAGCTTTGATGAGWCTGAAA
GATCAGCGAGGACTTGAGAGAGAGAGAGAGAGAGAGAGAGRggRRGRGRGGAGAGAGGAG
GGAGGAGTACTTCCTCCTT
>Contig_1595
ACTATATGTAAGATGTACGTTaGGTAGAACCCGAAATTGGCTGCCATTCTGTTTAGAACA
GTCGAAACAGGCCTTATTTTGGATGAATGCAGGgAGTGTTGTATGGATGCATAAaTCGTG
ACTAGGTTCATAGGTTTATCAGTACTACATTTAGTAAGCTACCGAACCATGCATGCTAAG
AACTTTAAGACGTCACTGCCTACTTTCCGTACCATAATATTTAACTTtATACTCAATGCT
GTAGAACCyWARKWGTGTGTNTGTGTGTGTGTGTGTGTGTGTGTGTGTGTGTGTGTGTGT
GTGTGTGTGTGTGTGTGTGTGTAGTATGTGTGTGTGTGTGTG
>Contig_708
CCACGTAATAAACGAGCGAGCGAAGTACGTATGTATATGTGTGTATGTGTGTATGTATGT
GTACATATATGTGTGTATATGTGTGTATGTGTGTGTTTGTGTGTATGTATGTGTGTGTAT
GTGTATATATGTGTGTGTATGTGTRKRTGTGKATGTRTGTGTATGTGTGTGTATGTATGT
GCATGTGTGTATGTATgtgtATGTATGTATTATGTGTATGAATGTGTATGTGTGTgtATG
TATGTGCATGTGTGTAGGTATGTGTATGTGTCTGTAGGTATGTGTGTGTGTGTGTGTGTG
TGTGTGTGTGTGTGTGTGTGTGTGTGTGTGTGTGTGTGTGTGTGTRTGTG
>Contig_2380
ACGCATAAATTACGAAGACAATTAATAGTAAGGCAAACTTATATCATTAATCATTAATAT
GTGAAGCTAATGCATTATAAACACGCAGTATAATCCAAGAGTTAGCAATTATACTTATAC
TGGTTTCCTATAATTGTTGTAATCAGCAAACGGAACCTATTTAACTCAATCAAAAAATCA
ACAGACTATATAGATTTAGAATGAGTGGGTGGATAAGAGAGAGGAAGGGAGATACAGAGG
AAGGGAGATAGAGAGAGAGAAGAGAGAGAGAGAGAGGTAGGgAGAGAGAGAaTTAGAGAG
AGAGAGAGAGAGAGAGAGAGAGAGTACTCGGTCTCGTCGTT
>Contig_43
ACGTATGTATGTATTTAATATATGAATGTACGTATGTATGTATTTAATGTATGAATGTAT
GAATGTATGTATGTATGTAATRTRTGTATGTATGTATGTATGTATGTATGTATGTATGTA
TGTATGWATGTATGTATGTATGTRTRTRTRTATGTATGTATATGTATGTATATGTATGTA
TATGTATGTATATGTATGTATATGTATGTATATGTATGTATATGTATGTATATGTATGTA
TATGTATGTATATGTATGTATACTTCGCTCGCTCGTTTATACGTGGCGT
>Contig_472
GGAGAGAGAGTTATATAAACAGACATAAAGAGTTAAAAGAGACAGAGAAAAGGTAAAAaG
AGAGACAGACAGACAGACAGACAGACAGACAGACAGACAGACAGACAGAACTTCGCTCGC
TCGTTTATACGTGGCGT
>Contig_2365
GGTTTAATCTCATTCAATGGGGGGTGTTTGGGGCAGAGGGGTATCGTAGGAGGAGGTGAA
TCGAGCAGTGGGGGAGTGAGAGAATGGGAAGCGACAACGTATAGAGATTTCGAAGGGCCW
CTATAAGATAGGAGTCAAAGTTAACAAAGCTGAGATAAGTCACAACATAAAGAGAAACAC
AGAGAGAGAGAGAGAGAGAGAGAGAGAGAGAGAGAGAGAGAGAGAGTAC
>Contig_561
AGCATAATTAACGTTTAAAGATTAGAAAAATATTTACCTTTTCgTACATTGTATTGAACT
AATAATTAAAGTAAAGGGGAAAGGAAAGAGAGAGGAAAGTAGACAGTGAATGAGAGAGAG
AGAGAGAGAGAGAGAGAGAGAGAGAGAGAGAGAGAGAGAGAG
>Contig_3768
GTATAAACGAGCGAGCGAAGTGATTCTGTAGTTTTTCAAGGGCCATAACTCAACTTTTAT
AAGCTAACCCAGCTATACTTTGCCTAACCTAGCTTGATCTAACATAGACTTAGTATACAA
AATTKGKKWGtggGTTAGCTTATATAGTTTATAAGATATGGCCCATAAGAAAACTGAAGA
ATCAAAATTGATGTTTtGAAAATTCGAAGTTTAGGGTATACCACCACTAGAAGTACCCTA
GAGGTTTTGATGGTGAGTGAGTGAGTGAGTGAGTGAGTGAGTGAGTGAGTGAGTGAGTGA
GTGAGTGAGTGAGTGAGCAGTCAGTYTCACATTTAGGCATATTTCAGTTTGCCTATCACT
AAAACTAAAaGATAGAAATTTGAAATTTTTGGATCTTTCAAGRHWWAAwtTTTTWTAACG
GACTTATACCCTAAACTTCGAATTTTCAAAACGTCGAATACTTCGCTCGCTCGACTTCGC
TCGCTCGTTTATACGTGGCGT
>Contig_1824
ACAGCAAGGGGAGAAAAGAGGATTCCATTCAAGTGTTAGAGAGCGAGAACGTCGAATACC
CcACTCAGAGAGAGACATCAGGGgCAGAGAGAATTTCTTTtCAAGCATCGAAGAGAGAGA
GAGAGAGAGAGAGAGAGAGAGAGAGAGAGAGAGAGAGAGAGAGAGAGAGAGAGAGAGAGA
GAGAGAGA
>Contig_481
CGAGCGAGCGAAGTAGTTCGTATTTATGACTGTCAATCTCATTATcGACCCGTAACTTTG
AGCACAGCATTATAAGCNCTTTAGTTTGCTGCTGTTTCTGACCTCTACGCGGACTAGAAC
GAAGTGCAACGCTAATAATGGCTGTCGGCTYGTTCTAGAAATMSGRAAAAAKTNaTTRCT
TTTACtACTRTCCAGARGGTAAGTTCATTTCAAATTATTAACCATGCGAGCTTACATGAT
GAGGAGGCAAAAAAATGTTGAAGAGAGAGAGAGAGAGAGAGAGAGAGAGAAGTAGGTAGA
GAGAGTAGAGAGAGAGAG
>Contig_669
CGAGCGAGCTGTGAGAAACTGAAAGAAAGAATGATTGATAGAGAAGCCcGAGATAGAGAG
AGAGAGAGAGAGAGAGAGAGAGAGAAaGAGAGAGAGATAGAGATAGAGAKGTNATTAGCT
AGTAAAGTATTTACTCAGTA
>Contig_490
TATTCCAAAGTAGTGAAGTTCAGATTGTAAAaGTGCCAKTCAATTTtCGAGATACAGTTG
GCGCATGTTAAGATGTCTGTCGAGGAAAATMGAGTACATTGAGTATACATGGGYAGAAGT
GCGGCCCcAATCTACATGTTTCAATTTGTTGTAACAACGAYCGRGCAAGTATCAGAAAra
GNKAWAtAAAGAGAGAGTGAGAGARWGAGAGARAGAGAGAGAGWGAGAGAGAGAGAGAGA
GAGAGAGAGAGAGAGAGAGAGAGAGAGAGAGAGA
>Contig_2336
CCTTCCCTGAAAGTGTGTTTCCGATCACGTTTGATTTGCAGTCATTCAAGTCCTCTGTCT
CTTCCTTCCATCTTAATCTATAGTCTATGGACCCATAGCGGGAAATTTCCCCACTTCTCA
CACAGTGTGTGTGTGTGTGTGTGAGAGAGAGAGAGAGtAGTGAGAGAGAGAGAGAGAGAG
AGAGAGAGAAGAAAGTAGGACACTAA
>Contig_3614
ACACATTTTTGCAGTCATAAATAATAAATATTTACTTAAAGACGATGTGTAATAATGGCA
TAGATAAATTACCTGAATATATACAGTtATATAGTATATCTGGATTTATAAAAATAATTG
TTAACTTATAAATTCTTCCATCGTATAAAAATAAATATTTCACATAAAATATGAACTGTT
TATCTATCTATCTATCTATCTATCTATCTATCTATCTATCTATCTATCTATCTATCTATC
TATCTATCTATCTATCTATCTATCTATCTATCTATCTATCTNTctayYTMSYTCGCTCGY
YYSKTTATACGTGGCGT
>Contig_569
TACTCAATGTACGTTTCTCATTTTTYYtCTKCACTGTATATATTCATAGACAATGTGCAT
TCCTCAATGAAATCCAAATAGACAAGCAGCMGCAGCAAATAAGAATTTYYTTTTTttCTT
TGCTTACCAAGCACASAGAGAGAGAGAGAGAGAGAGAGAGAGAGAGAGAGAGAGAGAGAG
AGAGAGAGAGAGAGAGAGAGAGAGTAGAGAGAGAGAGAG
>Contig_2133
ACGCCACGTATAAACGAGCGAGCGAAGTATTTCATAAACATTTCCTTCTAATCAGTATTC
CAGCTCCGGATCTAGTGCATCTGMATACTAATAACAATGGCGAATCCAGGTCATTTGGTT
tCGCAGGACCTCCCAGAGGGAGATGATCGTCCCTCAAAAAaGTCTAGACCGGTTCGAGAT
GAGGGATATGAGGAATCGCCTGGTCCAAGAGAATGGAGGACACACTTACGGCGCTACCAA
CCAAGGATTCGAAGACCCTCAAGTTAGWWTTTTtaCATATCCTTCTTGATTATCTCTAAA
TTCTTAAMACATCTATTTGTGAGTTATGATTATTATTTAAATTAGGTTCTATAAAAAGAG
AGAGAGAGATAGATAGATAGAGAGAGAGAGAGAGAGAGAGAGAGAGAGAGAGAGAGAGAG
AGAGAGAGAGAGTAGAGAGAGAGTAGAGTAGAGAGAGAGTACGAGA
>Contig_501
TATGGACTACATAGTCATGAGCAGCTGCTGAAAACAATGAGCGCCTCGAACAAACGTGTG
CAGAGGTGGTAYAATCTGSGTCAGCTCATCCGAAYAACGCCCcGTGGAAGTATCTGTAGM
AGAGAGAGAGAGAGAGAGAGAGAGAGAGAaGAGAGAGAGAGAGAGAGAGAGAGAGAGAGA
GAGAGAGAGAGAGAGAGAGAGAGAGAGAGAGAGAGAGAGAGAGAGAGAGAGAGAGAGAGA
GAGAGAGAGAGAGAGAGAGAGAGAGAGAGAGACGAGAGAGAGAGAGAGAGAG
>Contig_3791
TGTTCAAATACGATGAATAAAATAATATAACTACAAAAATGCTTGGATTAATTCAACGAT
AAGATAAAGCTCCTATCTATATCTACGGCCATGTAAAAAaTGTCCATGTATAGTAGACAT
CCGTACGTGAAGAGAATGTACGTATACATTGTAATTTGTGCACATAGTTCTTAAGTTACA
ACTGCAAAAATaCTGTCATCGCATAAGCTTAGATTTTATATGCTTCGAAGACTGTAAACA
GGATATCTCTTTTAACTATGTGCAACTCGAAAGTGAGACTTAGGAaTAAAGGGAGCAGAG
TACTAAGATTGGTTTTtAGAGAGAGAGAGAGAGAGAGAGAGG
>Contig_2287
ACGCCACGTATAAACGAGCGAGCGAAGTCTCAGGGTCCACTTGATCGGCATCAAGCTACT
GAGGGTAACAACAACAACAACAACAACAACAACaacGACGACGACGACGACGACGACGAC
GACGAAACACCCTACTAAATACAGATATAAACAAAGCATGTGGGATTGATGAGATTCCTA
CAATTGTCCTGtAAACAATGTGCACGAGAGCTGGCTCGCTCACTTCGCTCGCTCGTTTAT
ACGTGGCGT
>Contig_628
CATTCGACGTCTTGAAAATTYGAGAAGATGCCTATAAGTCCAAGCTAGCACACTTGAACC
AGAATCCAAAGATTCTGGGAAGCTGAGAGAGAGAGAGAGAGAGAGAGAGAGAGMGAGAGA
GAGAGNGAGAGAGAGAGAGAGAGAGAGAGAGAGAGAGAGAGAG
>Contig_97
ACACGTCAACCTATGCACACACACACATACACACACACAAACACATACAAAACACACATA
CAAACACACACAAAAAaCACACACACACATATACACACACACACACGCGCGCACACACAC
ACACACTCACACACATATATACACACACACACACACACACACACACACACACG
>Contig_1029
ACTCAAAATGTTGATGTTAGAAATTCAATTTTAGACCATTCTTCTTATAATAACCATTTT
tAGATATATACAATATATCCCTTGACGCTTTCTCTCACTCTCTCTCTCTCTCTCTCTCTC
TCCTCTCTATCTCCTCTCTCGCTCGACTTCGCTCGCTCGTACTTCGCTCGTCTACGTACT
TCGCTCGAC
>Contig_4040
AGGTTTAGTTTATTTAGTAGTTTAGAAAGAAGAGAAGAAGGAGAGCAAAATAATGCCACG
CAGGAAAGGCTGGAACGACTTCTAAAAGAAATAGTTCCAGGRCAGCTAGGATCMGTAGGG
GCGSAACTCCCTAAATGCAATCTACCAGGRGASWKmRARAGAGAGAGAGAGAGAGAGAGA
GAGAGAGAGAGAGAGAGAGAGAGAGAGAGAGAGAGAGAGAGAGAGAGAGAGAGAGAGAGA
GWRMGAGAGAGAGAGAGAGWRKASRRKAGACGAGAGAGAGAGASRRRRMGAGAGAGAGAG
AGAGAGAGAGAGAGAGAGAGAGAGAGAGAGAGAGAGAGAGAGAGAGAGAGAGAGAGAGAG
AGAGAGATACTGAGTGTGTGTGTTTtGTGTGTGTGAAACTGTGCTTGTATGTGCGAGTGT
CAGTGGCTGTGTGGAAGAGGTTTtACACTGACCTTGAAATTTTtGTCGGCATAGGTTTAT
GAGAAGAAGAAGATGGGTTGGGGGGGGGTATGGGGTATTGTGCGTGAAGAAGGGGCATCC
AAAGTCAAATCGGACGTTTGGTCGTTTGG
>Contig_1693
GATTCTGTACATTTTTTTGTTTAAATAAACGTAGAGGGAAGAATGAGGAGATAGAGCGAG
AGAGAGAGAGAGAGAGAGAGAGAGAGAGAGAGAGAGAGAGAGAGAGAGAGNGAGAGNNAG
NGAGAGAGAcGAGAGAGAGAGAGAGAGrRRRGAGAGAGAG
>Contig_4038
CGAGCGAAGTACATCATTGTCATATAAGTCTGATTTAATATCATAAGTTAGTTTAAAAAT
AGtAAACTTCTCCCTTCGAAAAaaGTTGAGTCTTTGATTAAAWaTKRWTWAARAgatTTT
TAAACCTGAATAGTGAATACTaGTACCACGCTTTCACAATTAACAATTGAATTGTGTAAT
AAATTATTTtATTATTTAGGTAATGTTTAAAAGTAAATAAATTACAATCCTCGCAGACCA
CGTGATCGCTTGTTTAATTTAACATTCTCTtAATTGAATTATGGTAAACCAAAGCTATCT
ATCTATCTATCTATCTATCTATCTATCTATCTATCTATCTATCTATCTATCTATCTATCT
ATCTATCTATCTATCTATCTATCWATCTATCTATCTATYTATCTATCTATCTATCTATCT
AACTTCGCTCGTCTCGTTTA
>Contig_1088
ACTGTACATGCAATGGAAACGATGTGTCTTTTCCCCCYWAAmGAAATGTGTTATAAGTTT
GGTTGCTATTCAGTAAGATGATCGTTGGTTTTTtGTTtGGATGCCTCGWWGTAGTAGTAG
TAGTAGTAGTAGTAGTAGTAGTAGTAGTAGTAGTAGTAGTAGTAGTAGTAGTAGTTtAGT
AGTGGTAGTAATAGTACTATTTtAGTAGTAGTAATTTAGTAGTAGTAGTAGTAGTTTAGT
AGTAGTTGTAGTTTAGTAAC
>Contig_1093
ACACAGAACGTGACAAAAATTTATGACACGAGCTTTTCAAAGYctTTTATTAACGAAAwT
TTAGTATATGTGGTGGTGAGAGAAGGAGGACCGACTTATTTtATAGAGAGAGAGAAAGGG
AGAGAGAGAGAGAGAGAGAGAGAGAGAGAGAGAGANAGAGAGAGAGAGAGAGAGAGAGAG
AGAGTAGAGTAGAGAGAGTAGTAGTAGTAGTAGTAGTAGTAGTAG
>Contig_4101
GTTTCTGCAGTTTTTGGCGGGAAAATGTGAGTGAGTGGGAGGGGgAGACACACAAGGTGC
TAATTATAAAATGGAAGAACATTTCCGTAATGGATAACGATTGTCTCAAGAGAACTACTT
TAAGTAATTATTCAAGTATMCGGTACAGAATGTACGAAGAAAGTATAACCGCAATATCTG
CAAATTGTTTCCTTCTCTCTCTCTATCTCTCTCTCTCTCTCTCTCTCTNTGTGTGTGTGT
GTGTGTGTGTGTGTGTGTGTGTGTGTGTGTGTGTGTGTGTGTGTGT
>Contig_67
GGTTCATGGTAAAGAGGGCAAAAGTCAGAAAATAAAAGAAACAAGGAGACAGTGAGAGAG
AGAGAGAGAGAGAGAGAGAGAGAGAGAGAGAGAGAGAGAGAGAGAGAGAGAGAGAGAGAa
GAGAGAGAGAGAGAGAGAGAGAGAGAGAGAGAGAGAGAGAGAGAGAGAGAGAGAGAGAGA
GAGAGAGAGAGAGAGAGAGAGAGAGAGAGAGAGAGAGAGAGAGAGAGAGAGAGAGAGAGA
GAGAGAGAGAGAGAGAGAGAGAGAGAGAGAGAGAGAGAG
>Contig_91
ACTCACTGCAAGCTGAGACAGCTTCCATGGGATGAGTCCGGTGACTCAGTTTCCCCATAT
TTACTTGTGCTGTAGTATATAATTCGGCATACTCTTTGACACGTGGGAAACATTTkKKRM
MAAAAAGAGAGAGAAGGAGGGGGAGAGAGAGAGAGAGAGAGAGAGAGAGATAGATAGATA
GATAGATAGATAGATAGATAGATAGATAGATAGATAGATAGATAGATACTTCGCTCGCTC
GTTTATACGTGGCGT
>Contig_114
TTAAAAGACGGATTAAAGTCGAAGATGAGGGAACTAGAAATGTTTGCAATAATCGTGATT
CGTGTAGTTwRKWRRWTTGAGAGAGAGAGAGAGAGAGAGAGAGAGAGAGAGAGAGAGAGA
GAGAGAGAGAGAGAGAGAGAGAGAGAGAGAGAGAGAGAGAGAGAGAGAGAGAGAGAGAGA
GAGAGAGAGAGA
>Contig_117
ACCTTTATTTGGTGTTCTATTGTTTATAATACGTATCGAGAGTGAAAaGAGTGAGAAAAG
AGAAATTTAAAAaGAGAGTGAGAGAGTGAGAAAAGAGAAATTTAAAAaGAGAGTAAGAGC
GAGAAAAGNGAAATTWAAAAaGAGAGTGAGAGAGAGAGAAAAGGgAGAGAGAGAGAGAGA
GAGAGAGAGAGAGAAAGAGAGAGAGAGAGAGAGAGAGAGACGTACTCGTC
>Contig_146
AGTTCTAAACTTCTAGTATGTTTGATGCTTGAATGAATGGAGTTTAGGCAACATAGTCAT
GAATGAGCAGCTGCTGAAAAAGTGGTGCCACGAGCAAATGTACGTAGTGGTGGCATATCC
TATAACAATAGTCAATAACTAACACTTAACATATAGCCTACTTATAGTCGTCATCTAAAC
TGTATAAATGTGCTTTCATTTCACTCTATTGCACATCTACTTATTAATTCATGTCTTTGA
CTCCGCTGTTCTAAGTGCGTGAATGTGACTTTTATCTTTCCTAATTTAATAACGAAGCGT
GCTTTGAAAGAGAGAGAGAGAGAGAGAGAGAGAGAGAGAGAGAGAGAGAGAGAGAGAGAG
AGGAGGAGGGAGGGAGGGACGGGAGGGTACGGTACGGTACGGTACGGTACGG
>Contig_195
ACCTAACCGTCTGGACTGTCCAGATAATATTtATTACTTATTAATAATACTAATCTCCcT
CCTCTCGCTGTACGTAGAGACGTTGCTGCTCTCTCTCGCTCTCTCTCTCTCTctGCTCTC
TCTGCTCTCTCTCTGCTCTCTCTyCTCCCtCTCTCTCTCTCTCTCTCnaCTCTCTCTCTC
TCTCTCTCTCTCTCTCTCTCTCTCTCTCTCTCTCTCTCTCTCTCTCTCTCTCTCTCTCTC
TCTCTCTCTCTCTCTCTCTCTCTCTCTCTCTCTCTCTCTCTCTCTCTCTCTCTCTCTCTC
TCTCTCTCTCTCTCTCTCTCTCTCTCTCTCTCTCTCTCTCTCTCTCTCTCTCTCTCTCTC
TCTCTCTCTCTCTCTCTCTCTCTCTCTCTCTCTCTCTCTC
>Contig_241
ATCCTGCAGGAGCACTCTCTCCTATGGCGCTCTTACCTATTTTGGTGACTCTTTTTTtaW
WMYTTTTTTATCACTATTATAGGAGTAACGACGAAaTGGATAATAAGCATATTTTCGGAA
GGTCCAAAWTWaaGTTGTACCGCGTGAGAGAGAGAGAGAGAGAGAGAGAGAGAGAGAGAG
AGAGAGAGAGAGAGAGAGAGAGAGAGAGAGAGAGAAGTACGTACGTACGTCGTCG
>Contig_250
ACATAGCTCCGGGGACTTGAAAACAGCATAACATGATATATAGATAGATAGATAGATARa
TAKATAGATAGATMGATAGATAGATAGATAGATAGATAGATAGAtaGATAGATAGATAGA
TAGATAGATAGATAGATAGATAGATAGwATaGATAGATAGAYWKYRCTCKTTTCCCGGCT
AGCCGCAATACTGTACTTCGCTCGCTCGTTTATACGTGGCGT
>Contig_265
AGCGAGGAAGTGAGTATGCGAGTTAGTAAGGAAGTAAGTAAGTAAGTAAGTAAGTAAGTA
AGTAAGTGAGTGATGAGTGAGTGAGTAAGTGAGTGAGTGAGTGAGTGAGTGAGTGAATAA
GTCAGTCTCATAATTAGGCATTTTGAATTCGCCTATCTCGAAACTAAAAGAGATAGATAT
TTGTAACGCGGGGCGTCTTTCTAGAATCGCGAACCCGTAAAGATTTGATAACCGCACTGC
AGTTATAAAAGT
>Contig_284
ACCTAGTCGACCATACCATAGGCTACTACGTCATAATTGATTGAACATAGTGAGGTCAGT
GTTTGTTGAGAACTTGAGATACTGGAGGAATTAGATTTACTCTGTGTCTGTCTGTCTGTC
TGTCTGTCTGTCTGTCTGTCTGTCTGTCTGTCWGTCTGTCAGTCTGKCAGTCWGTCAGTC
WGTCAGTCTGTCAGTCWGTCAGTCWGTCAGTCWGTCAGTCWGTCAGTCWGTCACTTCGCT
CGCTCGTTATACGTGGCGT
>Contig_290
ACGCCACGTATAAACGAGCGAGCGAAGTACTCTTGAGGTTTTGATGGTGAGTGAGGCGTG
TGAGTGAGTGAGTGAGTGAGTGAGTGAGTGAGTGAGTGAGTGAGTGAGTGAGTCAGTCAG
TCTCACATTTAGGCATTTTTGAATTYGTCTATCTCGAAAACTAAAAGAGACAGAAATTTG
AAACTCGGAAGTCTTCCTAAGCTCGTGAACTTTTACCTGTRgtAAAAGTTTTTAACCGAC
CTGCATTTTGCGGAGTTACGAAGATGCTTCGAGAATAGGGTGTACTTCGCTCGCTCGTTT
ATACGTGGCGT
>Contig_292
CGTTCCCCAGAGTTCRATAGACTTGCTTTTAGAAATAAAGATAAAAAGTTGGATAAGGCC
CCRAGGCCCCCAAAGTGAACCAGAARGATGGAGTTAGTGTGACACTTCAAGGTCGTTCTG
AAAGAAATCTCGATGAACTTAGAAAGAGACGCTTTTATTAGAAAGGTGATTGAGGTAGAC
AATGAAAGCGAGATAGAATTATGGTTTCGGgAAAAGSGAAAGTTATCACGATTAAGGGAA
AGAAAGGTAGGGTTGTTGAGCGAGAGAGAGAGAGAGAGAGAAGATAGAAAGGAGAGAGAG
AGAGAGAGAGAGAGAGAGAGAGA
>Contig_301
CTCTGCAGTTTCTCCTCAGAATCACCTACTAATGCCGTATCAGCTGCAAACAGTAATTGG
TTTACTTCCCATTTATACTTCTGTTCATCCACCTTTTATCAATCTTAATATTTTTTCTCT
CTCTCTCTtCTCTCTCTCTCTCTCTCTCTCTCTCTCTCTCTC
>Contig_393
ACCACACAGGCCGAGCTCATAGACTGACACTAATCCCTGTTCAAACATTTCTTCTTTGGG
TTCATAAAGCACAAAAGAGAATAATAATAAAAaGAGGGATCAGGTTTTAGGTTTTtgKTG
CTGTTGATCGCAAGCCCTCTCTTCTCGAGGAGGGAGAAAAGAAGATATGGATAGAGGGTA
TGAGAGAGAGAGAGAGAGAGAGAGAGAGAGAGAGAGAGAGAGAGAGAG
>Contig_395
GGTTCAACTACAAAAGATTTGTCACAGAATAGTTCCACCTCTCCAAAAAMCAAaTAATAT
CAAGTTGACTCAACTAAACGTTTaGTTTGTTTGTTTGTGTGTGTGTGTGTGTGTGTGTGT
GTGTGTGTGTGTGTGTGTGTGTCG
>Contig_403
ATCATAAATATACAGTATGAATTATAAAAATGAAGAGAGAGAGAGAGAGAGAGAGAGAGA
GAGAGAGAGAGAGAGAGAGAGAGAGAGAGAGAGAGAGAGAGAGAGAGAGAGAGAGAGAGA
GAGAGAGAGAGAGAGAGAGAGAGAGAGAGAGAGAGAGAGAG
>Contig_611
ACTTTTAACAGCAGGATATGTTACTAATATATATAATCAATACTCGATAAGAGAAATAAG
AATAGTAATTGAGAGAGAGAGAGAGAGAGAGAGAGAGAGAGAGAGAGAGAGAGAGAGAGA
GAGAGAGAGAGAGAGAGAGAGAGAGAGAGAGAGAGAGAGAGAGACGAGAGAGAGAGAGAG
AGAGAGAGAGAGAGAGAAGAGAGAGAGAGAGAGAGAGAG
>Contig_617
CGAGCGAAGTCGAAAGTCTTTGTCAGTATAAATATACAAAAAGAATCTAGTCACCCAAAG
CAACTGGAATGAAAAATTTGTTTTATTGGAAAATTAGGTTTACACTAAAGTAGTGATTTC
ATACTGAGAAACAATAGAGAGAGAGAGAGAGAGAGAAGAAGAAGAAGAGAGAGAGAGAGA
GAGAGAGAGAGAGAGAGAG
>Contig_626
CGAGCGAGCGAAGTCGAGCGAGCGAAGTCTCTCTCTCTCTTCCCCTTTTACTATCTCCCC
CTTCTTCCTCTAaTCTCATTCCTCTTCTTCTTCCCCTCTATCTCTCCCATTCCTCTTCTT
CCCCcTCTCTCTCTCTCTCTCTCTCTCTGACtAGTTTATAGAAAGCTCTCTCCACCCCCT
GTCTTATATTGCACAATTTGTCTTCTGTCCGTCAGTGGGTTGCATTTAGGGAGTAGCGCC
CCTACGGATCCTAGCTGCCCTAGAACTACTTCGCTCGCTCGTTTAN
>Contig_634
ACGCCACGTATAAACGAGCGAGCGAAGTAGGTCGACTTCCGTTCGTTCCTCAAAAAaGGG
TTTTCGCGAGTGAATCTAAAGCGTGATCCTCGCCCACCCACTCACTCACTCACTCACTCA
CTCACTCACTCGCGGTTACCGCTGTCAATAATTTGTTAATGCTTGAATTTGTACGCGCCC
TTTAAATGTTTGTGGCATCGTGAAATCTTACGCAAAGTGTATTTTGCGTTGGATATTTTT
GGTACGTAATTAGTGATTGATACTTAGTGAAAAAAGTGTTATAGTTTTATAACACCCGAA
AAAGGAGACGCAAATTCTAAATGTGTGAGAAAACTATGTAACACATCACTATTACTCTAG
TTTCCATCTACGGTACTTCGCTCGCTCGTTTATAC
>Contig_658
GCAAACTCAGTAATTTCTACTCTTTCAATCATTCCAAGGAATTTTAAATGGTATTTAGGG
TCAGAGGTCACCCAATCGTTTAAGATTCGGAACGATCATAGCAGAGCAATTTGAATCATT
TACATTCTTTACTCAGTTGCTATAACAACAGAAAAGTGAAGAGAGWGAGAGAGAGASAGA
GAGAGASAGAGAGAGWGARAGAGAGWGARAGAGAGWGAGAGAGAGWGARAGAGAGWGARA
GAGAGAGAGAGAGASAGAGAGAGAGAGAGAGAGAGAGWRAGAGAGAGAGAGAGAGAGAGA
GAG
>Contig_679
ATGGGTGAAAAAGGAAAGCAAAGAGAGAGAGAGAGAGAGAGAGAGATAGAGATAGAGAGA
GAGAAAGGAGAAGTGGGAATAGAGTTAGAGATAAACGTGACCAATTAAATAAAAAaGCCT
TAAAAAGCCTTAAAAACTCCAGGGAGAAAAaGAGAGGGAGAAGGAGAGAGAGAGAGAGAG
AGAGAGAGAGAGAGATGGAGAGTAGGCTGACATGAAGTACTTCGCTCGCT
>Contig_704
ACGCCACGTATAAACGAGCGAGCGAAGTCTCACTCACTTTCTCTCTCTCTCACTCTCACT
CTCTCTCTCTAcTCTATCTATCTGTCTATCTATCTATCTATCTATCTATCTATCTATCTA
TCTATCTATCTATCTATCTATCTATCTATCTATCTATCTATCTATCTAGTCTATCTANCT
ATCTATCTATCTAGTACTTCGCTCG
>Contig_723
CATTCGACGTTTTGAAAATTCGAAGTTTAGGGTATAAGTCCCCAAACTACCACCTGGTTG
GATATTCAATTTTTTCACTACATTATCGACATGATTAGAGCGAGAGAGAGAGAGAGAGAG
AGAGAGAGAGAGAGAGAGAGAGAGAGAGAGAGAGAGAGAGAGAGAGAGAGAGAGAGTAGT
AGTAGTAGTAGTTAGTTAGTTAGTTAGTTAGTTAGTTAG
>Contig_833
ACGCCACGTATAAACGAGCGAGCGAAGTCGGTCGGTAATCGCGTTATTGTCTCACTGTTG
TTATTCCGCAGACAATTCCATACGTCGTTATTCCAGWTAGCCGGTAATTATGTCAAATCT
TYGTTCACTACCACTcTwCTCTCTCTCTCTCTCTCTCTCTCTCCATGGCACTTTTTTGCC
TAATTTTTTTATTAAGTGTTAGGTTACGGTTGGTAAGATATACGCTGATGAAAGTCC
>Contig_840
ATTTCTTGGAGGGGGAGGCCATGGCCCcTGGTGRCTGCAACATTCATGCTTACAAGATTT
TTGGGACTATATAGACGTTAACAGTATATACATATAAAACACAATTAAGAGCAACCTTCA
TCAAATACGAAATGTTTAGTCAAAAAGCCATTAAAAAGAGAGAGAAAAGAGAGAGAGAGA
RAGAGAGAGAGAGAGAGAGAGAGAGAGAGAGAGAGAGTACGTACGTCGTCGTCGTTACGT
TACGTT
>Contig_843
TGCTAACTAACTAGGCCCTATTAACTGTATTAAATCATTGTTTAAAGGGTGTAAGTAAAC
AATGTCTCTCACGTTTTGGAATTATAAAAGTATTCTTAGAGTACTGACGAGAGAGAGAGA
GAGAGAGAGAGAGAGAGAGAGAGAGAGAGAGAGAGAGAGAGAGA
>Contig_858
ACATAACCATTTCACACGTTTTGTGTATACGATATTAGGAAGGATGTAGCAAAGGTAGTT
CTGGAACTGGATCATCAGCATAGTGACGTAACGTTGGGGACAGGTGAGACATGGCACCTC
TGAGTGCCATTCGTCGACACTCCCGCGACAGATCACGGAGGGGACGAAGAAACGTGTGTA
AACAAAGAAGGAATACATACCGAAAGAAGATACGTGCAAGAAGAGAGAGAGAGAGAGAGA
GAGAGAGAGAGAGTGACGGAGAGAGTAAT
>Contig_879
TTTTCTTAAGAAAACGAAATTGATTATTGTTATAGAAAAAGAGAGTRAGAGAGAGAGAKA
GAaGAGAGAGAGAGAGwagAGAGAGAGAGAGAGAGAGAGAGAGwNANANAGAGAGAGAGA
GAGAGAGAGAGAGAGAGAGAGAGAGAGAGAGAGAGAGAGAGAGAGAGAGAGAGASGAGTA
GTACGTACGTACGTACGTACGTAC
>Contig_956
ATCTATCTATCTATCTATCTATCTATCTATCTATCTATCTATCTATCTATMTATCTATCT
ATCTMTCTATCTATCTMTCKWcTCTATCTCTCTTCTCTATCTCTCTTCTMTATCTCTCTT
CTCTATCTCTCTTCTCTATCTATCTCTCTATCYATCTCTCTATCTATCTATCTCTCTATC
TATCTCTCTATCTATCTCTCTATCTATCTCTCTATCTATCTCTATCTATACTTCGCTCGC
TCG
>Contig_963
ACTTCCGAAAGCGCACGAGTGTTTACTAAAaTTTAGTAATTGCCTGTTTTtaWWAAACTA
TGTGGACTTAAATGTGTGTGTGTGTGTGTGTGTGTGTGTGTGTGWGWGWGAGAGAGAGAG
AGAGAGAGAGAGAGAGAGAGAGAGAGAGAGAGAGAGAGAGAGAGAGAGAGAGAGAGAGTA
GAGAG
>Contig_965
ACCACAATTYGATAATTTCWACTGCTTAACGTGTGGTCTTTCtACAGTTTTGAGATAAAT
GCTACATAAGTTGCGAAAATTCTTTATTCCTTTTAGAGAGAGAGAGAGAGAGAGAGAGAS
AGASAGAGAGTGGAGGGGAGGAGATGTTATGTATGTATTTACTAG
>Contig_975
ACTATAAGTCACTGATTGTATAGGGTGACAGAAGGATCAGAATAACAGTTAACACTTATC
CGGCGTGTTtAATTTATACtATTTTCAGAACCTCAGATCTATTAGAGTTATTAAATTCAC
AGGTGTCATAGGCACTTAAGANAGTTtAGATAGATAGAKAGAGAGAGAGAGAGAGAGAGA
GAGAGAGAGAGAGAGAGAGAGAGT
>Contig_1062
GATTCAGCTGAGATTTTTAGATTAGCGGCACAGAGAGAKAGAGAGAGAGAKAGAKAKAGA
GAGAGAGMGAGMGAGAGAGAGAGAGAGAGAGAGAGAGAGAGAGAGAGAGAGnGAGAGAGA
GAGAGAGAGAGAGAGAGAGAGAGAGAGAGAGA
>Contig_1071
ACGCCACGTATAAACGAGCGAGCGAAGTACTGTGTACACAAGAAGCTAAACGCCATGAGC
TTTAGAATGAAGCTCATGATCAACAGTGCGACTGATGACTGATTTGAAATCGATAAGTTG
GGGAAACTCTCTCTCTCTCCCTTTCTTTCTCTCTCTCTCTCTCTCTCTCTCTCTCTCTCT
CTCTCTCTCTCTCTCTCTCTCTCTCTCTCTCTCTCTCTCTCTCTCTCNCTCTCTCTCTCT
>Contig_1074
ACATCGTGTATTAGGCCGCCTGCAGTACACCGGCGATCCCTTTTGGAAATGGACGGTGCT
TATCATTAGTTAAATCCCTGCTGTGCATTAAGAGCTTTACGTCATCTTATAATGCTCGTA
CATTTtGCATAGACTCTCTCTCTCTCTCACTCTCTCTATCTCTAyYYYTCTCTCTCTCTC
TCTCTCTCTCTCTCTCTCTCTCTCTCTCTCTCTCTCTCTCTCTCTCTCTCTCTCTACTCT
CTCTCTCTCTCTCTCTCTCTCTCTCTCTCGTCTCGTCTCTCTCTCTCTCTCTCGTCTTCT
CTCTCTCTTCTCTCTCTCTCTTCTCTCTCTCTCTCTCTTACTCTCTCTCT
>Contig_1083
ACATATTTTGTCTAGGCCTATGACCGCCCTATTCGGACGAAGCAGGAATTTTACTAGGAT
GAAAATAAGAGAGAGAGAGAGAGAGAGAGAGAGAGAGAGAGAGAGAGAGAGAGAGAGAGA
GAGAGAGAGAGAGAGAGAGAGAGAGAGAGAGAGAGAGAGAGAGAGAGAGAGAGAGAGAGA
GAGAGAGAGAGAGAGAGAGA
>Contig_1134
ACCCTTAAATATGTTTTTGAAACTTTTTTTCCCTCTTAGTAGATAAATAGACCTATAATA
GTATACATTACTTTTCTTTAATAAGAGTTAGAAAGGCTGTACTTAAATGAAAGAAATCCA
AATGCTCTCTCTCTCTCTCTCTCTCTCTCTCTCTCTTACTCTTCTACTTCTA
>Contig_1153
AATTCTCATGATTCAATGATTATAAAGTTTAAGAATCCGATCTTTTCTAGCAAATTACAA
ATTTAAATTACTTTATTCCATTCAACTTATGATATATGAAAGAGAGAGACAGACAGACAG
ACAGACAGACAGACAGACAGACAGmCAGACAGACAGAGACAGACAGAGAGAGAGAGAAAG
GAACATAAATCTTTAGCAAAAGTACTCCTTATAATTTCAATGTCTTTATAGTAAAAAAAG
TTTTATTAATCTAACTATTTTATGTAAACGCTAGTTATTTTTGTTGCAATCTTCTAAATT
ACGTATAAATAAAATAATATAAACTGCTGTCACGGATAAACAAACTATATTTTATTCGGT
TGAAAGGTTCGCAAAGAAATTAACTTAAAATCTAG
>Contig_1181
AATTCTATTAGTATAGAGCAAGATTAACTATAGAGGGATTACGTATGMAAGATTAACAGA
TACAATAATGCGAATCTATGTAAAAGACTGAAATTAAAAAAaTGAGGACCTTATGGAACA
TATTATAGACGACCGGAAGAGAAAASACAGTATAGTATAAATATGAAAAMGATCGTATCA
TCGCCAAGAGAGAGAGAGAGAGAGAGAGAGAGAGAGAGAGAGAGAGAGAGAGAGAGAGAG
AGAGAGAGAGAGAGA
>Contig_1226
AGTGCAAATAGAGCAAAAGAAGGTGTGGCGTTGCTGATGAGTGAGAGAATGTGGAAGTGT
GTAAAGAGAGACAAAGGCAGTTAGCACAAGAATTGTATGGGTGAAATTGAGAATGGGAAG
TAGGAAGCGAGATATGAGAGAGAGAGAGAGAGAGAGAGAGAGAGAGAGAGAGAGAGAGA
>Contig_1253
AATTCGCGTTGTTCGTAGAATTTAGAATTCGACGAACAGGTTTTTTTtttCGRATRTTCC
TATGatCCTRTGATCTTTTAAAAGWGAATGAAYGGCTCGTTGTTCGTGGCAGTGGACGAA
TTTWTTTTWttacYTGTTTTKKCAATAACCATAGAGAGAGAGAGAGAGAGAGAGAGAGAG
AGAGAGAGAGAGAGAGAGAGAGAAGAAGAAGAAGAA
>Contig_1275
AGCGCCGAATAACTCAATTAATTTAACGCCTGGAAACCTTCGTTTTCAGCTCGCTACGCA
CTAAATAAnCTTTTTACTGGAAGACGGAAGGAGGGKWRGGGGCGAAGGTGATACGCACGA
ACAGTGGCAGCTTTtATAGAGAGAGAGAGAGAGAGAGAGAGAGTAGTTAGTT
>Contig_1279
ACAAGGCCAAAGACCTATCGTCGGGATACTGAGCAGGACCTGTTATGGATGGAGAGGTGA
TGGAATCCAGGAGGGTGAGGGAGGACTGAATCTAAaGGAGAGAGAGAGAGAGAGAGAGAG
AGAGAGAGAGAGAGAGAGAGAGAGAGAGAGAGAGAGAGAGAGAGAGAGAGAGAGAGAGAG
AGAGAGAGAGAGAGAGAGAGAGAGAGAGAG
>Contig_1285
GTGAGAGGGAGAGCTAGTGTGAGAGGGAAAGCTAGTGTGAGGTAGAGATAGTGTGAGAGT
GAGAACTAGTGTGAGAGTGAGAGCTAGTGAGAGAGAGAGAGAGAGAGAGAGAGAGAGAGA
GAGAGAGAGAGAGAGAGTAGTAGTGTGTGTGTGTGTGTGTAGT
>Contig_1306
AGCTATATAGAAGTAAGATTTTCAATTGAATAGAGAGAGAGAGAGAGAGAGAGAGAGAGA
GAgaCAGAGAGACAGAGAGAGACAGAGAGAGACAGACAGAGAGACAGACAGAGAGACAGA
GAGACAGAGACAGAGAGACAGAGAGAGAAACAGTTGACTATAAGTTAAAGTGGTACTAAA
TTTCTATAA
>Contig_1313
ACCCGCCATTAAATCAACAGTTTAAAAATGTACTTTACCTCCATATTTTCATCATGAGGA
aGAAAATAATAATTGCAAAAGATGAATGCGTACATGCTGGTGACTCTGTGTGTGTGTGTG
TGTGTGTGTGTGTGTGTgTGAGAGAGAGAGAGAGAGAGAGAGAGAGAGAGAGAGAGAGAG
AGAGAGAGAGAGAGAGAGAGAGAGAGAGAG
>Contig_1363
ACTCAAAGCTGTAACTCTTGTATGTGGTATTCAAACACTGCTTTAGGGTGACAGTCTTGG
CAGGAATGCATGCATACACACATGTTTAGTATAAGGCTTGAGTTTCAGTATTTATATATT
TTtCNGTTCCTTCTCTACCTGCACCTGTTTCACACACACACACACACACACACACACACA
CACACACACACACACACACACACACACACACACACACAC
>Contig_1395
GATTTTGAAGTTATAGTATTTAAAAGGCGGTATAAATAATTATTTTTAAATTCCGTAATT
AATTGCGGTACTTAAATKCTAACTTTATACACTCAAAATTATTAATGAAGAAATTTTTTT
WAAatTtAGCATATTACAGTATAGGCCTATTTCATTTAAAGATCATAATTAATGCAAGAT
AGAATCTCAAATCAGAAACAAAGAaGAATAATCGAGAGAGTTTCAATGAAARARRRAGAG
AGAGAGAGAGAGAGAGAGAAaGAGAAGAGAGAGAGAGAGAGAGAGAGAGAGAGAGAGAGA
GAGAGAGAGAGAGAGA
>Contig_1396
ACGTGTGTGTGTGTGTGTTTGTATGAGAGAAGAAGAAGAAGAGAGAGAGAGACAGAGGAA
GAGAGAGTGAGAGAGAaGGAAAAGAAAGATGGTGAGAGAAGGAGAGTGACRagGGRAGGA
AAAGAGAGAGAGAGAGATAGGAAGGGTGAGAGAGAGGGTGATAGAGAGAGAGAGAGAGAG
AGAGAG
>Contig_1432
ACGCCACGTATAAACGAGCGAGCGAAGTACCGTTAATTAAATACCCTAGGTCTATTCTTT
TTGTTTTAACATACTTGAAAACACACACACACACACACACACAcacaGAGGCCAGCTCAC
TCCATATATTTCTCTTTGAATGACTTCGCTCGCTCGTTTATACGTGGCGT
>Contig_1438
CGAGCGAAGTCTGTAAAGCGACTGTCTTACGTCTGAATAGATGGATTACTCGATCTTTAC
CTGGCTTCGTTCTTCCAACTTGATTTCTGACTCTCTGTCGGCCCTATTTTACGCCCCAAT
GATCGCACCCGATGATAACGTTCCTGGGCTAAGCGCCTTAGAAGAGAGAGAGAGAGAGAG
AGAGAGAGAGAGAGAGACAGAGAGACGAGA
>Contig_1462
GTCCCCGACATTCACTTTATACTGCAACATCGGGCCATCAGACGAGGGCTATTTAATGTt
CGAACACCcGAGTGTtCGGGCACAAATGGTCTCTCTCGTGTGTGTGTGTGTGTGTGTGTG
TGTGTGTGTGTGTGTGTGTGTGTGTGTGTGTGTGTGTGTGTGTGTGTGTGTGTGTGTGT
>Contig_1547
CGAGCGAGCGAAGTCGAGCGAGCGAATAATAATTTCAATAATGTTTTGTTCGATGTTGGT
ATTACACGGCATCGCTTTTAGTACTACATGACATGAAAACGCACATCGYTACAAACATAC
CAAaGCTTCACTTTGACNGAATCTATTCATTCTGCTGACACCGGAATTTACTCAAWATTT
CATWYCGYCCAACGAWTAAATAAATATGACTAAGCGTTGCAATCATTGAGAGAGAGAGAG
AGAGAGAGAGAGAGRRRKAGAGAGAGAGAGAGAGAGAGAGAGAGAGAGAGAGAGAGAGTA
AGTAGTAGTAGTACGTACGTACGTACGTTACG
>Contig_1594
ACCAATCCCGTTGACATCGCTTTRYAAATGTCATTTATTTGGTTGCTGCTTTTTATGTAA
GATKTGAAGCCCTTTCGCTGAAATGACAACAGCTGTCATCAGAAAATGCCATTAGATAAA
AATGCAACAGCGAACATGCACCGTTAAATTGAAACTGATGTGTGTTTAGATTTGCTGAAA
TTAATAATATATTTTAGAGAGWAGGAAAaTAGGTTAGAGAGAGAGAGAGAGAGAGAGAGA
GAKWGAGAGAGAGAGAGAGAGAGAGAGAGAGAGAGAGAGAGAGAGAGAGAGAGGAGAGAG
AGAGAGAGAGAGAG
>Contig_1596
TGTTCGTATCACCTGTCACTATAACAAATGATGGATGCTCGCGTTATAGACTATATTGTG
GATTAAAAAaGAACCCTATACAAAGAAACAAAGGTAACTCAGTATTTTTTATTAATGAAT
CTAATGGTATGAAAAAAAGAGAGACAAAAGAGAGAGATATATAAAGAGAGAGAGAGAGAG
AGAGAGAGAGAGAGAGAGAGAGAGAGAGAGGAGGGAGGGAGAGAGAGAGAAG
>Contig_1608
GCGCGTAAATATCAAATTTCGATTACCCAAATTTTTGTCATATTGGATTTCCATTATTAA
ACGAAATATTAGACCTAAAATGACCCTTATCGAACTCGTAAAAAAWWWtaAAAACCAAGA
TTTATAGGAAAGTaGTGCGTGCGTGCGTGYGTGTGTGTGTGTGTGTGTGTGTGTGGTGGT
AGTAGGACGTCAGAGACTTCGTCTCGTCGTTACGTTTACGTTACGTGGTCGGTC
>Contig_1619
CATTCACTTTTATGCCAATTGACTCGTTGACTTACTTCATAACATCTGAGTCAAAGGCAA
CGTGGTTTCTAAACTACGAGACTTGAGAGTTAATCATYTTtAATGAATGAGAGATCGAGA
RAGAGAGAGAGAGAGaGAGAGAGAGAGAGAGAGAGAGGAGAGAGAGAGAGAGAAGAGAAG
AGAGAGAGAGAGAGAGAGAGAGAGAGAGAGAG
>Contig_1673
CGAGCGAGATAGAGATAGAGATAGAGAGAGATAGAGATAGAGATAGAGATAGAGACAGAG
ATAGATAGAGATAGAGATAGAGATAGAGATAGAaGTTAAAGATAGAGtATAKAGAGAGAG
AGAGAGAGAGAGAGAGAGAGAGAGAGAGAGAGAGAGAGAGAGAGAGAGAG
>Contig_1689
CGAGCGAGCGAAGTCGAGCGAGCGAAGTCGAGCGAGCGAAGTTCTTCGGGGCATTTAAGA
GAAGATATACAAACTAATTATAATGACAATAGAGCAGAAAGCAAGAAACGAAAGTCAAAA
aGCAGTCACTCGAGAGAGAGAGAGAGAGAGAGAGAGAKAGAGAGAKAGAGAGAGAGAGAG
AGAGAGAGAGAGAGAGAGAGAGAGAGAGAGAGAGAGAGAGAGAGAGA
>Contig_1711
AATTCTAGCAGGTTCGTTAGGCACGACCTGTGTTTTTGAAATCCGTGTTGTGCATCATTC
AAAAGGTTATTGRCTTYCMAAWRWGAGAGAGAGAGARRRRRRRRRaGAGAGAGAGAGAGA
GAGAGAGAGAGAGAGAGAGAGAGAGAGAGAGAG
>Contig_1735
ACTCACTGCAAGCTGAGACAGCTTCCATGGGATGAGTCCGGTGACTCAGTTTCCCCATAT
TTACTTGTGCTGTAGTATATAATTCGGCATACTCTTTGACACGTGGGAAACATTTGNGAC
AAAAAaGAGAGAGAAGGAGGGGGAGAGAGAGAGAGAGAGAGAGAGAGAGAGAGAGtAGAG
AGAGAGNGAGAGAGAGAGAGAGAGAGAGAGACGGTAGTACGTACGTACGGTACGT
>Contig_1736
ACCCCCTTTAAGCTCGATCCAGCTATGGCCTCGGGTACCCCTTTGTGGATTTKKYMatTT
TCCTCAGGAAGGAAGACTTAATCTTAAATAATGKCGTGTCCMWTWAatTTTTtAAGAAAG
AGAAACTGAGAGAGAKAGAGAGAGAGAGAGAGAGAGAGAGAGAGAGAcGAGAGAGAGAGA
SAGAGAGAGAcGAnAGAGAGAGAGAGAGAGAGAGAGAGAGAGAGAGAGAGAGAGAGAGAG
AGAGAGAGTAG
>Contig_1765
ACGTGCGTAAGTTCGTGTTTGTAATAGAATAGAGAATTGTATTCAAAAGTGCGATACATT
CATGAAAGCAYTTATTTTGGTCCTTTGCAAATCTTTTAGTTCTGTTTAATATTCTAGGCC
GCAATCAGTTCGGACTCAAAACTGTGTTTAATTAGTAAACACGATACTGTAAACTGCTGC
CATCCAATGTTGCACCCAGGAAAATGATAATAAATATCGAGAGAGAGAGAGTGAGAGGGT
GAGAGAGAGAGAGAGAGAGAGAGAGWGWGAGAGAGAGWGWGAGAgagTAGATATATAGAT
ATATATATAGAGAGAATTACAAGAGTGACGAAGGAAGTAGAAAGTACT
>Contig_1810
ACCATCGGAGCATGTGTGTGTGTGTGTGTGTGTGTGTKWKTTWWYTHYcyTTYYTTYYAC
TTATATACATGATATAAGTGTTAGCCTGMCYTttaAAAGGTAAAGGGAcTCCAAGAAAAW
YhWTTTAGAGAGAGAGAGAGAGAGAGAGAGAGAGAGAGAGAAGAAATAGAANATAATAAT
ATAGAGAATAGAAGAAAGAAAGGAGAGAGTACAAT
>Contig_1846
GTTTCCAAGCACAACCTATTTTACGCAATTGTTGTTCATTGTGCCATAAAAAATTGAGCC
CTTGTGCACCCTTGCACCCCTTTAAAAAAWCTTATCTAAAGAAMAaTTAAATTGMTATTK
TATCTACGTATATTATCTTTtAATCTTAAGTGTGATTCTTtCACACACACACACACACAC
ACACACACACACACACACACACACACACACACACACACACACACACACACACACACACAC
AnMKAKAGTAGAGAGAGAGAGAGAGAGAGAGAGA
>Contig_1872
ATACATGGGAAAATGATTGGGGAACACTGAAAGATTGTATAGATTTTATAGCAGTGGATG
TGTCAATGAAACCGAGATTAATGGATGTAAATGTATTTAGAGGGGCAGCGAAAGGAATTT
CAGACAGAAATCGAAATGCTTTTCTACAAATGGCTAAAaGGAGATGAAGANAGGGRGTWA
AARARAaGAGAGAGAGAGAGAGAGAGAGAGAGAGAGAGAGAGAGAGAGAGAGAGAGAGAG
AAGAGAGAGAGAGAGAGAAG
>Contig_1874
ACTGAAGGCTAGGATTGAATACCGTATCCCCAGTGCAATATTCAATAGTAGCATTTCCAC
CTTTGCAATTAAAGTAACTAGGGTCACAATAGTTGCAACGTGGGAAGTTTCCGTCAGTTG
GGCAATTGTATGTTGATTGACAGTTGCTTCCAGTTGTAGTTGAAGTAATAGTAGTAGTAG
TAGTAGTAGTAGTAGTAGTTGGAGGAAAGCTTGTTGTAACTACTGAATTCTCACAATTTt
GTACATTGGGAAATGCAAACCCCCGTCAAACAGCGATTAGCCGATTCGTCGAAATAATCT
CCTTCCTTGCAAACTATCCGGTTTATTTCGTGTGGTTGTCCTTTGATTTGACATAAGTAG
TACGCATGACAGTTAC
>Contig_1904
ATAGTTTCATTTGTTTAAAGTTGCAAGAGAAAaTATTTATTTTAGCCATTTGTTTTAGTG
CAAAATTCTCTCCCTCTCATTTTAAATGCCATCCCTAAACTGAGNGAAGACGGAGAGAGA
GAGAGAGAGAGAGAGAGAGAGAGAGAGAGAGAGTAGAAG
>Contig_1920
TCTTCTGAGAGGGGTAGGGATCACTCAGAACCCTGTGGAGGAATCTGAGAAATTGCCTTT
TCCTCTTACAGAAATCTCTATTGGGTCCATGTCTCATCCATAAATGGAGGAGTCTTACTT
CAGCTAGAAAGACTCTTTCCAGTTTGGATCTCATCTTGGTTTTTTTTCTTCTTCTTCCTC
TTCTTCTTCTTCTTCTTCTTCTTCTTCTTCTTCTTCTTCAAATTATCATTCTTCACTTTC
TACTTTTCCAGTAAGAAGAAGAGCTCTCTGTTCAGAAAGATTACCAAGCAGGCATCCCTA
CTTCACACCAGTAGAaGTTTATCTTCTCTTAACCGGTCTCTGTCATCTGGGGAAaGACTT
CGCTCGCTCGTTTATACGTGGCGT
>Contig_1978
CATTCGACGTTTTGAAAATTCGAAGTTTAGGGTACAAGTCCGCTAYGTACGTGCGCAGAG
GAGGTACAATTCGCTGCAGCTYGTCCGAACAGCGACAGTGGAAATATGGGTAGAAGAGTG
CAACTAAGGTTACGTCTTTGCCTACAAAGAGAGAGAGAGARARAGAGAGAGAGAGAGAGA
GAGAGAGAGAGAGAGAGAGAGAGAGAGAGA
>Contig_1981
AATTCACTTAAATATTCAAGTTCAGGTGTATGGCATATTTCAGTATGCAATGAATTCATA
TAATATTATATTTCCTTAGACATTTCCTTTTCCAGTTCCACCGAATTATATGAGAGAGAG
AGATGTAGAGAGAGAGAGAGAGAGAGAGAGAGAGAGAGAGAGAnAGAGAGAGAGAGAGAG
AGAGAGWRMGAGAGtAGAGAGAGAGAGAGAGAGAGAGAGAGAGAGAGAGAGAGAGAGAGA
GAGAGAGAGAGAGAGAGA
>Contig_2002
ACGCAGAGGTGGTACAATCTGCCcTCAGCTCATTCGAACAACGTCCATGGAAGTATCTGT
AGAAGAGAGAGTGCAGCAACACCTCTACGTACAGAGAGGGAATGTTTKRAAAWWtaGCGA
GTGACGGAGAGAGTGAGAGAGAGAGAGAGAGAGWRGAGAGAGAGAGAGAGAGAGAGAGAG
AAGAG
>Contig_2022
ATTTCTGTAAGCGACGAATTGACAAGCTATAAGCAACCGGAGGSMWWAAacGTGAAACAG
AGAGRGAGAGAGAGAGAGAGAGAGAGAGAGAGAGAGMGAGAGAGAGAGAGAGAGAGAGAG
AGAGAGAGAGAGAGAGAGAGAGAGAGAGAGAGWRGTAGTAGTAGTAGTAGTAGTAGTAGT
AGTAG
>Contig_2057
CCACACTGCTCCTCTCCTATTAGTCTCTCCGTCCTCTGTACTACTCTTTCTATTAAAATC
CTATCTATTGCAGATGCAATAAGAATATAAGTAAAAGTAATAAAATTGTTGCAAAAACTG
TGCAACAAACTTTGTAGTGACRTGACGTCACGCGCTTCTAATTTCGTGTAGGAAGGATTT
ACTGAGCTTTCCAATATCCAATTTTGCTTAAAARGGgaATATTATTGAATGTCATAAGGA
AAATAAGCTACACGACGGAGATGGTTTATCYACGMACTCAGTAGAGAGAGAGAGAGAGAG
AGAGAGAGAGAGAGAGAGAGAGAGAGAGNGAGAGAGAGGAGAGAGACGAGACGAGAGAGA
CGTAGA
>Contig_2087
CTATGACTAAAGTGTAATAAATAAATCCAAAATTTTATTACTTGACCGGACGTAGTGAAG
GGAGTGCAAAaCTGAAGTGAATTAGCTTAAAaTATAAGAGAGAGAGAGAGAGAGAGAGAG
AGAGAGAGAGAGAGAGAGAGAGAGAGAGAGAGAGAGAGAGAGAGTAGTAGTAGTAGTAGT
AGTAGTA
>Contig_2150
CTTGAGTCGGATTTGTGGGACACCCCCTCACACTCACCCTCACACGCACACCCCCTCACT
CTCACACAAACACACACACCCTCACTCTCACACAAACACACACACCCTCACACAAACACA
CACACCCTCACACACACACACACACACACACACACACACACACACACACASACACACACA
CACACACACACACACACACA
>Contig_2168
CATTCGCTCAGGAACGGCCAAGAAATCTCTTGGAATGCTCAAAAACATTATTCAACGGCA
TTAATATAAGATGTATATACGTATTACAAACTCACACACACRCACACACACACACACACA
CACACACACACACACACACACACACACACACACACACACACACACACACACACACACACA
CACWMMMMMMCACACACACACACTACACGACCACACAC
>Contig_2185
CTGTGTCAACCATTTTCCTATATATGTGGGTTGCCGTCTTGTGAGAAACGCAAATTGGCG
ACGATTTTTAAGGATCCGATTAGTTATGGAGAATTATGGAGAGAAATGGATAGTAGTacY
TWGACAGGTTCTGCTTAAGGACGAACACGAAGAGAGAGAGAAAGAGAGAGAAAGAGAGAG
GGAGGAGAGAGAGAGGAGGGGaGAGAGgAGGAGGRGRGKRRGWGAGAGAGAGAGAGAGAG
AGAGAGAGAGAGAGTAATAT
>Contig_2194
ACCCATCAAATGAGTCAAAGGAAAAGTGAAAGACCTTACCTCCCAAACCCCCCcAAAATG
GGAATTGAAAAAWTtaGAGTWWKRAAAAAATaGCGAATTGACTGTTGCAAAAGGTGATTT
TAATGAAaGCTAACAATTGAGTGAGGCTGAAGACCAACAATtAAGATCAAACAGAGCAGA
AGATGTGACCTATTGAACTTGACGAGATACTCTTAAGCGAAAAGAGAAGGTAGAGAGATT
TGAGAGAGAGAGAGAGAGAGAGAGAGGAGAGAGAGAGACGAGAGA
>Contig_2197
CGAGCGAGCAAGTACATGACCTAGACTACCAAAaCACTACACACACACACACCACCCACC
TGTGTACATGACCTAGACTACCAAACACTACACACGCACACACACACACCACCAGCCTGT
GTAGATGACCTAGACTACCAAACNCTACACACACACACACACACACACACACACACACAC
ACACACACACACACAACAAACAAAACACACACACAC
>Contig_2199
CTTTCACGCGTAAATATTAACCATTCATTATACAGTAAACTTWCACACTGCGAGTGATTT
CTTTTATTGKTATGCCGACCCACgTTTTCAGGATATAAATGTGCAMACAAATTGTATATG
TATCGAAATGTACACGGAAaTAATCTATATTTATTGCCAATAAGTTCCAAGAAATGATAT
CGAATTCTATATTCATTATTAATGGCTTCAAATTCCATAATTATTATATGACGACTTGCG
ACTGTGtCATTCCGACTAACAATTTTTtaCACATTTACTATACATATGCACGAAAATCGT
GCTCTGTAACATGCGAGAGAGAGAGAAGAGAGAGAGAGAGAGAGAGAGAGAGAGAGAGAG
A
>Contig_2205
GATTCATGTTAATGTAAAAAGAAAACCCAAATTCGTTATTTTACTCTCTTTATATTTACT
CTCTATTTCAAAacMWKRAATAAAATTCAACAGAGCGAGTCGTGGAAAwTtaCTTTTGAT
CTCGCCTTGGATTTTCGAGTTTAACAAATCAAGTTAAATTATTTCCAAAAGTGTTTCGTT
ATTCAAACAATTTAATCTTTTGCAGCTGTTTCCACGGAGAAATTAAATCGTTAATTGATT
TGATTTTTATTATTATTATTGTGTGTGTGTGTGTGTGTGTGTGTGTGTGTGTGTGTGTGT
GTAGTTA
>Contig_2254
CTTTCTAATTCCCTTAAGTGCATTAGTAAGCAGGGTCCGGCCATAAGAAATATTCTGCAA
ACTTCTGTATACTTGAATCKGTATTTTGTGCCACAGAAATTMATCTTTTTCTTACATTTA
TTTATTGGGATTTTCTATCGGTTTAWTTAAMTATAGAAAATAAACTAAAATTYAGAGCGA
ACATAAAAGTTAAWTCTTCTATTTAATAATAATTAAACTGATGATAAATTAAATCGATGA
GAGTGAAATaGATTAAAAGAAAGAGAGAGAGAGgAGAGAGAGAGAGAGAGAGAGAGAGAG
AGAGAGGA
>Contig_2332
GTGTGTGTGTGTGTGTGTGTGTGTGTGTGTGTGTGTGTGTGTGTGTGTGTGTGTGTGTGT
GTGTGTGTGTGTGTGTGCGAGTGTATATGTATATGTTTGTGTGTATGTGCATGTGTGTTG
TTTTTGTGTGTGTAAAAGTCAGCTAAGGACTGCAGACTAGCTATGATTGAGAAAGAAAGA
GTAGACAGAGGAaTTTAAAAAACTGCAAATGAAACGTGGCTGGAAACACGTGTGTAGGGA
GGGAATTCCACAGACGTGAAGWTYTRGRTATGAATGAGTTRCTGAACTTWGRTGTTCGCR
TGGCTGGYGTTTGGACTACATAGTCATGAGCAGCTGCGGAAAAACGARTGCCTYGAGCAA
ACRTRWGCAGAKGTGGTACTTCGCTCGCTCGTTTATACGTGGCGT
>Contig_2408
AGTTCAAATCCGTGTTTGTTTAACAGATAAAGTGAAGTGACGTAAGAGAGAGAGAGAGAT
AGAGAGAGAGAGAGAGnGAGAGAGAGAGAGAGAGAGAGAGAGAGAGAGAGAGAGAGAGAG
AGAGAGAGAGAGAGAGAGAGAGAGAGAGAGAGAG
>Contig_2409
TAAACGAGCGAGCGAAGTAATTCCTGCAATACAGTGTAAATTCCTGTGCTATTTCCAATG
CGATTTCCTCACAAATTCCAATACAGCAACGCAGATTAAAAAGAGTAAAAAAAWtaGTGG
TTGCGAGAGGGAAAGAGAGAGAGAGACGAATGGTGCACTAAATTTTWatTtAATTATATG
GGAATGCCAAGTTCCATTCTAGAGTACAAGCGATTGCTTGTCATTTCATGAAAATaGCAA
AGGATTAGCAAAGAAaCAGAGAGAGAGAGAGAGAGAGAGAGTGAATGGT
>Contig_2416
TGTTCCACTCAAATGTATTTAATGATACAGTATTTTTCGTTTGTCATTGGCAGGCAAAAa
aTGGTGTGTCCTCCACACACACACACACACACACACACACACACACACACACACACACAC
ACACACACACACACACACACACACACACACACACACACACACACACACACACACACACAC
ACACAC
>Contig_2455
ACAGAAAAGGGAGAAGAGAGGATTCCTTTCAATTGTCAGAGAGCGGGAACGTCAAAGACA
GAGAGAGCTCCTTCAAGCATCGGAAAGAGGGAGAGAGAGCACCTTGAAGATCCATTTAGA
GAGAGAGAGAGAGAGAGAGAGAGAAAGAGAGAGAGAGAGACGT
>Contig_2460
CATTCGACGTTTTGAAAATTCGGAGTTTAGGGTATAAGTCCGTTGTATATACCCTCTGAT
CTGGTACKGTTATTTGGTTGTCAWGTRCGACTTCAAATAAATTTGTTGGTATGAAAGGAG
GAAAGGGAATGCACGGGAGTGTGTGTGTGTGTGTGTGTGTGTGTGTGTGTGTGTGTGTGT
GTGTGTGTGTGTGTGTGTGTGTGTGTGTGTGTGTGTGTGTGTGTGTGTGTGTGTGTGTGT
GTGTGTGTGTGTGTGTGTGTGTGTGTGTGTGTGTGTGTGTGTGTGTGTGTGTGTGTGTGT
GTGTGTGTGTN
>Contig_2473
ACAGTACATGTATACATTTATGTTCTAAACCWTTAACTAATTTTGTACACAAACTACGTA
ATAAAGTACAATAGACCCATATGAAATCATTAGATCATTAGAGAGCATGATTGCTTtGAG
AGAGAGAGAGAGAGAGAGAGAGAGAGAGAGTAGAGAAGAGAGAGAGAGAGAGAGAAGAAG
AGAGAGAGAGAGAGAGAGAGA
>Contig_2501
TGTTCTTCCGCAATTGTACCTCTACTACAAATAGTTTtATAACAGGCCATATGTGTAAAT
GACAYTTCCAGAATTCTCTGAGTAACATTTTAAAaGCCTAAATTATTTATATTTATATTT
TCtAGGCAGTTGATTACGATTCAAGTGGACAAATATCGGTGGAGGAATACAAGACATTTt
GTAGATGTCTGAACCTGCCAGAAGAGGTATGTACGGTAATAGTTAGTAAATGTAWCTTAA
CCTGATGAAaTTTATATGYTTATTAATGACTGTGTGTGTGTGTGTGTGTGTGTGTGTGTG
TGTGTGTGTGTGTGTGTGTGTGTGTGTGTGTGTGTGTGTGTGTGTGTGTGTGTGTGTGTG
TGTGTGTGTGTGTGT
>Contig_2512
AGTTCCAGGGCAGCTAGGATCCGTAGGGGCGCAACTCCCTAAATGCAATCTACCAGGAGA
TCTCAAATGAAATCTCCTGTCAAATTACACTCCTTACGGAGAGAGAGAGAGTTACAAGGA
GTTACAAGGAATAGAAGACTTCACAGAGACCTTACGATCCATGCGAGGTGAAGCCTGTCA
CACAGCATTCATTCTCATACGCTAAGATAGAAAAGAAWWGGATAGAATCTCTATTCTAGA
GAGAGAGAGAGAGAGAGAGAGAGAGAGAGAGAGAGAGAGAGAGA
>Contig_2535
ACTGAAAGTTCATCATTGAAAAGTTTGGTATAGGGTCCAAGATATGGGAACAAGAGTCGG
AAAAACAGTTCTTGAACATCAAAGGAGGGGRMSGGGGGGGRRRRratTTTTTCCtAGGAA
TTCCTGGATTCGAGCGCAGAGGTGGTACAATCTGCGTCAGCTCATTTTAACAACGCCCAT
GGAAGTATCTGTAGAAGAGAGAGAGAGAGAGAGAGAGAGAGTAGTGTGTGTGCATAGAAT
GGTGGGAGGGAATAACTTCGCTCGCTCGTTTATACGTGGCGT
>Contig_2546
ACTGCATACAGAAACGACATGCATCCACCAATTGTTTGATATTACTGCAGACTCAGGCAG
TGGAAACAGAAACTCAGCTGTATGCATTCACACTTTCGTCAAATTtCTTTCTTTATTCAC
ATCAAGAGTAAGAAGAATTGAGGCGGTATTAATAAAGmYWAATGCAATGCTGTTTAATTT
GTCTGTTTTtCTGCATTTAATTTCAGATGAATCAATTGTTGTTCTCTTCCTTtACCAAGA
GAATACGTGAAGATGTCACtACACGAGATCGAGCTCTTAGTWAWKRRSMAAAAAAAGTGA
GAGAGAGAGAGAGAATGTGAGAGTGAGCGAGYGAaGYGAGTGAGTGAGTGAGTGAGTGAG
TGMGTGAGTGAGTGAGTGAGTGAGTGAGTGAGTGAGTGAGTGAGTGAGTGAGTGAGTGAG
TGAGTGAGTAATAAATGGAAAGAGCACGAGATGAGAAAATCATTACTGCCATTAAAAATT
GAGAAAATGACTAAATACTGT
>Contig_2564
ATTTCGTAAGTATTGAATGCACACAAACTGACCCACTTTTCCTtCCACCATTCTTAAATG
TGAATGACCCTTCTCTCTCTCTCTCTGTtCTTGCTCTGTCACTCTCTCCCTCTCTCTCtc
TGTCTCCCTCTACGTCTCTCTCTATGTCTCTCTGTTTCTGTCTGTCTGTCTGTCTGTCTG
TCTGTCTGTCTGTCTGTCTGTCTGTCTGTCTGTCTGTCTGTCTnTCTSTCTSTCTGTCTG
TCTGTCTGTCTGTCTGTCTGTCTGTCTGTCTGTCTGTCTGTCTGTCACTTCGCTCG
>Contig_2565
ATTTCAGAAGCACACTTAATCGAACTTCAGTTGATTTTTGTTATAGATTAAGAACTTTAG
ATTTtACTAATGGAAAAaTaGCTTAGCTTAGATGTAGTGAGTTTATTTACAAAAGGTCCT
GTAAATGATGTCATCAAAATTTWAMMRRAARGKTwACCTAACATGAATTTGAATATATCT
ATATCAATAAGAAAATGTATCAAATTAATAAAGCTGTGCATTAGTGATAATGTTTTTAAA
GTTCAATGGAAATTTCTATCGTCAGAAGTATGGTATATATATATATATCTATCTATCTAT
CTATCTATCTATCTATCTATCTATCTAT
>Contig_2610
ACTGTATTATACGAATATAGCTGCCCTGAGTGCACTGCAAAGAGCTCTCAGTCGAAGCTT
AATATTTACAAGATGAAGGCTTCTAAATATAACTTAAAACGGGGCACGGTCATAAGGTGC
ATATCGTCATACTCATAGGAGCCATGGCTTTAGTGTCATTATTGTTCATCATTTCCATTT
AGATTTAAAATGATCCTCCTCCCCCcTCTCTCTCTCTCTCTCTCTCTCTNT
>Contig_2620
TCTTCTTGAGAAAGGTTGATTTCATTCAAGCCTTCCGAATTCAAGTTTGGTTCGAATTGC
AACACTGGTTCGGGGATGAAGTCCCCcTTCCAGTTTGTTAAATACCGATACAAAGTACTG
GKWKAGAGAGAGAGAGAGAGAGAGAGAGAGAGAGAGAGAGAGAGAGAGAGAGA
>Contig_2657
AGTTCTGAGACCACAAAGAGTTCATCCATATTTAGGTTTTATTATTTAATTGCAGTATTt
ACGAAGCTCATTGTGTGTGTGTGGgTATATATATGTGTGTGTGTGTATGTAGGTGTGTGt
CGTTtATGTGTGCGTGTGTGTGTGTGTGTGCGCGCGCGCTTCGTTTGTGTTGTTTTGTTG
TTATGTGTGTGTGTTATTTTGTGTGTTGTTTGTGTGTTTGTTTTTTTGCGTGTGTGTGCG
CGTCGTTTTGTGTTATTTTGGTTTGTGTGTGTGGTGTGTAGTAGGGTGTTTGTGTGATGT
GTGTGGTGTGTGTGGCGTGTAGTAGGTGTGTGTGTGTGTGTGTGTGTGTGGTG
>Contig_2680
CATTCAATTAGGAAGTGTGAACAMAARRMMRGRAAATCAAGCAAGGCTGTTAGAAGGAGG
GAGGTACATTAATTTGAGAGAGAGAGACACAGACAAACAGACAGACAGATAGATTGAGAG
AGAGAGAGAArRRRRRARAGARAARAGAGAGAGAGAGAGAGAGAGAGAGAGAGAGAGAGA
GAGAGAGTAA
>Contig_2757
CACACACACACACACACACACACACACASACASACAGACAGACAGACAGACAGACAGACA
GACAGACAGACAGACAGACAGACAGACAGACAGACAGACAGACAGACAGACAGACAGACR
RGACGGACGGACACGAGTACTTCGCTCGCTCGTTA
>Contig_2763
ACATTTAAAACTTTGAAATTTGAAAAAaGGATGATAATAAAAACTTTAaCAATACAGCCA
TATAACAATAACAAACAATAAACAGCTTGAATGAATATAAATGGACGGATGGGTGGgACA
GACAGACAGACAGACAGAGAGATAGATAGATAGATAGATAGAcTAGATAGATAGATAGAT
AGATAGATAGATAGATAGATAGATAGATAGATAGATGTGAACTGAT
>Contig_2765
ACCCATAAGAGTRTACTTTGCTTTTGTGTTACGAGACCCAACGTGCATAACTTTGCATTT
ATCCACGTYGAAAYTCATTTGCCACTTATTCGCCCACTCCCCcTWRKTTTGTCTRAGTCR
TTTTGTAAGTTAACCACCCCACAGATATCCGCGACGTTATTTCCCAGTTTTGTGTCGAGA
GAGAGAGAGAGAGAGAGAGAGAGAGAGAGAGAGAGAGAGAGAGAGAGA
>Contig_2813
TGTCTGTCTGTCTGTCTGTCTGTCTGTCTGTCTGTCTGTCTGTCTGTCTGTCTGTCTGTC
TGTCTGTCTGTATGTCTCTCTGTATGTCTGTATGTCAGTCTGTATTTCTGTCTGCATATC
TATCTGTCTGTATGCCAGTCTGCAAGTCTATCTGCCTGTATGTCTGTTTGCA
>Contig_2819
ACATGTGCAGATAGGGTGTTCCACAGACGTGAAGTTCTTTAGTATGAACGAGTTACTGAA
CTTTGATGTTCGCGTGGCTGATGCTTGGACTGCATAGTCATGAGCAGCTGTGGAAGAATG
AGTGCCTCGAGCAATCGCGCGCAGAAGTRGTGCAATCCGAGTCAGCTCATCCGAACAACA
CCCGTGGAAGTATCTGTAGRAGAGAGAGAGAGAGAGAGAGAGAGAGAGAGAGAGAGAGAG
AGAGAGAGAGAGAGAGAGAGAGA
>Contig_2826
GTACGAGGATTTTGAGTTTAGAGTGCATGCAGTGCAGAGTTTGAACTCTCAAGGTCGGGT
GTTGCGTTCACGATTTGGACATATATGCGTTTTTCAGTGAGCATCCCAAGTAGGCCTAGT
CTAAAAAGGTTGATGCAACGTTAAGAAACATTGAATTGCGGTTGAAGAGGGCTACGAATG
CAACTAAAAGTAATGGTGAAATGGACTGTAGTCACGGCAGTTAAATTTACAACTATTCTA
AACGAAAGTTGGCGAAATGTTGCCAAATTTAAGTGTaGTGTGTGTGTGTGTGTGTGTGTG
TGTGTGTACTTCGCTCGCTT
>Contig_2840
ACCCACATTAAAGCAGCACTAAGTACGATTAAATTGGAATGCATGTGGTGATGCAGCTCT
GGCCTATACATACATACATACATACAAACAAACATACAGCTAGATAGATAGATAGATAGA
TAGATAGATAGATAGATAGAATTGTGTGTGCTTGTGYYTTTTTCTTGGGCTACTTTATTG
ATATGAAACACAAATGAGCAAATCCATCACAGTGATTGAAATGTGCTCTCTCACTCCTCT
CTCTCTAATGAGTGTGTGAAGTGCTGAGCATCAGAAATCACTCTG
>Contig_2848
CGAGCGAGCGTGCGTTGAAAGTACCGCTTTTAGTTTCCCTGTTTCTTTCTRGCCCcAMCA
TGCTTTGGTTTGGMACCTCCCCTAATCTTTGGTATKGNACCCCCCCccTATCTTTGGTTT
GGCCCCTYCCCCCAKWGAGAGAGAGAGAGAGAGAGAGAGAGAGAGAGAGAGAGAGAGAGA
GAGAGAGAGAGAGAGAGAGAGAG
>Contig_2849
ACTCTTGCAAATTTGTCCCCACATAAACCACGCGTCTTTACTTTGAGATTAAGAGCATCT
TCAGCTTACACTGTCATTTtATTTTCCATTACTGAACGGACAACCATTCCTTCAGAGAAA
TTCTACTTTTGACTCCACATTAAATGTCAGTAAACATTAAATAGTGTGTGTGTGTGTGTG
TATGTATGTGTGTtGTTTGTATGTGTGTATGTATGTTTGTTtGTTTGTTtGTTGTGTGTG
TGTGTGTGTGTGTGTGTGTGTGTGTGTG
>Contig_2860
ACTGATTTTGCAACTGTAGGCATCTACAAAAATAAGGTGGGCCAACTGTCATTTACCAGT
CAAACTGGGAGTCCTTAAGAAGATAGATAGATAGATAGATAGATAGATAGATAGATAGAT
AGATAGATAGATAGATAGATAGATAGATAGATAaTAGATAGATAGATAGATCGTGCGGTC
TGATCGAGACATTTtGTTTATTCAAAAaGACAGGAGACAGGTGGTGTTGTGAGGGGCGAT
GAAGAAAAGGATGAAGGATCCAACGTAATATATAGGCCTGTATTAGCCTAATTATAACTG
GGCTAAGGCCCATGTCTTCCCTTGACCAACACGCTAGTGTCCGTCCCCAAAGGATTATGA
CTTTTGtATCTCGAGAGCCTATGATTGGCTAAAGTTGTaGTCCAGTGTGTCTGTCTGTGA
AGGGATCATGAGATATCATTGACACTACAAATAGGGGCAGGAGATGGCAAATTTGCTCAG
AGTTGAGACAGCTG
>Contig_2870
AATTCYAACCAATAACGAGACGAAGTTAATTTtAGACTTTTGGCATCATTTAYATATTTA
GCATATCCTATTCATTCCWACGCGAACTTGGCCTTGAAAAaGATTTCTTGTATGTGCCTG
TCTGGCTGCCTCTCTCTCTCTCTCTCTCTCTCTCTCTCTCTCTCTCTCGTCGTCGTCGTC
GTCGTCGTC
>Contig_2875
ACCACCTGACACTGCTCCGAGTACCACTAGTGGTACGCGTACCACAGTTTGAGAACCGCT
GGTCTAGAAAGACCTCCGAGTTACAAATTCTCTTTTGGTTTTCGAGACAAGTGAATTCAA
AAATGACTAATATGAGACTGACTGACTGACTGACTGACTGAATGACTGCAGACTCACTCA
CTCACTCACTCACTCACTCAATCACTCACTCACTCACTCACTCACTCACTCACTCRCTCA
CTCACTCACTCAATCACTGATCATCAAAACCTCTAGGTAGGGCCTAGAATACAAACATCC
GAGAATTTCCATTATTGGAGCATATAC
>Contig_2889
CATTCGCTTAAAAAATAGTTTGTTGACACAATGCAAATTATAATGAAACTCGCGTTTCCA
CGATGGTTTtCTTATCCCAATCTCTGAACGCTTACTATATATCTCTTTGATTGTTTTTTW
AGACGCGATTCCGCAATATTGTAAGCTTTTATTATCATTCTTATTATTATTATAATTTCG
GCAAATTtACAAGAGTTGACATTTTATATTCTTCACGGCAACTTTATTTGCTTATTTtGT
ACTTTtAATTACTTGtCATTCGTAGAATATTAGAaTTTTAAAGACACGCTTATACTAAAA
GATTGTTTATTCCTTTTGTTATGGAGGAAGACAGTGTGAGAGAGAAATAAAGGAAGAGAG
AGAGAGAGAGAGAGAGAGAGAGGAGGAGG
>Contig_2893
ACTGCAAAATGCGTTAATTGTTAAAGTTGTCCAAATAGGAaTAAAaTTGTAATTACAAAA
WTtaCAGTTATAAGCTTTCGAATTTGGAAAAMYTTTTTAAagKCAGACCAGTGAGAGAGA
GAGAGAGAGAGAGAGAGAGAGAGAGAGAGACGAGACGAGAGAGACGAGAGACGAGAGACG
AGAGA
>Contig_2895
AATTCTTGGCTTAATGGCGCGCCTTTCTaCTCAGACATTCGACGCAATTTTTTCATTCTG
GCGCAGAAAGATTGGTTAATTTTCTTAAaCTCAGATTGAACCGCATTAATTAGTTGTAGA
AATTTGTTTGCATAAAATATTTTTTAATTCTTTTTTYYAAAAATTTATTCTATTAGCATC
CTCTTTGATAGTTAAATCACTAAATGATAACTATAGAGAGAGAGagGGAGATCGAGAGAG
AGAGAGAGAGAGAGAGAGAGAGAGAGGAGAGAG
>Contig_2937
ACAAGAAATGTACATGCATACCTTAATATTTTTACTTGCATTTTTAATTTTCATAATGAT
GCATGTCTACTACCAAAGATACTCTCTTCTACGTAGTTTtCATTAGAGAAGGCATGAAGA
GAGAGAGAGAGagTGAGATATAGGAAAGAAAATGNGATAAGAGAGGAAGAGNGAGAGAGA
GAGAGAGAGAGAGAGAGAGAGAGAGACGAGAGA
>Contig_2985
TTTTCTGAGYTTCAAATATGAAGGTTGTTTAAAGGCGTCAAAATTCATTTTCCTCAGTAC
AATGCAATGAATCGATGGCTGCAAAGTCTTTAGAAAATGGTCCTAAGGAAATCACTAGGG
GCCAAAGGTCGTCTCTTTATGCCTTTTCGAGGCATCTTTtACACTGGAAATCATAGACAT
AATAAATGAAGGTtAGAAAACATTAAAAAGTTCAATTATAGAGAGTAAGATGGTAGCAGA
TAAAGTGTTAGAGAGAGAGAGAGAGAGAGAGAGAGAGAGAGAGAGAGAGAGAGAAGAAGA
GTAGGAAGGAAGACG
>Contig_2998
ACGCACCGTTGTATTGAGTAMYACTGCAGAGGATGTTTACTGTTTACCGTAATTGAAAGA
ACAACGAATGAGTTGATGGGTTCTTAATCGGAGACACCCATTGGGGTGGAATGGGGACCA
AAACATGGGGCTCAAAGGGGGAGGRACTGCAATCKAAAATAGGATAAGAACTTACTTATT
TCTGATATTTAACRTAATTAACAATCAAAArGKWCTGAAACTTTCKGTGTTTACAAAACA
CAATCGAAAaGATCGGAGACAATACACTATAAGAGAAACAGGAATGGAAAAAGTACTACA
AAAGAGATAGATAGATAGAGAGAGAGAGAGAGAGAGAGAGAGAGAGAGAGAGAGA
>Contig_3043
ATTTCTAATCATTTTTTTCTCCGATTGAAAGATTAGACGTTTGAGGTGTATAATCACCCC
TTTTTCCGGACGTCAAAATTAAAAATCATCATTCTTAAATTGTTTGCCGAGTTCTAGGCT
CTACTCATGGTCGAGATAACCCCCCCCCCccGCCTTCCAGCTGGTTTATATTTTGTATTT
AGGTATGATCTCCTATTACCTaCGTTGCCGTTGTAGCGAGGTATTTAACTTTTCTTtCCA
GTGTTTTAGSYKRAWKKAAATTTTTTTttAGATTGTCTCACTCGCTCACTCACTCACTCA
CTCACTCACTCACTCACTCACTCACTCACTCACTCACTCACTCACTCACTCACTCACTC
>Contig_3088
ACTCGCAAGATATGTCTAAAAATGTGCAAGCCGCGATCTAGACCTACCTCTTTCAGGACT
AGTTAACCCcTTATTATCCTCGAGCAATTGCAACCAAACACTATATATACACCTGAGTGC
GATAATGGAATTAACAATATTTGCAAATTTtGAAGTGCCGAAATTtACGATCAAACGTTT
TACAGTTATCGAGTGACACACACACACACACACGTACGAaCGCACGCACAAGTACGCGCG
CACACACnCACAMMAAWWAACACACAAACACACAAAAaCACAGAGAGAGAGAGAGAGAGA
GAGAGAGAGAGAGAG
>Contig_3091
ATACATTAAAAGTAACATGAAATATAGGAACAGTAGTTCATTTATCAAGATTWCAGTAAT
CACCCAAAACTATCTAAATATTAAAARCATTCCGCCAAAAGGAAAAGAGTGAAAGAGGAA
GAGACATATAGGGAGTGAGTAAGAGAGAGAGAGAGAGgAGAGAGAGAGAGAGAGAGAGAG
AGAGAGAGAGAGAGAGAGAGAG
>Contig_3114
ATCTATCTATCTATCTATCTATCTATCTATCTATCTATCTATCTATCTATCTATCTATCT
ATCTATCGAAATATATCCGAATCTATCAGAATCCACATGAATCTWTCTGAAYCAAGATRA
ATCTATCTGAATCTATCGAAATAWATCTGAATCTATCTGAATCTAWCYGAaTCTATCYGA
ATCTATCTGAWTCTATSTGAATCTATCTRAATCTATCTRAATCTATCTKAATCWARATGA
ATCAAGATGAATCAAGATRAAWCAAGATRAATACACATGAATTCTTCTGAATCAATCAAA
TTCTCATTGAATCTATCTGAATCTATCGAAATATATCCGAATCTATCTGAATCAAGATGA
ATCAAGATGAATCTATCTGAATCTATCTGAATCTATCGAAATACTTCGCTCGCTCGTTTA
TACGTGGCGT
>Contig_3178
ACACGTGGATATATGGCTGTATTAATATACCTGTTTAAAACCAGTTACCTTTAGCAACTG
CTTCTCGAAGAGAGGCAaaaTTTTNTAGAGATCCCTTGAGAGAGAGAGAGAGAGAGAGAG
AGAGAGAGAGAGAGAGAGAGAGAGTAGAGAGTAGTAGTAGTTAGTAC
>Contig_3182
ACGGAAGCCGGTAAAATACTGAGAAATTTATTTTATAAAAATCAGTTCATAGATTAAATG
TAAATCCGCTTAGAATTTCCAATGTTACTGTACCGTAAAGTAGTTAGGTTTWCGTMATAG
TTGGAATGATTGTCGGTAATCTGRGGTATACACGGGTGGGTGACAGAGTGGGTATATGGC
CTGTGGGTATATTTAGGAGCCAAAAAaTGCACAGGTAGACACTGAATCGTCRATACATAT
TTCAGAAAGACCCGGAGTTCCTCCCTGAACATTAATTGGAGTAACTATAAAGTTTCAAAC
AAATTCTTCTGCACTTCTAACGCTATTTACTTAAGCTTACAGGCAAATGCAGGCACTCAG
ATAATAAGAGAGAGAGAGAGAGAGAGAGAGAGAGAGAGAGAGAGAGAGAGTAC
>Contig_3257
AAWTYCMWTTWAAGATACCGCAAAAYCTTAAATTTARGAAWTCGTCAaCTTCTCGTCTCG
TTCAGAAGCAAGCAATTTTtGATAGGCCATTGACCAAATTAGTTAAGRACAGTATGAAAY
CAAGMAAACAAACAAATCgTTRACKAYTTTTTTAAGTAAATTCTTATTTtGCGTGTTACA
TAAACATAGTTGAGGATAWACAAGAATGTTAAAAGTTAAGAATCAATYYTTTTTTTTTGG
CACTTCAGTGACTCACTCGTACTTGAGGGGAAATAATATTATTATTTAAWTCGTTGCATG
GGTCTGTCTGTCTGTCTGTCTGTCTGTCTGTCTGTCTGTCTATCTGTCTGTCTGTCTGCC
TATCACGAGAGAAACATAAAATCTTTTAGCAAAAGTACTCCTTATAAGTTCAATGT
>Contig_3308
AAGCGAGCGAAGTACACACACACRCRCACACRCACACACACACACACACACACACATCAC
AGACGTGAGACAGACAGACACACACACATCACAGATGTGAGACAGACACACACACACACA
CACACACAcaTCACAGACACTTCGCTCGCTCGTTTATACGTGGCGT
>Contig_3328
TCATTTGGAGTGAATTATATAAATGTTTTATATCTTCATCACTGGAATGAACCTCAGGTG
GCAAAGAAATGGAAGGTTGGGGTTGACAACCCCTGTGGTTTGGGATCTACGCTCCCTAGA
GGACCTATTATATAGACTTCGAAGCGTACTCAATTTTCTCACTCTTCGTTTTCTCCCACT
ACCTTTCTCTCTCTCTCTCTCTCTCTCTctTTATTCACTCTCACAATAACCAAAGTTAAT
CTCCTCAGAGATACTTTATCGTTATATTTATATGTAGAACGACTTCGCTCGCTCGTTTCA
GTTTACATAATtCTTTGTTTCTCTCAACCACAACAGAAAAGTAGGTTGCACTTAATTTCA
GTGTGCGCACTTATGTGTGCTTACAGTGACTTCGCTCGCTCGTTTATACGTGGCGT
>Contig_3416
ACGCCACGTATAAACGAGCGAGCGAAGTACTTCGCCGCTKKCTTTtCTGTTGTTGTTACC
ATGTAAGTCGTCATTGTTGGATGGGAAGCTAGCTTTAAACCTTANCGTTTAAGtAATGAT
TAGTCTGTCTCTCTCTCTCTCTCTCTCTCTCTCTCACTTCGCTCGCTCGTTTATACGTGG
CGT
>Contig_3421
CGTTCAAATCGATTAAGAGAAATACTTTCATCAGATTAAAATCWcTAAATAAAGACAGAC
AGACAGACAGACAGACAGACAGACAGACAGACAGACAGACAGACAGACAGACAGACAGAC
AGACAGACtAGACAGACAGACAGACAGASAGACAGWVMCAGAGACAGAGATGAAAGAGAA
GACGGGANAGGTAGAGTAGAGAACTAT
>Contig_3424
ACGCCACGTATAAACGAGCGAGCGAAGTCGAGCGAGCGAAGTACAGTTTTCCACCTTAAA
TGAAGAAACGCACATCTGTAACACTGACTGGGATTCAAAGAAAATGAGTGTTTCAGCTTG
TGTGAGACTTCATTCTGTGTGTGTGTGTGTGTGTGTGTGTGTGTGTGTGTGTGTGTGTGT
GTGTGTGTGTGTGTGTGTGTGTGTGTGTGTGTGTGTGTGTGTGTGTGTGTGTGTGTGTGT
GTGTGTGTGTGTGTGTGTGTGTGTGTG
>Contig_3437
CGAGCGAGCGATATCAGTCAATTGAAAGTGAGATGAAATTTATAGAGAGCGATGTAAGTT
CTTTCTAAGAGAGGGACGCTGAAGGGGCGATTGCAGCCCGATGAAAGAGAGAGAGAGGAA
TGTTAGAGAGAGAGAGAGAGAGAGAGAGAGATGTCAGCGCATTGAAAGAaCTAAACTTaG
AAACACTTCGCTCGCTCGTTTATACGTGGCGT
>Contig_3441
ACCTTGCCGTGACTTCACTTAATTGTTCGAAAGTGTTAGGAAACTTAGTCTATCTATCTA
TCTATCTATCTATCTATCTATCTATCTATCTATCTATCTATCTATCTATCTATCTATCTA
TCTATCTATCTATCTATCTATCTATCTATCTATCTATCTATCTArTCTATCTATCTATCT
ATCTAWYSTATCGTATCTATCTATCTATCTATCTATCTATCTATCTATCTATCTATYYWW
TCTATCTAGTCGTAGTCTATCTATCTATCTATCTATCTATCTATCTATCTATCTATCATC
AT
>Contig_3502
ACATATCCAACTTTCGGTAAYAGCAATAATATCAAAGTTTTCCGCGTGAACGAGCCCCAG
GAGTTCGTCAAGTTTGTTCCTAATGGAGCGTGCGTTGAAAAGTACCGCTTTTAGTTTCCC
TGTTTCTTTCTRGCCCCACCATGCTTTGGTTTGGMACYtcCCCCTAATCTTTGGTATGGn
ACCCCCCCCcTATCTTTGGTTTGGCCCCTCCCCCcATTCGTATTACTACTTAACCTAATA
TTATTATTTTCTACCATTATTCTTATTATTATTTGAGAGAGAGAGAGAGAGAGAGAGAGA
GAGAGAGAGAGAGAGAGAGAGAGAG
>Contig_3516
GGGAGGCGAGGGGGGTAAATTCCCTTCATTCATATACTTCAGATAACACGAATATTTtAA
TTTGCTGCCCTGAACCCATATAAAGGATAATTAACTCTAAGAATTCGTTTAATTTGTATT
AGTTACTGCAAATTCTCTCTCTCTCTCTCTCTCTctctGTCTCTGTCTGTCTCTCTCTCT
GTCTGTCTCTCTCTCTCTCTGTTACTCTTTCTCATCTCTCTCTCTCtcgTGTCTCTGTCT
GTCTGTCTGTCTGTCTCTCTCTCTCGCTCGACTTCGCTCGCTCG
>Contig_3525
ACGTATCTTTTTCTTTTTCCACATTCAGGTATTGGGCCGTAGCAGCCAGGGTCGAACCCC
ACAGAAGCGGGAGCAAaaAGAAATTAGCGTCAGGCCCAAGATCCTTARACNGTAAATAGG
AGCGTTYCnCCCTAAAAAAAACAAGATATAATCAGAGAGAGAGAGAGAGAGAGAGAGAGA
GAGAGAGAGAGAGAGAGAGAGAGAGAGAGAGAGAG
>Contig_3527
NGTGNGTGTGTGTGTGTGTGTGTGTGTGTGTGTGTGTGTGTGTGTGTGTGTGTGTGTGTG
TGTGTGTGTGTGTGTGTGTGTGTGTGTGTGTGTGTGTGTATGTGTGTGTAAAAGTCAGCA
AAGAGGGCAAAAAAACAGCCCAWATTCCACWGAYGTGAAKTYCTGGGTATGAATKAGTTA
CTGAACTTYGATGTTCGYGTGGCTGGTGTTTGGACTACATAGTCATGAGCAGMTGCGGAA
AAACGAGTGCCTCGAGCAAACGTGWGCAGAGGTGGTACAATCTGCGTAGCTCATCCGAAC
AACGTTCGTGGAAGTATCTGTAGAAGAGAGAGAGAGAGAGAGAGAGAGAGTACGRCAACA
TCTCTACGTACTTCGCTCGC
>Contig_3551
AATTCAAGTACTTTGCCTTCAGAGAATAATCTAGTATATGTACTTGTATACAAACAAARC
TTAATACTTTTACTTATAATGGGTCAAAGTTRCATTTAAAAAaTGTTTATTTGGTGGGAA
AAAAAWWACTATTCACCTTTTAAATAGAAAGGGGGAGGGAGTGAGTGAGAGAGAGCGAGA
GAGAGAGAGAGAGAGAGAGAGAGAGAGAGAGAGAGAG
>Contig_3560
ACGCCACGTATAAACGAGCGAGCGAAGTAGTTCTGAAAGAAATAGTTCCATGGCAGCTAG
TATCCGTAGGGgCGCAACTCCATAATGCTATCTACCAGTAAGTCTCGAATGAAATCTCCT
GTCAAATTACACTTCTTACAGAGTAATTACACTCCTTACGGAGAGAGAAAGACAGAGAGA
GAGRGAGAGAGAGAGAGAGAGAGAGAGAGAGAGAGAGAGAGAGAGAGAG
>Contig_3574
AGTTCCAGGGCAGCTAGGATCCCGTAGGGGCGCAACTCCCCTAAATGCAATCTACCCAGG
AGACYcTYMAaTGAAAWCTCCCTGTCAAATTKaCACTCCCTTtACGGAGWRAGAGAGAGA
GAGAGAGAGAGAGAGAaGAGAGAGAGAGAGAGAGAGAGAGAGAGAGAGAGAGAGAGAGAG
AGA
>Contig_3701
ACGCCACGTATAAACGAGCGAGCGAAGTACGTAGTTAAATGACAATAAAATAAACACAGT
ATATAAAGCAATAAAATTATAaTGCTAAAATATATGTGACATGTATACGTACAAACTTTT
ATATCGATTTATATAGTCATTCAGCTGTTAWTWMtATCTTATTATTAATGATTAAACTAC
ATACAaTACATACATACATACATACATACATACATACATACATACATACWTRCRYACATA
CATACATACA
>Contig_3746
AATTCACGATATTTGGAAAAAGAAAATTACATGTACGATGATGTaCAAAAGAGGGAGAAT
CAATACACGAATGGAAGGAGAAATGGGGAATAGAAGACAGAGACAGAGGGAGGGagAGAG
AATGAGAGAGAGAGAGAGAGAGAGAGAGAGAGAGAGAGAGAGTAGTAAGTAGTAGAGTTA
TTTACTTACTTTCCGTTTACGTTAAGTAAAG
>Contig_3758
ACATCAGAAGAGCAGGAGATAGAGAGAGAGAGAGAGAGAGAGAGACAGGTGGCACATCAG
AAGAGCAGGAGATAGAGAGATATATAGAGAGAGAGGTATAAAGAGAGAAGGTGTTTYYKk
ATTCCACTGCCACTATTTGCAGCCATATAGACAGAAGGAGGAAGGGACGGACCAAAAGTG
CTACTACTGATTGATAAAGAAATAGAATTAGTGGTAACTTTTTCTCCGTTGCAGATGTGG
CGAAGATAATTGGAAGAGAGAGAGAGAGAGAGAGAGAGAGTA
>Contig_3840
ACGCAAGATTTAAGATGAAAGGTTATAATAAAAATTAGTGAGATGAGAGTAAGAAAGMSR
AAWTttAGAGAGATAGAGCGAGAGAGTTAGAGAGAGAGAGAGAAaGAGAGAGAGAGGgAG
NGAGAGAGAGAGAGAGAGAGAGAGAGAGA
>Contig_3850
TCTTCAGTTGAAATGGAAGAAATGGAAGAATACTGTAATATTTATTTTGCAATCCAAATT
TAATTCTTCATTTTGTACTTCCAAGCAATCTTCCTATGGCAACAGTTCTAGCYTAATACC
CTTTTATACTTTAAATTTTGAGATAGgAGAGTATGTTCGTTCTYYTTDRAWTttAATGAG
RRRGAGAGAGAGAKAGAGAGAGAGAKAGAKAGAGAGAGAGAGAGAGAGAGAGAGAACTTC
GCTCGCTCGTTTATACG
>Contig_3870
ACAGGCAGACACACAGACACACAGACACACATACAGACACACAGACAGACAGACAGACAG
ACAGACAGACAGACAGACAGACAGACAGACAGACAGACTATTTAAGTAAATCCTGGACAC
GGTCCCAATGATGGTCCCTATCGATGAGCTGCCCGTAACTGTATTATGGTACTTCGCWCG
CYMSKTWWAAACGAGCGAGCGAAGTGACTGRCTGRCTGRCTGACTGRCTSRYTGACTRRC
TGGCTGACTGACTGRCTGACTGGSTGACTGSCTGGCTGRCTGGCTGACTGACTGGCTGRC
TGACTGACTGAATGACTACTTCGCTCGCTCGTTTATACGTGGCGT
>Contig_3886
CATTCTTATATTAAATGTTATTTATGAAATAACTAAGAAGTCTCAAGCTTTTTTCCAGTT
TTTTTtCTTTGTTCCTTTTATTAGGGCGATTATTCTCATAATGGTATAGTTSWYAgttct
ctaCTCTACCTCTCCcGCTTTCTCTTTCATCTCTRTCTYTSTCTgtCTSTSTCTctGTCT
STSTSYCTGTCTGTCTGTCTGTCTGTCTGTCTGTCTGTCTGTCTGTCTGTCTGTCTGYCT
GTCTGTCTCTCTCACTCCGTTATGAGTGTAAYTTACTTAGAAAGGAGTGTAATTCTCCGT
AAGGAGTGTAATTTGACAGTAGtATTTCTTTTAAGGnCTCCTGGTAGATTtGCATTTAGG
AAGTTGCGCCCcTACGGATCCTAGCTGTCCCGGAACTACTTCGCTCGCTCG
>Contig_3905
ACTAGTGTCACCCCAGAGTCTACAGAGTGATTGGAAACTCCCTGTAGGGATGACACGACT
CCAGATAAGGATGGAGTGGAGGAGTGAGCCGAAGTGGGACTCGGTGGACTCATGGGTGAT
GATTGGAGAGAAGATATTAGATGAGGTGGCGGATGTTGAGAGTTGTGAAGCTGAAGATTA
TGTTGTTGTTGTTGTTGTTGTTGTTGTTGTTGTtGTTGTTGTTGTTGTTGTTGTTGTTGT
TGTTGTTGTTGTTGTTGTTGTTGTTGTTGTTGTTGTTGTTGTTGTTGTTGTTGTTGTTGT
TGTTGTTGTTGTTGTTGTTGTKKTGTTGTTGTTGTCTGCTGCTGCTGCTGCTGCTGCTGT
TGCTGCTGTTGTTGTTGTTGCTGCTGATGTTGCTGTTGTTGGATGTGATGTGGTTGCTGT
AAATGATTATAGTCATTAGAAGTAGGATATGGATGAGAGTGGCTGTGATTAGCTGTAACT
CCCATCACTCCATTACCCTGCCCATGAGGAAGATATCCATTTGGAGGAACACTATTAAAa
GAAACCGCTGTAGCTGTAGTTTGAGGAGAAAAGTGTCCTTGTGGTACATAACCAGACACA
GCTTCAGTTGATCCATTATACTGACCATTTAAAACCACTACTAAATTGAGGTACAGGTGA
TGTAACTGCACCTGTAGCTGAAGTTCCGCCACTTCCAAAATTAAACACTGGTTGCCTAGG
TTCAAACTGATTAAATTGGGAAGGATGACTTGGTGGTCCCATTGAGGGTGGAGCCAGACC
TGGAGGATGAAAAGCTCCCCATTGCCCTTGATTTTCTGGACCCCAAACAGAATTAGGAAA
C
>Contig_3908
AGCGAGCGAAGTACACTTTAAAAGGTTTTGCTTCACTTGGTAACATCTAGCATTAATTTG
TTCTATCTATCTATCTATCTATCTATCTATCTATCTATCTGTCTGTCTGTCTGTCTGTCT
GTCTATCAAGCTTACTATATTTGATTTTGAATAAACCACACAAGTCATATGGACAGGTTA
AGGTGCATTTCTGTTTTGCAAAACAATTATTTTGTTTTCCACAAATCTTCATTATGGGTG
CACTGTaCCCTTTAAGGTAATGAATGTACTTCGCTCGCTCGTTTATACGTGGCGT
>Contig_3975
ACACCGCCAAGTTCGTGCGTTTACCGGACTCTACACCCTTTTCTCGAAGCAACTCGGCGT
ACTTTTGACCCATTCGTAACTCCGTACTGCAGAATGAAGGGCGGTTAAAAAAAAaaTTAC
AGGTAGAAGTTCACGAGTCTAGAAAGATCCCAAAGTTTtAAATTTATATCTCTTTkGKTT
TWRKAGATAGGCGACTTGAAAAATGATTAAATGTGAGGCTCACTCACTCACTCACTCACT
CACTCACTCACTCACTCACTCACTSActaaTCATCAAWWCCTCTAKGGYACTTCTAGTGA
TGCTAGAATGATGAAATTTGGCATATAGGTATATAGGGTTTAGCATACAACCAAAGGGAA
AAATATCAAAATCGAGAATTTTCCTCTAGGAGCCTGAAAAATGGGGATGGGGCTGAAAAT
TCCCCAAAGCTTCTAGGGT
>Contig_3990
GGCCTACTTAACTAAAAAAAAAAGTAAGAGAAAAAAGAACAGTAAGTCTTACCTCCGGAT
GGTGCTCCATTAATTGCAGTCACCAAAACCAAGATGGCAAGCGTGCAAACACAGTATTTG
TTCATGTTGAGGGAATTTAAGTTTATCACTCTTCAAAACCAAAAGTATTAATATGCTAAA
GAaGGGAGAGAGAGAGAGAgAGAGAGAGARRGRRRGAGAGAGAGAGAGAGAGAGAGAGAG
AGAGAGAGAGAGAGAGAG
>Contig_4004
ACGTATAAACGAGCGAGCGAAGTACACCGCCAAGTTCGTGCGTTTACCGGACTCTACTAC
CCTTTCTCGAACGCAACTCGGCGTTACTTTCGACCCATTCGTAACTCCGTACTGCAGAAT
GAAGGGCGGTTAAAAAAAATTACAAAAGGTAGTTGAAAGGTAAAGGGGAGCTACTTCTAA
TTAAGATTCTGTTAAAAACGAAGAAAGAGTTKVAagtTTTCATTATATCGCATCCTGTGA
AACTCACTCACTCACTCACTCACTCACTCACTCACTCACTCACTCRCTCAactcaCWCAC
TCACYCAaCTCACTCACTCACTCACTCACWYAYWYAMASAYMMWMWWAMTATAGCAAATA
AGAAGTTAATTGAATTCAAGAGCATTAAATATATACGTCAATTAAAAGAACATTGATGTT
GTCAATATAGGATATATTTAAACAC
>Contig_4124
GTTTCCTTTAAATTAGTCGGTATTTTTTTATATTATTAGCACTAACATCCAAGATCTGCT
TATAAAGAATGATTCAGCACAGCATTAAaCGTCTGTCTCTGTCTCTCTGTCTCTCTATCT
CTGTCTCTGTCTCTGTCTCTGTCTCTGTCTCTGTCTCTGTCTCTCTGTCTCTCTCTGTCT
CTGGCTCTCTCTGTCTCCAGCTCTCTCTGTCTCTGGCTCTCTCTGTCTCTGGCTCTCTCT
GTCTCTGGCTCTCTCTGTCTCTGGCTCTCTCTCTCTCTCTCTCTNTCTCTCTCTCTCTCT
CTCTCTCTCTCTCTCTCTCTCTCTCTCTCTCTCTCTCTCTCTCTCTCT
>Contig_4130
TATTCAAAACGCGTGTTTGTTGTTATTAGATTTACATGCAYGAATACTGCAGCAATTATA
AATCGATTCTCAKTTTACCGgCATTTCATATTAATAAAACATACACGCCGGYTGAGTGTA
MTTRGCATTTGTCTGCMTCTGCGTGCGTGTGTGTGTGTGTGTGTGTGTGTTGTTGTTGTT
GTTGTTGTTGTTGTTGTTGTTGTTGTTGTTG
>Contig_4150
ATAAAAGCAATAGAATTTTAAAATTGTGACGTATATATTACCTGCCTCAACGCAAGTGGT
ATTATGTAGATATTCAGCTACCGGTAATATGCCTCAAATACTTATACARGCTGCTAAATC
TGTTGAAGTTYACGAGTATTGTAACTGWAAAAATGCAATTTTGTTTGAAAAGGTAGAGCY
TTGAGAGAKAGAGAGAGAGAGAGAGAGAGAGAGAGAGAGAGAGAGAGAGAGAGACANACA
CACACACACACACTACACACTAC
>Contig_4168
ACTCATGCTCAACTTTATGTACAAAGTCTTCTTTTACACAATACACAACCCAACATAAGT
TCATCTTTTATATTGCGTTCCGCTGTATACTTTTCTTGTTTtCACTATTACTGATATCAT
CCTTTCATCGTACTTAATAGCTTTACAGCTTCCAAGATAGCTGAGAGAGAGAGGGAGGGA
GAGAGAGAGAGAGAGAGAGAGAGAGAGAGAGAGAGAGAGAGAG
>Contig_4205
TTTTCATCGTAATCTGAGATTCCAGCCGACTCAGCGAAAAaTAATCATGGAaGGRKTTTG
TtCTCCTTATTATCGTCTTAATGATATTACTTCACTATTCTTACCTGTATTTtACCYTCT
TCTATTGTAATGTATTGATCTTACTGTTCTCTCTCTCTCACTCTCTCTCTCTCTCTCTCT
CTCTCTTCTCTCTCTCTCTCTCTCTCTCTCTCTCTCTCTCTCTCTCTCTCTACTCTCTCT
CTCTT
>Contig_4211
ACGGTGGGSYWMYTTGCCATCTTTAAAAAaGTGATCGACATTAGGCAATTATTTTtGTCG
GAGAATCATTATGTCGGTCATTCGAATATATCACCTGTGGGTGTGTGTGTGTGTGTGTGT
GTGTGTGTGTGTGTGTGTGTGTGTGTGTGTGTGTGTGTaGTGTGTGTAGTGTGTGTGTGT
GTGTGTGTGTGTGTGTGT
>Contig_4215
GAGCGAAGTACAGACCACCTCTGATTTGTCAGCAAATTTCTCCAAAGCACAACAACAAAA
AAGCAACATGTCAGAGCTGTGGCCTCGTGGTTGGACATGTGCKAKCSMKYBMwrTCTDTC
YATYYRTCTATCTATCTATCTATCTATCTATCTATCTATCTAaTCTATCTWTCTWTCTWT
CTATCTATCTATCTATCTATCTATCTACAACTTTTGtCTTCCAGCTCTGTCTAGCACTGT
CACTACTTCATCTCTATTTTCATCCAAATTCAACAATTTGTCAAAATACTCACTCCATCT
TTCATTTCTATRCTTTCTGTCATTTCTCTATCCGTTTTCCAGTTTYYACTTCCTCTGATA
TGCCCTCTTTACACATCCTCTYRMTCTTCCAACCATTTTTCAAAAGTCTACCTTTTCTCT
TTCACTGCTTTATTAATGTCATTATTCCACCACTCAGTTTTCATCTTCTGCTTCCTATCT
TTCTGGTACTTCGCTCGCTCGTTTATACGTGGCGT
>Contig_4232
ATGAATGAGTTACTGAACTTTGATGTTCGCGTGGCTGGTGTTTGGACTAAAAAGTCATGA
GCAGCTGCGGAAAAACGAGTGCCTCGAGCCAACGTGCTCAGAGATGGTACAATCTGCCTC
ATCTCATCTGAACAACGTTCGTGGAAGTATCTGTCGAAnAGGGGGGGgAGAGAGAGAGAG
ASAGASAGAGAGAGAGAGAGAGASAGASAGASAGASAGASAGASAGASAGAGAGAGAGAG
AGAGAGAGAGAGAGAGAGAGAGAGAGAGAG
>Contig_4242
CGAGCGAGCGAAGTCGAGCGAGCGAAGTCGAGCGAGCGAAGTAATTCTTTTCAAAGACTC
TAACAACAACAACAACAACAACAACAACAACAACAACAACAACAACAACAACAACAACAA
CAACAACAACAACAACARCAACAACAACGCTCGTACTACGAAATAAAAGATATTATTCTA
CAACAATAG
>Contig_4326
CGAGCGAGCGAAGTACCTCTGGATTGGAAGAGTGCAATTATTGTRCCGATATATAAGGGA
AAAGGCGAKAAGAAAGAGTGTAAAAWTTTWARRGKaCATAAGTWTACTTWGYMWWMCacT
GGCAAAGTGTATGGGAGGATTTTDWWTAGAAAGAGTAGTACAGAGGACAGAGAGASAGAG
AGAGAGAGAGAGAGAGAGAGAGAGAGAGAGAGAGAGAGAGAGAGAGAGAGAGAGAGAGAG
AGAGAGAGAGAGAGAGAGAGAGAGAGAGAGAG
>Contig_4213
CCCCCTCTATGTCAAAGAGGCGACTCTTTATCTTTTATCAACGCAGGTCTCGTGGTTAAA
CGTCTCCCTTCGTCGTCTAACGAATATTTCCTCCTTCGGTACAATCAATTCCTAGATAAT
AAATGATCTGGAAGCAGGAGCGGCACACGGAGAGCCATCCTGTGCCCGAAGCTAGACGCG
CGTGGTCAATGAATGCCCGAAAAAAaGTGTCTCGAGTCGAATTCGTCAGGAATTTTAGAG
TTTCCTTCCTTTACTCTCTCTCTCTCTCTCTCTCTCTCTCTCTCTCTCGTCTCTCTCGTT
CTTAGTACGTGTCGGTCGGTCGGTCGTC
>Contig_2645
ACGGCTGAGAACCCCAAATCATTATTTTCGACTGCCCATGGGGACAGRGTATTAACAGGT
GCAAGGTAATGTYAGAAATATGCAWAGTATAATAGCACAAGTATTWGTGTCCTCATAGGA
ATGAGCTAGAGAGARAGAGAGAGAGAGAGAGAGAGAGAGAGAGAGAGAGAGAGAGAGTAG
ACGAGAGAGAGACGA
>Contig_2648
ACCCACCTAAATTGCATCTCCAGACGTGTAAAGAAGTAGAATTCGTAAACAGCAACACAT
ACTGGTTAGGAGTCCCCATTAGTACGTACACAGTGGAAAATGACCGTATTTTATCATACC
TTTATCTTGCTACGTCCTTTCTCGAGAAGTATGTTACGGATTCAGTCGTCAAGGTAGATT
AAACATATTTTTTACTCTCTCTTCTATATATGAAATCTACCCCCAGTTCGACTCTTTCTC
TCTATATATATATCTCTTTCTCTCTCTCTCTCTCTCTCTCTCTC
>Contig_962
ACGCCACGTATAAACGAGCGAGCGAAGTCTATCTATATCTATCTATATCTATCTATATCT
ATCTATCTATCTATCTATCTATCTATCTATCTATCTATCTATCTATCTATCTATCTATCT
ATCTATCTATCTATCTACTTCGCTCGCTCGTTTATACGTGGCGT
>Contig_589
ACGTCGTTGGAGRATGCGGTCTTTGCTATACAAGATTTAAAGTTTTCCTCTTTCAACTTC
AAGTTTTATTTTATAGCAAATAGTTCTAAATRGGTCTTCTGCATTTCGCTTTATGCTTCA
TACCGAAAGTTTCCYTCATTTTMCATTTAAGACCATCGGCATGAAAGCTCTCTCTctCAG
AGACTGTCACTAAGAGAGATAGAAGGAGAGAGAGAKAGARRGAGRGAGAGAGAGATGGAA
GGAGAGAGAGAGAGAGAGAGAGAGAGAGAGAGAGGAGAGAGACTAT
>Contig_3677
CGAGCGAGCGAAGTCGAGCGAGCGAAGTTTTTCTTTAGAATATTAAAATTTTCCTGACAA
AACGTTTAAAAaGTTAATGATAATACTATACATATGAAGAACCTACCACAAGAAAATAGT
TATAGAGAGATAGAGTGAGAGAGTGGCCGTTGATTGGCCGACAGAGAGAGAGAGAGAGAG
AGAGAGAGAGAGAGAGAGAGAGAGAGAGAGAGAGAGAGAGAGAGAGAGAGAGAGAGA
>Contig_1717
CGTGTGTGTGTGTGTGTGTGTGTGTGTGTRTGTRTGTRTGTRYRTRTGTGTATGTATGTA
TTATGTGTATGAaTGTGTATGTGTGTgtATGTATGTGCATGTGTGTAGGTATGTGTATGT
GTCTGTAGGTATGTGTGTaGTGTAGGTATGTGTGtgTATGTGTTtGTGTATGTGTGTATA
TGTGTGTATGTATTTGnGTGTATATATGTGTGTTTGTGTATGTGTGTATGTATGTGTATG
TATGTATGTGTATGTATGTATGTGT
>Contig_2652
TGTTCTCCAGCAACAAAAGATTCATTAAATCCGTCTGTGTATACTCWATATATAAACACA
AATAAATGTTGCTGTCAATCTTCCAAACATTCCATTAAAATTTtCATATAGGCCTACATA
TTTTTTCGTACAATTTTtGCAGAAATTGTGTGTGTGTGTGTGTGTGTGTGTGTGTGTGTG
TGTGTGTGTGTGTGTGTGTGTGTGTGTGTGTGTGTGTGTGTGTGTGTGTGTGTAGTGTGT
GTAGTGTGTGTGTGTGT
>Contig_960
CGAGCGAGCGAAGTATATTGCGTGTATGACCGCTTTAAGATTTTAATAACCTGTACGCAT
CATGTACTATCTTCTATAACCCTTTGATTCACTCAATAGTTAACCTAGTTTATTCTATWA
MYTTTWRKTCGCGCTCGCGCGCGCGCGCRCACACACACACACACACACACACACACACAC
ACACACACACACACACACACACACACACACACACAC
>Contig_1590
CTTTCCTCTCGGAACTGTTCTAGCATTGACTGCCGAGAACGTATCAAGAAGCAACCAGTC
TCACGATGCAACTTCAGTAACAGTGATTAATTTCAGTRGACCTCGAATGTGACTGGGTTG
TGCTAAGATGCTGGTGGATGCCTTTCTTACTCTCTCTCTCTCTCTCTCTCTCTCTCTCTC
TCTCTCGTTAGGTAGGAGAGAGAGAGAGGAAGGGAGGGAGAGAGAGAGGAAGGAGAGAGA
GAGAGAGAGAGAGAGAGAGAGAGAGAGAG
>Contig_3217
ACTCACTTAAAAGTACAAAAGATGCATTGAGGCATTTTTAAAAACCATTCACGATTTTGA
TGTTTTTCCCTTTGGTTGTATGCTTAAAACCCTGCCTATATGCTAAATTTCATCATTCTA
GCATCACTGGAAGTACCCTAGAGGTTTTGATGATCAGTGASTGMSTGASTGMSTGAKTCA
CTCACTCACTCACTCACTCACTCACTCACTCACTCACTCACTCACTCACTCACTCACATT
TAGATATTTTTGAATTCGCCTATCTCGAAAACTTAAACATTTtATCTCTTTAACCACCCT
GCGTTCTGCATACAGTATGAAGTTACGAGGGGGTCAAAAGTACTTCGCTCGCTTCGTTTA
TACGTGGCGT
>Contig_1175
ACTCACACTTCTTCTTCGCACGGAATAATTCGATTGATTATCGAGGAACGCAACGCAATC
TATCACGTGATCAGCTAACTTCGTTTTACAGCCGATAAAATTTTACTCAGTGTGTTAGGC
TTAGGCTATAGCTTTATTTGCTACATAGGGTTCTAACGCTCATTTTAATCCGTAAAAATT
TTAGGGAAAAAACATAATCATGTTCGTACATTGATCTTCTCTCTTCTTCCCTTCAATCAC
CTCACTATTTATTCTCTCTCTCTCTCTCTCTCNCTCTCTCTCTCTCTCTCTCTCTCTCTC
TCTCTCTCTC
>Contig_580
CATTCTAGCGCTACCCACAAATGTTCGTAAAGGATGCAAAATTTtGAAGAGGGAAGTGAG
GAGGTATCTCTGCGTATACAGAGAGAGAGAGAGAGAGAGAGAGAGAGAGAGAGAGAGMGA
GAGAGAGAGAGACAAACATACAATACGA
>Contig_2383
ACACACGTGATCGTGTACTGtAATAGTCTTGCATAATAAATGCCTTCTGTATTTACACTA
TATCGTGTTAATTAACACTCCATTCATCGAAATTATGTAGGCTATTCAACAAACAAGGAA
ACGAGAAGTATAAmCTATAGAGAGACGGAGAAGAGAGAGAGAGAKAGASRSRGAGAGAGA
GAGAGAGASAGAGAGAGAGAGAGAGAGAGAGAGAGAGAGAGAGACGGAGNGAGAGAGAGA
GAG
>Contig_1472
ACTGTCATGTACATGTATCTATTATAATATTCTAATTATATAATGTCACTGAAAGTTTTT
GTCTGTCTAAATATTTCATCTTTATTCAGAAATCAGAAATGAATTAATTATCCCTTATCC
TTTTATGGGTGTGATGATCTAATYYTTTTTTTTTTTTnWTTTYTTTYTYTYYTtCTTCTT
CTTCTTCTTCTTCTTCTTCTTCTTCTTCTTCTTCTTCTTC
>Contig_1346
CGAGCGAGCTTAAAGTAACACGGCGAGGCGAAGCAAGCTGCAAAGTGGCCACCGTGGCGT
CGCAGTTTATTCAGACAGATAAAAAWtaATTTTTGTGCTTATAGaCGAAAAACGCGgTAG
GGGAAGAAACGAGAAaTAAAAATAGAAAATRRARSMWKRCGAAGAAAGAAGTTAAGTAAA
CCGGGAAGAGATATTATTAAGTATCTGTGATTAGAGAGCGAGAGAGAgaGTAAAGGATTG
CTCGTGTGACAATGCCGGAATGATGACAGGAGAGAGAGAGAGAGAGAGAGAGAGAGAGAG
AGT
>Contig_1658
ACACAGGAATGCAAACAGTTCTGTTAACAAACATCAGCAGTGTGTGGGTGTTTGCGTATT
TGTTAATAGCAGAGTTTGTaGCTCGGATCCTACAGATATTGTATTTCATTGCAAGCTGGC
TTTCTATTCTTTTTATTTATTTATTTAGTTAGTTAGTTAGTTAGTTAGTTAGTTAGTTAG
TTAGTTAGTTAGTTAGTTAGTTAGTTAGTTTAGTTAGTTAGTTAGTTAGTTAGTTAGTTA
GTTAGTTAGTTAG
>Contig_2243
CATTCATACCCAGAACTTCACGTCTGTAAAATTCCCTCCCTACAAATGTGTTTCCGGCCA
CGTTTCATTTGCAGTTTTTCAAGTCCTCTATCTATTCCTTCTTtCTCAATCATGGCTAGT
TTGCTGGCCTTAGCAGGTTGTGGGCAGTCTTTATGCCCTCTCTGCTGACTTTTACTCTTA
AAAAAAaGGGGAAAAAAGAGAAATTTCTCTCCATTTTTGCTACATAACCAGTTTTCTTCT
CCTCGTCCTCCCTGCCTTTTCTCTCTTCCTCTCTCTCTCTCTCTCTCTCTCTCTCT
>Contig_1657
AGTTCCAGGGCAGCTAGGATCCGCAGGGGCGCAACTCCCTAAATGCAAaTCTACCAGGAG
ACTTCAATGAAAACTCCTGTCAAATTGCACTCCTTACGGAGAGAGAGAGAGAGAGAGAGA
GAGAGAGAGAGAGAGAGAGAGAGAGAGAGAGAGAGAGAGAGTATAGTAGAGAAGAAGAGA
GAGAGAGAGAGAGAGA
>Contig_2905
ACCAAATTACCACATTATAATGATTTCCTATATGGATGAGCTAACACAGTGTTTTCTTAG
TAGACTGAAGTAATGTCTGCTGGGGTTTTCCTTCACAGGCGAAGATTTAATAATGAAATG
TTTTTTTCATACATTATTTTTGGACTATTTCAATGATCTATCTATCTACGTATCTATCTA
TCTATCTATCTATCTATCTATCTATCTATCTATCTATCACAGTGTTGGTATTTATTTATT
TATTTGTCTATCAGATCATCTAAATAAGCAGAAACTGTGATATG
>Contig_2201
GATTCATCAACTGGAATCGCACATAATAAAGAATTGAAGACAGAGTTTAAGATAGAAATT
ATTATTAGTTCATCAGTCYAATATCAGATGTTTGTTTCcTTATACAATAATGTATTAATT
TGTTCAAAAGGAGAGAGTGATTGAGGGAGAGAGAGAGAGAGAGAGAGAGAGAGAAGAGAG
AGAGAGAGAGAGA
>Contig_3732
AGAACAATAGAGCGGAGTAAATAAATGGAAAATGATGAGAGAGAGAGAGAGAGAGAGAGA
GAGAGAGAGAGAGAGAGAGAGAGAGAGAGAGAGAGAGAGAGAGAGAGAGAGAGAGAGAGA
GAGAGAGAGAGAGAGAGAGAGAGAGAGAGAGASRRRRACGAGTAGAGAGTAGAGAGAGAG
AGACGAGAGAGAAGAGAGAGAGAGAGANAGAGAGAGAGAGAGAGAGAGAGAGATAGATTA
AGATAGATTCAGATAGATTCAGAGAGATTCAGAGAGATTCATCTTGATTCAGATAGATTC
AGTTAGATTCAGATAGATTCAGATTTATTTCGATAGATTCAGAAATATTTCGATAGATTC
AGATAGATTCAGATAGATTCTTATAGATTCATCTTGATATATCTTGATTCAGATAGATTC
GGATATATTTGAATA
>Contig_3733
AGATGTTTAGTACCAATAGAATGGATAAAAGTGAAAGTAGAAAATAGAAGGGTAAAAAGG
AGAGGCAGCAGATGACAACCAGGATCCCAGATCATACGCAATGCAGCTTGAGAGACACCA
GAACATCAGGGAGAATATGACTTCCAATATAAGAGTGAGGCGTTGAATCCAAGAGAGAGT
GATAGAGAGAGACTTCCAATACAAGAGAGAGAGAGAGAGAGAGAGACTTCCAGTACCAAT
AAGAGAGAGACTTCAGATACCAAGAGATAGAGAGAGAGAGAGAGAGAGAGAGAGACT
>Contig_2506
ACAATACTAGAAAGATGCCATGAAaCAAATATGAAAACACACGTCCTTTGTGTTGGTTCT
ATGTTtCATTTGAGAATTGTGTAATTATATTTGTTTGATGTTTTTATATTAATATAAATG
TaCTGTCTGTCcTGTCTGTaCTGTCTaGTCTGTCCATCTATCTATCTATCTATCTATCTA
TCTATCTATCTATCTGTCTATCTGTCTATCTATCTCTCTCTCTCTC
>Contig_541
GGAACAAGAAACGTATTTGATTGTGGCTTCTTTCATTTATTTGCAAACTCACAATTAGGM
CMAAAAAAATCTTAATTAAAAGGATTTAAAATAAACTAATCTCCGGAAGGAAAAAGTATT
TAAAACTACTGCGAGGCTGGAAGAGCAAAGGAGAGAGTGACAGAGCTAGATAGCGGGAGA
GAGAGAGAGAGAGAGAGAGAGAGAGAGAGAGAGAGAGAGASRMGAGAGAGAGAGAGACGA
GAAGAGAGAGAGACAGAGAGACGAGAGAGAGAGACAGAGAGAGAGAGTAGA
>Contig_2248
TATTCGCGTCAGCTCCCTAAACcTTCATCTGCATATGTATGTGCATGTACCTATATGTGT
ATGTGTATATGTGTGCGTATGTGTATATGCGTGTATGTTAATGAGTGAGCTAGTGAGCGA
GTGAGCAAGTGAGTGAGTGAGTGAGTGAGTGAGTGAGTGAGTGAGTGAGCGAGAGCGTGA
GTcGAGTGAGCGAGCGAGTGAGTAAGTGAGTGAGTGAGTGAGTGAGTGAGTGAGTGAGTG
AGTGAGTGAGTGAGTGACTTCGCTCGCTCGTTTANACG
>Contig_3751
ACTTCATTACACTCTCTATGTAAAAGTGGTACGTAGGTACTAAAaGAGTGAGAACCTCTG
CTGTAGGGCGTAGGCCTATTAGAATTTCGACTATTTTAAACCATGGTCTTATTATTTCCA
ATTTTCCACCTTTCTTTTAAGTtACAGTACTGGAATTAACAGACAGTGACTTACAATCGT
CGCTGCCTGACTGACTGACTGGCTGAATGACTTTCTGACTGGCTGACTGACTGGCTGACT
GGCTGACTGACTGACTGACTGACTGACTGACTGACTGACTGACTGACTGACTGACTGATT
GACTGACTGGCTACTTCGCTCGCTCGTTTATACGTGGCGT
>Contig_3752
CGAGCGAGCGAAGACAGTAAGAAAGAGAGAAGCAAAGGGCAGTAAGAGAGAGACAGCTAG
GACAGTAAAAGAGAGAAAGACAAAGTGCAGCTAGAGAGAAACAGCTAGAACAGTTAGAAC
AGTAAGAGAGTATGAGACAGAGTACGGgTAGGAGAGAGAGAGAAAMGTACAGGAAGAGAG
AGACAGCTATGACAGTAAGAGAGTGAGATACAGAGCGCAGTAATAGAGAGAGAGTGGCAA
AGGACAGTAAGAGAGWRRRgaACAGAGTGCAGTAAGAGAGAGACAGCTGGACAGTAAGAG
AATGAGAGACAGAGTACAATAAAAGAGAGACAGGCAATGGACTGTAAGAGACAGAGAGAT
ACAGCTAGAACAGTAAGAGAGAGAGAGAGAGAGAGAGAGAGAGAGAACAAGTACAGTAAG
AGA
>Contig_2923
ACCTTTGATTGACTATAGGATCATGGTACATATTTTTAAGTTTRTATAACCTGTTTCTGT
CAGKAATCGTRMGTTTGATTTCMCGWTTGATCCATTTMGGTTGGATCTTWTTRTTWSAGT
TTWAGATTTTCWGTGKGATAAACTCTTCCTGGTATGCATTTARCTGCGTTTTGAAAGAGT
CCCACGCTTCGTATATGTTATGAGCCTCATCAACGGTCAAGCTTCGTTTTAGCTCTTCCC
AGTTAGCTCTTCTGTAGTCGGGTAGTTGTATTTTGTTAAACTTAATCGAAAAGAGAGAGA
GAGATGAGTAGAGAGAGAATAAGATGAGTAGAGAGATAAATGAGAGATGAGTAGAGAGAG
AGAGAGAGAGAGAGAGAGAGAGAGAGAGAGAGAGAGGATACGAGAGAGAAGAGAAGNGAG
AGAGAGTACGAGG
>Contig_2400
CGTTCCTGCAATGAAGTAATATTAAAAAGACAAAAaGGGTCCAGCTATCATTGTCCTTGC
TGCTTTTGTGTAGTCGTCCTGGAAATATATTTTTtGATTCTATTTTTAGGRMMWtaAAAA
AATATATATATAAAGAGAGAACGATtACAGAGTGAGACAGAgaCAGACAGACAGACAGAC
AGACAGACAGACAGACAGACAGACAGACAGACAGACAGACAGACAGACAGACAGACAGAC
AGAGAGACAGATAGATAGATAGATAGATAGATAGATAGATAGATAGATAGAGTAGACTAG
ATAGATAGA
>Contig_3756
ACAGGCCTAAGCAACCTCTTTCGGGGCTTAGCATTGAGGGATGTAATGGATGAACAATCT
GTGCAAATTGGAAGTTATTCCGATCAAATGTTATCGAGTAACAGACAAACAAACACGCAC
GCGCACACASACGCACGCACGCAAGCACGCACGCAMGCACGCACGCACGCACRSASMGAG
MGARRKAGAGAGAGAGAGAGAGAGAGAGAGAGAGAGAGAGAGAGAGAGAGAGAGAGTAGA
GAGAGAGAGTAGAGAGAGAGAGAGAGTAGAGAGAGAGAGAGAGAGA
>Contig_927
ACTTAACTTCGCCTGGTTAAGCTTTACTTTCAACCACAACGGCTTTTYctATATATGTGA
TGCCGgAATGCAGAGTTATCGTGTCTTCTTGAGTACGAAATATGATTGAAACTCAGACGT
GATAAAATTCAAATTTTTTTtAAGTAATTTGATTGTAAGAGAGAGAGAGAGAGAGAGAGA
GAGAGMGAGAGWGAGAGAGTGAGAGAGAGAGTGAGAC
>Contig_3267
ATACATACATACATACATACATACATACATACATACGTACATACACACACGTTCCGAGCG
CTATTGGAAGAATATCGGAAGCGTTACAGCTACTTACGAGGAAWKRWWCTTGTAAAAaTA
TCGTTACCAGGAACAATAACTGCTTTTGAGGAAAACTTGTTACTTGCTAGAACTACAAGT
ATGCATGATTCATTCAGTTAGAACATGACAACTAGCAAACCAAAATATGAAACGTAG
>Contig_536
CTTTCAAGAAAAGTATGAGTGTGTAATTTGATGTTTGTCTgytcaAAGCWTTGGACGTTG
TACTAAGAAGCAAAAAGTTTATAAAGRATGGArATARAAAGTAAAGAGAGATAGATAGAA
ATAGGGGAGARCGAGAGARAGAKWGAGAGAGAGAGAGAGAGAGAGAGAGAGAGAGAGAGA
GAGAGAGAGAGAGAGAGAG
>Contig_1690
ACCCAAAAGTTGACAGTACACCAGCTGCAATGCTTTTTGGGGGGTATCTAAGCTTCGATA
AATATCAGAAATTGCCACCTATTTTTTCTGGCTCCACTTCGGAATACTTATGCTTTTTwA
ATGCCGTAGGAGGAGTAAGGGAGAATGCTATAATTAAGTGGGTGACGTGATTGAGGACGA
GAGAGAGACAGAGAGAGACAGAGAGAGACAGAGAGAGACTGATTTATTTTATTtGtAGTG
TGTACGTGTTTGCGTGTTCAGGAATATTTAGTACCATTATTTTTTTTTATTATATTCTCC
TTCTGTAACATTAGAGAGAGAGAGAGAGAGAGAGAGAGAGAG
>Contig_3767
ATTTCGTCTACGATTGTGTCGTGAGAGAGTCGTCATTAACGTCGTAGAGTGAACTTGATT
TTCTTTGACAGGAGAATTTGAGTTAAGGCACACCTGCTTCAAAGAAAGAGAGKtGRGAGA
GAGAGGCGATTAAAaGTAAGGAAGAGAGAATAAAGAAAGGAGACCAGAGAGAGAKAGAGA
GAGAGAGAGAGAGAGAGAGAGAGAGAGAGACAGACGAGACGAGAGAGAGAGAGAGAGAGA
CGA
>Contig_3769
ATTTCAAATGCATTTTTCTACGATTGGAAAAYTCTATAGGTTAATTTTATTCGACGATTA
GKGTATAATCAYCTTCAAGGGTCAACCCATGATAAATTATAGGTTTATTTGTAGCGTAAT
TTTCTATTTACAGTATCATAATTGACCGAWCGTATAGTGAAGGTTTATGTTTTGAGATAC
TGGAGAGGAAATGTTTTGGTCTGTCTGTCTGTCTGTCTGTCTGTCTGTCTGTCTGTCTGT
CTGTCTGTCTGTCTGTCTGTCTGTCTGTCTGTCTGTCTGTCTGTCTGTCTGTCTSTCTST
CTGTCTSKCTGTCTSTCWGTCWCTYYGtCTCKCTMSTYYAATTCTCACGTAAGTGTTAAG
AAGATATAGTTAAGAAAGTCGTACTTCGCTCGCT
>Contig_923
GCTACCGATAATCCTGTAAGTGAGAAAGCTAAGATCAGCTGTGCAGTTTGAGTAAAGGTT
CATGAAATCACATTTAGAATTAAGTTTTATGACGAAAGAGTCAATACAAGTCATGGAGAG
ATTTCGCCTGACACGTATGTATGTATGTATGTATGTATGTATGTATGTATGTATGTATGY
ATGTATGTRTGTATGTATGTATGYATtGWATGTRTGTATGTATGYATGTATGYATGTATG
TatGTAYKTMKSTMKGTATGTATGTATGTATATGTATGTGTATTTGTACGTGTGTGTAGC
ATATGTATGTGTATTTGTATGTGTGTGTACATATGTATGTAGACGTGTGTACGTATGTAT
TGTATGTGTTTGTACGTGTGTGTATGTATGTATGTGTTTGTACGTGTATGTATGTACGTG
TACGTGTGTATGTACGTGTATGTGTGTATGTACGTTA
>Contig_922
ACTCCGCTGGAACATCCAGCCGGCTCTGGTCCATAGAACATCATCCAAACAAATCTAGAA
TTGAAGATTTTTCGTAGAAATCATCTTTtCCAAGCATACTCGCGGACACTTCCAAAGGnG
ACACCCCCATCACAAAGGCAAATTAATTSAYAGATATGAACATCACAGCAGACCATCCTG
TGGTGCAAGGACCACATATAAGAASCTCAAAGCTTAATATAYACTAACCACAACTATAGT
TTAAATTACACACACACACACACACACacacTCCCGTGCATTCCCTTTCCTCCTTTnATA
CCAACAAATTTATTTGAAGTCGTACATGACAACCAAATAACAGTACCAGATCAGAGGGTA
TATACAACGGACTTATACCTAAACTACCGAATTTTACNAAACGTACGAATGACTTCGCTC
GCTCGTTTATACGTGGCGT
>Contig_914
GAGCGCGTTTGCGACGACTATGAGAGTTAGAAAAAGTGACTTAATAGCGAAAAAGAAGGA
CAAGGAGACACATTCGGATGAGAGGAATTAAACAGTATATTGAGAGAGAGAGAGAGAGAG
AGAGAGRAGAGAGATGGAGCGAAGAGAGAGT
>Contig_4245
ACTGAACCCCCACCAGTTTCATATGCGCATTCAACGAACCCTTCTTAATTGGAAAAaTAA
GATATGATTTATATGATAAAaTATGTCTTGACCTCCGCCGAACCCCTGGGATTGACTCAC
CGAACCCTTGTTGTTCGATCGAACCCAGGTTAAGAATCACTGAGAGAGAGAGAGAGAGAG
AGAGAGAGAGAG
>Contig_519
TCTTCAGGAACAGATGCCTGAACGTCATGAGATTCTCCTCCTTAAACTGAACCACCATCT
GATTACTGAGACCAAACGACACCAGCTtACACACACACACACACACACACACACACASAG
AGAGAGAGAGAGAGAGAGAGAGAGAGAGAGAGAGAGACTANCTATACATACA
>Contig_187
ACTGAGTGTTAAAGAAACTACAATTGCTACCCATTCTATTTGAGAGTCGCTTTAGCGTAG
TAGCGCAAATAGTATATCGCCATATGCATGAGAGAGAGGGTGAAAGAGAGAGAGAGAGAG
AGAGAGAGAGAGAGAGAGAGAGAGATATTCGTGTACTTGTTGGTCTTTAATTTTTACTAA
AAGTAAGCTATTTCTATCTTGTGCTTCTTAGT
>Contig_518
ACTGTATTTCCAAAACTGCAATTACAGTACATACGAGGGGTnAGAGAGAGAGAGATGAGA
GAGAGAGAGAGTGAGATGAGAGAGAGAGAGATGAGAGATGAGAGAtGAGAGAGAGAGAGA
GAGAGAGAGAGTGAGAGAGAGAGAGTGAGAGTGAGAGTGAGGAGGAGAGAGATGAGAGTG
AGAGAAGAAAGAGAGAGTANGAGAGAGAGAGAGGAGGAGAGAGAGAGAGAGAGAGAG
>Contig_3282
ACACCATACTGAACTTTGACCGATATGACATCTCTTCCTTTACTGCTACARWMTGWWWRT
RKKYAKRTAWRTATGTAWGTATGTATGTAWGTAWGTATGTATGTATGTATGTATGTATGT
ATGTATGTATGTATGTATGTATGTATGTATGTATGTATACTTCGCTCGCTCGTTTATACG
TGGCGT
>Contig_2330
ACGATCGGTGGAGAAATAATTGAGTGCGAGAAGTTTGTGGGTTGAAAAATAGGAGTATTG
GAGAAAGCATGCAACAGGGAGTGCTAAGATGGTATGGACATCTGGGAAGRAAAWTWTCAA
AMGAAGCAAAAGTAGGGATGTTTGAAAGTATTGTAGTMCCAACGATGCTGTATGGAAGCG
AAACATGGGCCTTGAAAGCGGAGGAGTGCAGACGAATAGAAGTAGTTGAATTGAAGTGTT
TAAGGGCAATATGTGGTGTGACAAGGTAYGATCGGTGGAGAAATGAYAGAGTGCGAGAAG
TGTGTGRSTTSRSWMRYWMGWKTATRSGWGRMRKAGAGAAAGAGAGAGAGAGAGAGAGAG
AGAGAGAGAGAGAGAGATTGTTTCGTCGTATGCACGGATACAGTTGGTACATTCGCTGTT
CCACGCTGTAGTGAAGACTTCGCTCGCT
>Contig_2331
ACCTAATTGGCCTCATCCCTTGTTTAAGTGCACGATGAGTTTTTGGTGACCTTTCATGCA
GCATGTCTTTAGTATGCGATCGAGTGACGCCTTTGAGTTCATTTAGCAGCTTCTTAAGGT
CATGCACAATGTAGCTGCTTCGAAGCGGTGTGCATGAAAGGCTTAAGCAAAAAAaaCnTA
AATAAAAMcaAAAAATTaCATTCGCGAAAGtacTCTCTYTTTTTYYSBKAATTATTCAAC
TATTTCCGACTTTGGAAGCTAAAGAGAGAGAGAGRRRGAGAGAGAGAGAGAGAGAGAGAG
AGAGAGAGAGAGAGAGAGAGAGAGAGAGAGGAGGAGGAGAGA
>Contig_3288
ACTTCCTCACGAAATTCACAAATTTAAAGTTATTTTtCATAAAATTCACTAATTATAAGT
TATTCTTCATAAAATTCACAAATTATTTAACACAAACACACACACACACACTTCAATGAC
GTTTTGTTTCATCACACACCGCCCCCCMMMnACACACACACACACACACACACACACACA
CACACACACACACACATATACTAC
>Contig_2406
AACCCAGCTTGATCTACCACAGACTTAGTATGCAAAaTTTGGTGGGATTAGCTTATATAG
TTTATGAGGTATGGCCCTTGAAAAAaCTGAAGAATCAATTTCGACGTTTTGAAAaTTCGA
AGTTTAGGGTATACCTCCCACACGTTCACCTTCTCATACTTTAATCTTAATCGTATCTAC
TAGAAAaGGCATATTTGATTAAATATTATTTTTKGkCATTGCTTCTTATTTTTTtAAGTT
tAAGGATAGAGAGAGAGAGAGAGAGAGAGAGAGAGAGAGAGAGAGAGAGAGAGAGAGAGA
GAGAGNGAGAGAGAGAGAGAGAGAGACGAGAGAGAGAGAGAGAGAGTA
>Contig_1453
TGTTCTTCATTTAAGAAAATGAAACACATTACGCAAAGAAACTGCGAAGCGCAGAAKTAG
AGTCTnAGGGGRGRGAGAGAGAGAGAGAGAGAGAGAGAGAGAGAGWGAGAGAGAGAGAGA
GAGAGAGAGAGAGAGAGAG
>Contig_2212
CATTCTTATATTAAATGTTATTTATGAAATAACTAAGAAGTCTCAAGCTTTTTTCCAGTT
TTTTTCTTTGTTCCTTTTATTAGGGCGATTATTCTCATAATGGTATAGTTGATAGTTCTC
ACTCTACCTCTCCCGCTTTCTCTTTCATCTCTGTCTCTGTCTCTGTCTSTCTGTCTGTCT
GTCTGTCTGTCTGTCTGTCTGTCTGTCTGTCYGTCTSTCTSTCTGTCTCTCTCTCTSTCT
CKCTSTCTCTCTGTCTCTCTGTCTCTCTCTCCATTCTCACGTAAGTGTTAAGAGATATGT
TAAGGAAAGTCGTACTTCGCTCGCTCGTTTATACGT
>Contig_894
AGAGTGTGTGAGAGTTTGCGTGCGTGTGTGCGTGTGTATGTGAAAGAGAGAGACAAGTGA
TGATTTAGAGAGGGGGCTGCGAGGGGAGAAAATGATTTATTCAGTAAATCATTATTAAGA
GTAATAATGAAAGAAAGTAACCATGATTTAGACGATAGAAAATGACTGACGGTTGTAAGA
TAAAAAAGTTATAATCATATGAGAGAGAGAGAGAGAGAGAGAGAGAGAGAGAGAGAGAGA
GAGAGAGAGAGAGAGAGAGAGAGAGAGGAGAGG
>Contig_3295
AGTTCCAGGGCAKCTAGGATCCKTAGGGGCGCAACTCCCKARATGCAATCTRCCAGGRGA
YCTCRAATGAAATCYCCTRKMAAATTACACTCCTTACGGAGWATTACACTCCTTRCGGAG
AATTACACTCCTTaCGGAGAATTACACTCCTTAYGGAGAATTACACTCCTTACGGAGARW
KASActcctKASRGAGAGAGAGAGAGAGAGAGAGAGAGAGAGAGAGAGAGAGAGAGAGAG
ACG
>Contig_3803
AGAGTGAGAGWGAGAGWGAGAGTGAGAGWGAGAGTGAGAGTGAGAGTGAGAGWGAGAGWG
AGWGAGAGAKAGAGAGAGAKAGnGAGWGAKAGAGWGAGAKWGAGAGWGAGAGWGAGAGAG
AGAGAGAGAGAGAGAGAGAGAGAGTAC
>Contig_491
ACCCCATCTGCAATGAAAGAGGCATAATGAGCCAACGAACGAACGAACTTtACAAAGGAn
CTTTTtGAGGTGAACAGCCAAGACGACCTTCAAaGAACAGTCATTGCTCTCTCTTGTATC
TCTCTACCACCTATATTTGCTCTCTCTCTCTCTCTCTCTCTCTCTCTCTCTCTCTCTCTC
TCTCTCTCTCTCTCTCTCTCTCTCTCTCTCTCTCTCTCTCTCTCTCTCTCTCTCTCTCT
>Contig_486
GAAACAAATTGCACTGTGGAGCCATATTACTCTAGAGAGAACAGTTCGTTTGTGAACAGA
GTGAAGACAACTGCAGGAGAAAATAATAACCTATCTATCTATCTATCTATCTATCTATCT
ATCTATCTATCTATCTATCTATAACTTCATTGCTATGCCAGAATGAAGAATGACTTCGCT
CGCTCGTTTATACGTGGCGT
>Contig_2701
ACACCATCCAAGAAAGTCCCCAGAGTTACAAACTTCTATCTCTTTTGATTTTCGAGATTT
GCGAATTAAAAAATACCTAAATATTAGtACAGACTCACTCACTMACTYACTCACTCACTC
ACTCACTCACTCACTCACTCACTCATCAYCAAAaCCTCTAGGGKACTKMTAKTGATGCTA
GAATGRTGAAATTTAGCATATWGGTAKGGTTTARCATACAACMAAAGGGAAA
>Contig_184
ACTTAAGATTTATTCTATGTTTAAAAaCGGAAGTATAATGACAGAAATCCTGACAGTATT
ACTGATCTTGCAAGGCCTGCTTTTGAGAGAGAGAGAGAGAGAGAGAGAGAGAGAGAGAGA
GAGAGAGAGAGAGAGAGAGTACG
>Contig_4154
ACTAACGTATACTTAATACTCTGTGCTTATCACAGTTAAGTATGATGGCATGAAACGTTG
TTTTCCTATTTCTGGTTAGATTGAAGTTCTCCAGGAATTCTCTTCACAGAGTTGTAGCCA
TTTTATTTTCAAAACAAAAATGTATTTTTACACACACACACACACACACACACACACAMM
AaCACACACACACACACACACACACACACACACACACACACACACnCGCGACGAACGAAG
AAGAGTATAAGTAACGTAC
>Contig_3820
CCTTCACAGTTTGAGATCTGTTACTGAGTCGCCAGAGAGACAGAGAGACAGAGAGACAGA
GAGACAGAGAGAAACAGACACAGACACAGAGACAGAGAGAGACAGAGAGAAACATGACAC
AGACACAGAGACAGGGAGAGACAAAGAGAGACAGAGAGTGGGAGAAGAGTGGRRgaAATA
GAGAGAGTAGAATGAGAGAGAGAGAGAGAGAGAGAGAGAGAGAGAGAGAGAGAGAGAGAG
CGAGACGAGTAGNGACGAGAGAGGTAGGT
>Contig_3822
ACCACTGTGGTTGAAAATGTGGTTGTTGTTGTTGGTGTGGTTGTTGTTGGTGTGGTTGTT
GTTGGTATAGTTGTTGTTGGTATGGTTGTTGTTGATGTGGTTGCTGTTGATGTGTTTGTT
GTTAATGTGGTTGTTGTTGACGAAGATTCTGAAGTTGAAGAAGTAGTTGGAGTAGTTACT
GCATCATTTGTTTTCATGTTATCCGCATTCTCAGTTGTTGTTAAACTTGCTTTAGTTTAG
TATACTGTGTTGTTGTTAAACTTGCTTTAGTTGTTGTTGTTGTTGTTAAACTTGCTTTAG
TTTAGTATACTGTGTTGTTGTTAAACTTGCTTTAGTTGTTGTTGTTGTTGTTGTTGTTGT
TGTTGTTGTGTKKKKKTGTGTGTGTGTGTGTGTGTGTGTGTGTGTGTGTGTGTGTGTGTG
TGTGTGTGTGTGTGTGTGTGTGTGTGTGTGTGTGTGTGTGTGTGGTGGGGGGGGGCTACT
TTGCAAATGGTACCAATTAACCTGCTAAAAATCACGTTTTCCGT
>Contig_3823
ACAAAGACAAACTGCCCGTTGGTATGTTCTCTTGTCTTGTCTACTTATTTAATTGTCCTA
AATGCAATTTAYSASMKAKMWAGAWAGATAGATAGAgaTAGATAGATAGATAGATAGATA
GATAGATAGATAGATAGAYMRATARRTAGATAGACCAATAGATAGATAGACCAATAGATA
GATAGACAGAAAGACAGACTGCAGTGACTTCGCTCGCTCGTTTATACGTGGCGT
>Contig_469
ACTGTTGTGTGCAGCAGGAGGCAGCAAACCGTGAGGGACACACCTGTTAGTGTACACCTC
TCATCAAGAGCTGCTTCACTTCTGTTCCTCTATCTATCTATCTATCTATCTATCTATCTA
TCTATCTGTCTATCTATCTATCTATCTGTCTGTCTCTATCTATCTGTCTGTCTATCTATC
TACTTCGCTCGCTCGTTTATACGTGGCGT
>Contig_878
CGAGCGAGCGAAGTCGAGCGAGCGGTAGTAGAGGGGTTTGAAAGTAGAAGGACAAAGATC
GAGAAAGGAGGTTTCAATGAAATTCATGAAAATGTTGGCAAAATTGGGGSCMARGGGRaG
RRRRAGAGAGAGAGAGAGAGAGAGAGAGAGAGAGnGAGAGAGAGAGAGAGAGAGAGAGAG
TAGTAGTAGTAGTA
>Contig_3831
CAGAAAGAAAGGAGAAGAACCATGAAATGAGACTTTCAGGAATGCCATATGAAGGTAATT
TAATTTATTTTATAAGTAACTTTAAGTAACGAGGTAGAACAAaTAAATGAGAGAATAATT
AGAACACATGCAGAAGTATATGCAAAGGGGAGAGTCAAYTAATTTAAGAATTATAACGTR
RAAMYWARrAAAATGTGTAATAAAAaTGATGGTGAGCKAGAGAGAGAGAGAGAGAGAGAG
AGAGAGAGAGAGAGAGAGNGAGAGAGAGAGAGAGAGAGAGAGAGAGAGAGAGAGAGAGA
>Contig_1688
GATTCGCGAAGAAGGAGAGTAAGAGATACTTGAAGAGAGAGAGGAAGAGATACACGAAGA
AGGAGAGGAAGAGATACGCGAGCAATGAGAGGAAGAGGTGCACGgAAGAGGGAGAGGAAG
AGATAMSSSRARRRGGAGAGGAAGAGATACGCGAAGAGGGAGAGGAAGAGATACGCGAAG
AGGGAGAGGAAGAGATACGCGAAGAGGGAGAGGAAGAGATACGCGAAGAGGGAGAGTAAG
AGGATACGTGAAGAGAGAGAGAGAGAGAGAGAGAGAGAGAGAGAGTACGAGAGA
>Contig_3317
ACGCCACGTATAAACGAGCGAGCGAAGTCTATCTATCTATCTATCTATMTATCTATCTAT
CTATCTATCTATCTATCTATCTCTCTTACTCACTCTCTCTCTATCTATCTAACTACCTAT
CTATCTATCTGTCTATCTAATTGGAGATTGGATATCATAAGGCATTAAATAAAATTATTA
AAGTATCATATAAAGAAAGCA
>Contig_455
AGGCACCAGAAGCCAAAGTTACCAACGCCAATGAGAGAGATTAATGGTAAAAAGAGAAAG
AGAGAGGAAGAAAaagAGMGMGAGAKAKAGAGAGAGAGAGAGAgaGGAGGAnAGAGAGAG
AGAGAGAGAGGAGAGAGAGAGAGAGAGAGAGAGAG
>Contig_3844
ACGCAGAGGTGGTACAATCTGCCTCAGCTCATTCGAACAACGTCCATGGAAATATCTGTA
TAGATGAGAGAGAGATAGAGAGAGAGATAGAGAGAGAGAGAGAGAGAGAGAGATTGGAAG
TTTGCGTCTKkTTTATCTAACCTTATATGTATGTTacMAWKGRACGTGAGRTAATTtAAG
ACATGTCCATAGAAACAAAGTGGTACTCGCTCGCTCGTTTATACGTGG
>Contig_2960
GTTTCACAGTTGGACCACAGAAGTTTAGTTAAAGAGGTAGGTTTAGTTTATAATAGTTTA
GAAAGAAGTGAAGAAGGAGAGCAAAWGAATGCAACGTAGGAAAGACTGGAACGACTTCGG
AAAGAAATCGTTTCAGGGATCCTCCCTAAATGTAAACTGCCAGYAGGCCTCGAATGAAAC
CCCCcTGCCAAATTACAGTCCTTACGGAGAGAGAGASAGAGARAGAGASAGAGAGAGAGA
GAGAGAGAGAGAGAGAGAGAGAGAGAGAGAGAGAGAGAGAGAGTAG
>Contig_1645
TGTTCTCAACATGCTATGACAAACCTTCCTTCCGAGGGAAGAAAAAGTGATAATGCAGTG
AAATTGGGATATTAAAACGAaTTCCTTTTCTGTtGAGAGGAGAAAGGAGAGAGAGAGAGA
GAGAGAGAGAGAKAGAGAKAGAGAGAGAGAGAGAGAATAAATTAACGTTTGGATAAATAC
GTACTCGCTCG
>Contig_2962
ATTTCATGTAACATGATATATTCAATGAATCGATACGTAAAGTATAATTTAGTTTTAAGG
TTGAATCTTTAAAAGCTATTATTAATAATTTGTTTGATTCAAAAATTGTTATTCTTGTTT
GTAGCTTCTCAAAAGTACCTGTTAAAAGARAGAAAGAGAGAAAGAGAGARAGAGAGAGAG
AGAGAGAGAGAGAGAGAGAGAGAGAGAGAGAGAGAGAGAGAGAGAGAGAGAGAGAGAGAG
AGAGAGAGAGAGAGAGAGAGAGAGAGAGAGAGAGAGAGAGAGAGAGAGAGAGAGAGAGAG
AGAGAGAGAGAGAGAGAGAG
>Contig_2963
ACTATTTCTAAGCCATTTAGACTAATTTAAGCTTTTATTCTTTCAAATGTTTTATCTATC
TATCTATCTAATATTTATAGTCTATATCTATCTAATATTCATAGTATATCTATCTATCTA
TCTATCTATCTATCTATCTATCTATCTATCTATATCTAATATTTACTTGTATATCCTATC
TGTCTAATATagKATAGTCTATCTATCTATCTATCTAATATTTATAGTCTATCCATCTAa
TATGTATAGTATATCTATCTATCTATCTATCTATCTATCTATCTAATATTTATCTATCTA
TGTATCTTATCTATC
>Contig_3852
ACCACTATGAGAGAGGCAGAGTTATAGAAGTTACAACGAATAGAAGACTTCACAGAGACA
TGCTAGATGAATCCTGTCACGCATCCTTCACTCTCATACACTATATAAGATTGAAAAGAA
TTAGGGAGACAGAGAGAGAGAGAGAGAGAGAGAGAGAGAGAGAGAGAGAGAGnGAGAGAG
AGAGAGAGAGAGAGAGAGAGAGAGAGAGAGAGA
>Contig_2414
TATTCCATTTGCATATTTACAACAGCCGAGGACGCTCTCTCTATATTGTAAATTATATTT
ATTTAGCTAAGTTGAAATAGAGGAAATGATTTGGATTTAGATAGTGCCTGGCACTCATCA
GAATTGCATATGCAGAGAGGATAAGAAGATGTAAAGGGRnAGAGAGAGAGAGAGAGAGAG
AGAGAGAGATAGAGAGAATAAATTAAGGATTGTTTATAGATTGAGAAGATAAA
>Contig_3854
AATTCTCAAGGACCCCTTCAATGAATTGGCAAAGTGCAGAACAGTGCTTGAGAAGAAGCC
CTTTGAACGGTCAGCGAATTAAAAGCTACAGATATTATCACAAATACGCGAGCTCTTCTT
GTCTGCGAYGGGCAGAGGAAGATTAGACAGWcAGAGAGAGAGAGAGAGAGAGAGAGAGAG
AGAGAGAGAGAGAGAGAGA
>Contig_448
CGAGCGAAGTACTTCTAATAGTATACAAGAGTCGTATGCGCTCCCAGTTGGAATATTGTT
CTCACTTGTGGGCTGGCTGCAATGAAGTGGAACTTAACCGTCTGGACTCTTTCTTCGAGA
GAAGATTTATTAAACTTATTAGGCTCACTKRWWrcKCCTCCCYYCCCTCGTTGTACATAG
tAGATGTTGTTGCTCTCTCTCTCTCTCTCTCTCTCTCTCTCTTCTCCAGATGCTTCCACG
GGCGTTGTTTGGATGAACT
>Contig_3327
ACCATTGTTAGTGATTTCCAAGGGCCACAAACAATTTTAACCAAGTGGTGATACTCTTTA
ACCCTTTAAAAGTAACAGCCACATAGATAGAATTCATTAGCCATTTCCTGTATACAATCC
TTGACAAGTGTTGAnGGTTTTtAGAAACACACATATGTACATACACACATGTGAGGATAA
ACACACACACACACACACACACACACACACACACACWCTCTCTCTCTCTC
>Contig_1299
CGAAGTGTGCACGGTTCGTTCAAGATTAACAACAACAACAACAACAACAACAACAACAAC
AACAACAACAACAACTAAAGaCAAGTTTAACAACAACAGTAGTATATATAAAGGTaCATA
AAGTATAAACTAAAGCAAGTTTAACAACAGCTAAAGCtAATTTAACACCAACAACTGTAT
TTTTKkCTCTTATTGTCTCAAGAATAATGATCACTGCATGTGGAAGATTCGCAGGTGCAC
GGGTTCnCTCTCACTGACTGTCTTGTGCGTTACTTAATTATGCATTTTACGTWATAGCGT
AAATTGGATTGGGGTTGCTGGCAGACTTACTGACTGTGACTATTGGAGATATGACAAGAT
CTGTTTGACTTCGCTCGCTCGTTTATACGTGGCGT
>Contig_3331
ACGCCACGTATAAACGAGCGAGCGAAGTACGTAGTAAAGTAGGAAACTTTATTGCACACC
TTTTGTATGTATTTAATACTAGTTTCTTTCAAATTTGCATTTAATTTCATATATTTATTT
AATACCATGAACAGCTGTTTTGACATACATACATACATACATACATACATACATACACTT
CGCTCGCTCGTTTATACGTGGCGT
>Contig_3333
GGCCTGTGAGAAAAGGTTAATTGAACAAGACTTTGTCGCTCAAAaTATTTCTCTCTTTCG
TTAGTACCATTTCTGATGAGGAGAGAGAGAGAGtAGAGAGAGAGAGAGAGAGAGAGAGAG
AGAGAGAGAGAGAGAGAGAGAGAGAGAGAGTAGAGTAGAGAGAGAGAGAGAGACGAGAGT
AGAGAGAGAG
>Contig_1120
GATGCGAGAGCTCTCTTGCTTTTCATTTTTACAATTTAAATATCTTCGGTTGAAATTGAA
TGATATCATAAATTAGGTAAATTTATTATGTTCCCTCCTTCAGAGTAGTAGCCTACTGAG
TAAAGTAAACCACAACCATTATATTTACTAACAGCCGTAACGTGCAATACCAGAGAGAGA
GAGAGAGAGAGAGAGAGAGAGaGAGAGAGAGAGAGAGAGAGAGAGAGAGAGAGAGAGAGA
GAGAGAGTAGAGTAGTAGTAGTAGTAG
>Contig_2972
GATTCATATCAACTTAATTAAAAGACTCGCTGAAGTCAATTACTATAAATATATTAAGTA
ACTTGATTAAACGAATCATACGCATATGAATCAAATGATGATTAATTTGCGCTTACTATA
AAAATCCAGCTAATGCGTTCATTGCCATAAAGACGAAATTCCTWTAWTTKAAGTTCTATT
GGATGTCCTCCGAGATCAAAAATCATTGATTAATATACTCTTGTCGCGCTGATTGAATGC
AAGAGAGAGAGAGAGAGAGAGAGAGAGAGAGAGAGAGAGGAGGAGAGAGAGT
>Contig_416
CGAGMGAGATAGGGAGAGAAAGGGAGAGAATGAGAAACAGGGATAGAAAGAGTGGAGAGA
AAGAAGGAGAGGAGAGAAAAGAGAGTAGTGAAAAAAaGAAGAGAGAAAAGAGAGAGAGAG
AGAGAGAGAGAGAGAATACAAATATATGAATGACTAATTTTAAGAGAGGAAGCACTTAAT
CGTGTTATTCCTAC
>Contig_1431
ACTGTAGTTCAAATATACCTCTTGTTTGAATAGAAACAATATAAATTACTTTAAGAGCTT
TACGTTATTGGAATAAGCATGTGAATACATAAACTGATTGTTTACTTAAATTGATAnAAY
TTTACAAATAAGATCTGAAGAGAGAGAGAGAGAGAGAGAGAGAGAGAGAGAGAGAGAGAG
AGAGAGTAGAGA
>Contig_3877
CGAGCGAGCGAAGTCGAGCGAGCGAAGTAGACAGACAGATAGGCAGATAGATAGACAGAC
AGAAAGACAGACAGACATAaTCGAAAAACnGACACACAGATAGATAGATAGATAGATAGA
TAGACAGACAGACAGACAKAYAGAMAGACAGACAGACAGACAGACAGACAGACAGACAGA
CAGACAGACAGACAGACTTCGCTCGCTCGTTATACGTGGCGT
>Contig_3343
CGAGCGAGCGAAGTCGAGCGAGCGAAGTCGAGCGAGCGAAGTMGWGMGAGAGAGAGAGAG
AGAGAGAGAGAGAGAGAGRRRGAGAGRRRGAGAGAGAGAGAGAaGaGAGAGAGAGAGAGA
GAGAGAGAGAGAGAGAGTAGWRRKAGTAGTAGTAGTAGTAGTAGTAGTAGTAGTAGTACG
TAGTAGTAGTAGTACGTA
>Contig_1554
ACCCTTARGAATATACTTAGCTTTTGTGTTATGAGACCCAATGTGCATATCTTTGCATTT
ATCCMCGTTGAAAYTMATTTGCCACMTATTCGCCCACTCCCATATAGCTATTCTAAATCG
TTTTGTAAGTTAACCATCCCACAGATATTTCCCAGTTTTGTGTCGTCCGAAAATTTCGAT
ACTCTAGAAAATATATCAATMTCTAGATCGGTAATATAGATGAGTGATAGAGAGAGAGAG
AGAGAGAGAGAGAGAGAGAGAGAGAGAGAGAGAGAGAGAGAGAGAGAGAGAGAGA
>Contig_1291
AAAGAGATCGAACAAAATTATGATTCATAATAACAAAATTAATTCACAAGGTAAATAATA
AGGTGTGTGTGTGCGCCTGTACGTGAGAGCAAGAGATAGAGAAAGAGAGAGAGAGAGATA
GAGAAAGAGAGAGAGAGAGAGAGAGAGAGAGAGAAGAAAGTA
>Contig_407
ACCTCTTGAATCAATAACTTGAATAAATAATATTTTGTATTTCTGAAAAAAAAaGTGTTA
AAGTAATTAAAGATACGAAAAAGAAATATATGTATGTAGACTGTGAATAATCAATAATGA
TAGAACAAATAaTGGATGGAGAGGCAGAGAGAGAGAGAGAGAGAGAGAGAGAGAGACTTC
GCTCGCTCGTTTATACGTGGCGT
>Contig_2984
CTTTCGCATCCTAMAACCGCAATTTGGGGTCTCCTTAYAAAAATTAATTAGCGCGAMTGA
AATTAAGTTTAATTTAATGAARCTCTGTAGAGATTAATACAAAaaACAAGAGTGTATTAA
GYGGGAAGAATTGAYGGTMTAATATAAACGCGAACGTAGGAAGATGAATGGCGAATATAA
RTtAGAGAGAATGAGAGAGAGAGAGASARAGRGAGAGARRGAGAGAKAGAKAGAGAKAGA
GAGAGAGAGAGAGAGAGAGAGATAGAGAGAGAGAGAGAGGTAGAGAGAGAG
>Contig_3893
CCCCAAAAAAATCATTCAACCACCTTAGTCAGTCTGCCGCTTCCTCACTACCCTGTAACT
TCAAAAATTGTTAAGAAGGAGAGAGTTWSAAGGAATAGAAGMCTTCACAGAGACCTTATG
ATCCATGAAAGGGTTAGATAGGGAAAGTGAAAGAGAGAGAKAGAGAGAGAGAGAGAGAGA
GAGAGAGAGAGAGAGAGAGAGAGAGAGAGAGAGAGAGAGAGAGAGAGAGAGAGAGAGAGA
GACGAGACGAGAGAGAGACGAGACGAGACGAGAGA
>Contig_3355
ACGCCACGTATAAACGAGCGAGCGAAGTGTATGTATGTATGTATGCTTGTAaTATTGTAT
GTGTGTGTGTATGTGTGTGTGTGTGTtGTATGTATGTATGTATGTATGTATGTATGTATG
TATGTATGTATGTATGTATGTATGTATGTATGTATGTATGTATGTATGTATGTATGTATG
TATGTATGTATGTATGTATGTATGTATGTATGTATGTATGTATGTATGTATGTATGTA
>Contig_401
ACAGGGGAGAGAGAGAAAAAGAAGGGAGATAGTGAGGGGAAGAATGATAAAAaTAGGGAG
AGTGAGTGGGTAAGAGAGAGAGAGAGAGAGAGAGAGAGAGAGAGAGAGAGAGAGAGAGAG
AGAGAGnGAGAGAGAGAGAGAGAGAGAGAGAGAGAGAGAGAGAGAGAGAGAGAGAGAGAG
AGAGAG
>Contig_2987
CGAGCGATAGTATAGGCCTAGATCACTATAGGCTATGCAACTTCACATCGTATTAGCCTA
ATACGCTAATGTTTCACTTATTTAGAATAACAGTGAAAGTGGGAGGGGGGGGGggAAGTC
AACGATCTGCCCATAAGAGTAGCCGAGAGCCATCGAGTGCCTGGAACAAATTTGTTCAGC
GGCGGAGATATAATTTTTCGTAGTTCATCCGAACAATSACCGTGGAAGTTGTTGTAAAAA
ARagKWGACTCAACACCCcTATATAGCACGCAGAGAGAGAAAARRRRKARARAGAGAGAG
AGAGAGAGAGAGAGAGAGAGAGAGAGAGAGAGAGAGAGAGAGAGAG
>Contig_2727
ACGTCACTGCAGTTCCAATAAACCATATCATGAGTCCTGTACTTCTGTGGCTCGGTTTCC
TCATACCATTTCATAACAGAAATACTACCAGAGCGGACCCCAGTCAAGTGTCAACCCCCC
CCCCCCCACACACACACACACACACACACACACACACACACACACACACACA
>Contig_394
GGCGCGAATATTTCATTATGGTTCATGATAGCTGTGGTTTGTCCCAGGATTACACGGATG
GTCCATGATTATTTACAATACTTAAACTAATAAATGATCCcTAAAGAGAGAGAGAGAGAG
AGAGAGAGAGAGAGAGAGAGAGAGAGAGAGAGAGAGAGAGAGAGAGAGAGAGAGAGAGAG
ACGT
>Contig_835
CCCCAAAGTCCACAAACAAAGCAGATTAAATTGACATTAGATGTTGTGCCAAAAAGATAC
CGTAGTCGAGAAAGAGAAAGAGAGAGAGAGAGAGAGAGASASASASAGAGAGAGAGAGAG
AGASrcAGACAGAGAGAGAGAGAGAGAGAGAGAGAGAGACGTACCGTT
>Contig_1707
CTTTCAATACAGCGTTTATGAGTTAATTTTCGTATAAACTTCAATCATTTCATTATCTAT
TTGACAAAACTTACTTAGGAAAGCTACAAAATAAACGAATTGTAATTTTGAAAGGCTGCC
CCCCCCmaCSMAACACACACACACAMMAACAMMAACACACACACACACAMMAACACACAC
ACACACACACACACACACACCTC
>Contig_69
TAAGAAACGCGAAGAACATTTTGATCTGGAATTTCCTTTCATGACCACGAAGCGGAAAGA
GGGATAAAACAAGATGTAGGATTATTTtAATAAATATGGGgATTTGAAGAGAGAGAGAGA
GAGAGAGAGAGAGACAAGAGAGCGTACTTCGCTCGC
>Contig_3909
CGAGCGAGCGAAGTCTTTCTCATGCAGTAAGTATTTATTTACAGTTCGTTGAACCCTAAT
CGATTTGCTTAGCCATTCACTGACGCTGWCAAATAGACAATGAGTGGAAAAAAaatTKAA
TTTACGGACAGATTTTTRnCATTCAAAGAAAGAATAGAGAGWGWGAGAGAGAGAGAGAGA
GAGAGAGAGAAAGAGAGAGTTAACAAGGAATAGAAGAATACAC
>Contig_2729
CCAGAATGCGACGCAAAATTTCTTGCCTAAACTTTTTTGTCCAAAATATTATGTAACGAA
GTGAAAATCTTGGTTATACCATAGACTAACTTAMYTWMYTACTTACTTACTTACTTACTT
ACTTACTTACTTACTTACTTACTTACTTACTTACTTACTTACTTACTTACTTACTTACTT
ACTTACTTACTTACTTACTTACTTACTTACTTACTTACTTACTTACTTRSKWTACTGTAC
TTGGTGAAGTTTGGGATAGAAACGCGGTCTCCATCAATGGTCGAGAAAATAGCCCAATTT
TATATGCAATAAAACTAATTTTTTTATTTTATTTTATTTGCCCATGTTATTTATATAATT
TTTCTAATTATTTTTAGCTAATTTTGGCCTGTATGATTCC
>Contig_2420
GGTTCGAGCCTTAATTTGTAACATTAAaTAAAACATTCATWTCGCCTTaTGCTTTCCAMT
GACCCTTCAAGCACCTTCGAGCGCCTATAATATAAKAGRGCCTATTRCAATGCATGMRAA
TTTGCCTATCTCACTCAACATTAATCATTTTCATGCAGCGAATAAATTACTACGCATAAW
GTACATTCCAATGAATGATTGKAGCCTTAAATTAATAAGATTCTTCAATCAGCTTTTCTA
ATTGATTCTTAAAGGCTTATTAAAGGTTGAAATAAaCATTTGAGTGATATAATCGCGATT
AACAGTTTCACTTTCCCTTCTTCACCTTGGAATAAATAWGCTGACTGGACCMTCTCTCTC
TCTCTCTCTCTCTCTCTTCTCTTC
>Contig_829
ACTACAATTGGTTATTAAGTGCGAGGGGTAGCGTATCATACGCCCGATTACCTTTTCATC
CTTTTTAAAAATCTTTTTCCCCTCGCCAAGTCCTCTCTCAATCAATTCCAACGATAGAGA
GAGACCGAAAGAGTGAATTGGAGAGAGTGAATAGGAGAGAGAGATATAGATAGATATATA
TAGAGAGAGAGGCCGAGAGAGTGAATATGAGAGAGAGAGAGAGAGAGAGAGAGAGAGAGA
GAGAGAGAGAGAGAGAG
>Contig_2995
AATTCTAACAGGTTTGTTAGGCAYGACCTGTGTTTTCGAAATCCGTGTTGTGTATCTTTC
AAARGKTWWTTGACTTCCAAATGATTGACTATTTGGTTtCGCGATACATGTTTCGAGAAG
TTTGCCCGCAACAGAGGTCAAACTAATCGGTCTATAAKtAKAGAGAGAGAGAGAGAGAGA
GAGAGAGAGAGAGAGAGAGC
>Contig_3372
GGTTCTCTTCCTCTGCGGGTAAATCTGCCCCGAGGAGCGCCATCAATGAACGCAATTCTC
TGAAGAAAACTGGATCTTGTCCCACCGAAGTCACTGACGAACCTTTTGTCTTCAAATTAC
CTGCAGTGACCGGTGAACAGTATATGTCGATAATTAGAAATTGGTTGTCGTCTTCGACGG
AACTCCTACAATACTTACTTTGAAGCTGATGTCTCTCTCTCTCTCTCTCTCTCTCTACT
>Contig_3376
ACGAGAGTCTGGTGGGACTAGGCTACAGGGGCGTAGCCATTATTTCAAAAGTAAGGGGGA
CAGAATGTCAAGCGTTATACCAGTTTTTTTTTCAGACCTTTGTTGACAGGTTTTKkCTCA
ATTGGCTTAATATGCTATTTATGTTTACAGCAATAAAACAGAAAGAAATAAAGAAAGAAA
GAAAGAAAGAAAGAAAGAAAGAAAGAAAGAAACCTCTGACTTACTAAACTAAAACTTTCA
AATTGAAAA
>Contig_1548
ACAGATCTGACAGCTAAAGTGTTTACAAGAACCTTTTTAAAAGTACAGATACTCCAGCTT
TAGCACACAGAAGTTTCCTCAGTGCTTTTAACATCCAACACATACACACACACACACACA
CACACACACACACAACTCACATACATCAGTCGGTTCCTGATGCTTCTTACAAGTACGGAA
CCTACTTCGCTCGCTT
>Contig_124
ATCAATCGCCTCACTCCATATATGTGTTAGAAAAGATTAGATGTCAGCAGCTGAACGGCC
AGAGTGGAAGAGAAGGAGAGACAGGGTGAAATTAAGAGAGAGAGGGAGAGATGGTGAAAG
GGAGAGAGAGAGAGGAGGgAGATATAGTRGRARGGGgAGAGAGAGAGAGAGAGAGAGAGA
GAGAGAGAGAGAGAGAGGAGGAGGA
>Contig_375
GTCTGTCTGTCTGTCTGTCTGTCTGTCTGTCTGTCTGTCTGTCTGTCTGTCTGTCTGTCT
GTCTGTCTGTCTGTCTGTCTGTCTGTGTTtGTATGTCACTCGAATACTATCGAACGCTTG
ATCGGAATTACTTCGCTCGCTCGTTTATACGTGGCGT
>Contig_824
ACATGAAATGGAACGCTCATTGACAATATTTATTAAGGAAAAaTTTCTAAACAGATCAAA
AGTGCTGGTCTTCCGTCTTTATTAGGAGACGAGAAGAAATTTCCAAATAGGAAGAAGGTC
ACGGTCAGAAATTTGAAGGTATGGTAGAGAGAGTTAGAGAGCGAGGGAGAGGGAGGGAGA
GAGAGAGGGAGAGAGAGGGAGAGGGAGACAGATAAGGAGAGAGAGAGAGAGASASAgagT
AAGGAGAGAGAGAAAGAGAGAGAGAGAGAGAGAGAGAGAGAGAGTACTTCGCTCG
>Contig_1281
AGTTCCAGGGCAGCTAGGATCCRTAGGGGCGCAACTCCMTAAATGCAATCTACCmRGRRK
WCYYMAAATGAAAWHYYCYTGTCAAAATTTRCAMnyCCTTTACGGGAKAGAGAGAKAGAG
AGAGAGAGAGAGAGAGAGAGAGAGAGAGAGAGAGAGAGAGAGAG
>Contig_823
ACACACACACACACACAYAYACACACACACACRMMSGGCGCTCAGTCACACAACAAAATA
AGAAAGAACGAATAATTAAAGAAGTCATGAGTGCAGGCAAGAAAATTAAAGAAATCATGA
GTTTATGAATTGAGGCAAACGAGAAGATTATTAAACCAAAAAWTTtaAAAAAAGTaCACT
GACAGTGACAGAGAGAGAGAGGgAGAGAGATAGAGAGAGAGAGAGAGAGAGAGAGAGAGA
GAGAGAAG
>Contig_1545
ACCTTTCCAAGTAAATACATCGTCTGACCCAACATTTGTGATGATAATAGATTTTTTAGA
GAGAGAGAGAGAGTGGACGCACAGAGAGAGGGAGAGAGAGAGAACGGTTGCAGAGAGAGA
GAGAGAGAGAGAGAGAGAGAGAGAGAGTACGTGNAGAGAGAGAGAGAGAGAGAGAGAGAA
>Contig_1097
ATTTCTGTCCATTGGAGCGTAATGCAACTTATAGTCTTCTTCTGCAGCTATAAAATATTA
CTCGAATTTCCGGCCTTTTTATATGTATTGTATTTGTGTTTGTTTTGTCTGCCTGTCTGT
CTGTCTGTCTGTCTGTCTGTCTGTCTGTCTGTCTGTCTGTCTGTCTGTCTGTACTTCGCT
CGCTCGTTTATACGTGGCGT
>Contig_3939
ACACGTGTGTGCTTGCACTGCATGCAATGTCTGYTTCAATGCTTGAATTTCTAAYACAGT
AKATCATCTAACAAGAATCRATCAATAAATRAAAAGCATTTWAAGTTWTRAGAGAGAGAG
AGAGAGAGAGAGAGAGAGAGAGAGAGAGAGAGTAGGAGAGAGAGAGAG
>Contig_1423
CATTCATTTCCATTCCTATATTCGTACGTCCACAACAATTAATTCCTTCCGTTGACGCAG
ATAGTACTTATGTTTAGAGAGATTAGTTGAACCACTGGAGCATAAGGCATTAGAAAGtAG
AGAGAGAGATAGTGAGCGAKAAAAAKGAATAGAGAGAGAGAGAGAGAGAGAGAGAGAGAG
AGAGAGAGAGAGAGAGATAGATAAGAAT
>Contig_2428
ACTATATCAGTATTGCCACCAGTATATGATTCATACTATGGCCTAGTTTTAGTTTCAGTT
CCTCTAATTTTAAACAGTTTAGTTTGGGGTAACATAATGTTATAAATATAATATTTTGTG
TCCCAAAACTATCTAGTAACCACTTAATATATCTATCTATCTATCTATCTATCTATCTAT
CTATCTATCTATCTATCTATCTATCTATCTATCTATctatATCTGTTTTACTGTTTYYAG
GCTAGATAACGGCATGACCTGGTTCTATGTTTTACTTAC
>Contig_3953
GTTTCATTATTTAGTTTTTACTGCTTCAATCAGATGGTTTTGCATGAATAAATATATATA
AGATTATCAATATAACGAAATAGGAAGGnGAAAGAGAGAGGGAGAGAGAGAGAGAGAGAG
AGAGAGAGAGAGAGAGAGAGCTCATGCATCAGGATCTTATTGTTCGTATTGCTAGTACTT
AAAGT
>Contig_803
ACACACACACACACACACACACATACARTMATCCTTAAGKRAAGGAGWKAKMATRTAAAC
ACAGTAYACGCATATCcmgaACACAYACACACACAYAYAcaATCATCCTTAAGKRAAGGA
GWGWKAATGTAAACACAGTAYACGCATATCCCACACACACACACACACACACACACACAC
ACACACACACACACACACACACAACAACACACACACACACACACACACACACANATACTT
ACTTACTTAGTATAAGTTCGTGTTAGAAGTAAAGAAGTAACGTACTCGT
>Contig_360
CGAGGGAGAGCTAATCACTCTGATCTATGTAAGCACGCGGCTAATTTCAAGTATTTTCAA
GTAATTTtCTCCCAAAAATAATCCTTGGAAGTTTAATGGGTTCATTTTGCTTTTACACCA
TTATCGTATGTGTTGTAAACGAATAAAAGCATAGCTATAACTGTCAATGCGGGATTAGCT
GCTCTCTCTCTCTTTCTCTCTCTCTCTCTCTCTCTCTCTCTCTCTC
>Contig_3407
ACAATAATGATGATCATGATGATSATGATGATGATGATGATGATGATGATGATGATGATG
ATGATGATGATGATGATGATGATGATGATGATGATGATGATGATGTGATGCTGATGCTGA
TGAcTGCTGCTGCTGCTGCTGCTGATGATGATGATGATGAGTGATGATGTAATGATGTAG
TACTTCGCTCGTCTCGTTAGT
>Contig_796
ACTTGGAAACAATATCCAAAAGTAAAAACTTaGAAGCAGGTGTTTAATAGCCTAGGTAGG
CCTACAAGTTTTTTCTGTGAAATGCCTTYYTTTTTtCTTTCTTTCTTTCTTTCTTTCTTT
CTTTCTTTCTTTCTCTCTTTCTCTCTTTCTCTCTCTTTCTCTCTCTCTCTCTCTCTCTCT
T
>Contig_1684
AGTTCCGGGACAGCTAGGATCCGTAGGGGCGCAACTTCCTAAATGCAATCTACCAGGAGA
CCTTAAAAGAAATCTACTGTCAAATTACACTCCTTACGGAGAATTACACTCCTTTCTAAG
TAAATTACACTCATAACGGAGTGAGAGAGACAGACAGRCAGACAGACAGACAGACAGACA
GACAGAYAGAYAGACAGACAGACAGRYAGACAGASAGAGACAGAGACAAAGACAGAGACA
CAGATAAAGAGAGGGATAGATAGATAGATAGATAGATAGATAGATAGATAGATAGATAGA
TAGATAGATAGATAGATAGATAGATAGATAGATAGATAGATAGATAGATAGATAGTATAG
AGTAGAGTAGATANAGTAGATAGATAGATAGAT
>Contig_2290
ACCATCCAAAACCTTTGATAGCCCCCcTACGGTCGATTCGATGCCAAATCTGTTTTCAGT
GTATTTTCCTTCAAATAGATGTGCTAAAGCCGAAGAAGCTAAGCCACGTAAAAAAaTACT
TCCAGAAAATAGTGAAATTTCTGTAAATTTGGACCCATAGTATATTGTGTCGAGAGAGAG
AGAGAGAGAGAGAGAGAGAGAGAGAGAGAGAGGAGAGGAGAGAGACG
>Contig_4301
TATTCTCGAATCGTAACATCTAAACAAYCTAGCCTAACCAMACTTTAMCTAACCTAACCT
AgACCTATCTYATAGTAATCTAACCTGACTTACATAGCCTAACCCACTTTGAACTAACCT
TAATAAGCATWTCAAAATTGGGgggAATATTAACGARCAAAMATTCGTAACGAATTCAGT
TCTAGGAAAAGGGTCAACYCCCTTTATTTTCTTGCCCATGCACTTCTGTGCTCAAACTCT
TCCTAAGGGAGTGAAAATAGAGAGAGAGAGAGAGAGAGAGAGAGAGAGAGAGAGAGAGAG
AGAGAGAGAGAGT
>Contig_2255
ACAGCGTATTTCATTATGCGTTAATAAATTTAAATCAGGCGAACATTTGAAACCTTTTCG
AGTTATTAATGGCAAAATGTAGCAATGAAGTGAAAAACTACGCCCATATTTTATACAAGA
AATTCATAATTTCCATACATAATAAACTTTCTTTCAGATTATGAATAATTTACACACCTT
TTTTACTCTAACTCTCTCTCTCTCTCTCTCTCTCTCTTCTTCGTT
>Contig_1075
ACGCACATACACACATACAGAGAGAGAGAGACAGAGACAGACAGAGACAGACAGAGACAG
ACAGACAGACAGACAGACAGACAGACAGACAGACAGACAGtACAGACAGACAGACAGACA
GACAGACAGACAGACAGASWGASKYMKYWCKYTYKKTYAGAAGAAAG
>Contig_1073
ACCTCGAGAAACGTGCGCAGAGGTGGTACAATCTGCGTCAGYTCRTTCGAACAWCGTYCA
TSRAAATATCTGYAGAAGAGAGAGAGAGAGAGAGAGAGAGAGAGAGAGAGAGAGAGAGAG
AGAGAGAGAGAGAGAGAGAGAGAGAGAGAGAGAGAGAGAGAGAGAGA
>Contig_1072
ACTAGGAGGGACAGAGAGAAAGAGAAAGTGCAAATGTGGGGCCCAATATGAACTAAACGT
GTTCAGAAAagaaaCAAAGTAACTAACTGCTAGAGAGAGAGAGAGRgAGAGAGAGAGAGA
GAGAGAGAGAGAGAGAGAGAGAGAGAGAGAGAGAGAGAGAGAGAGA
>Contig_1414
ACACCAACAATCTTTCTTTTTTCTTTCTTAATGTTTTKKATCCCTTCCTTCTATTCCAAC
AGTATACCAAAAAWKKTcctTCYTTCTTTCTTTCTTTCTTTCTTTCTTTCTTTCTTTCTT
TCTTTCTTTCTTTCTTTCTTTCCTTCCAGTACTTCGCTCGCTCGTTTATACGTGGCGT
>Contig_2348
AATTCTTAATCTATTTATGAAATAATAGTTTCAAAATTGATCCCTCGCAATTGGCCCATT
TATATTTATACGGTTGCAATTGGCCAATTAAAAACGCTCATAAACTCTCAAGAAAACATC
TCGTGCGTCTCCAATTAAACCAATACTAGTTTTTAAGTCAAAATCAATTTCGTATCTCGA
CGTCAGAAACCTTCGCGTCTAAAAGCGGAGTGAAAAGAAATTCATTGAAATAAAGAAAGG
AACTCTTGTATTTTGCGTTGTCGGTGCAATTTAGTTCACTTTGTTTGATGGCTTtCAGAC
CGAGAGAGAGAGAGAGAGAGAGAGAGAGAGAGAGAGAGAGAGAGAGAGAGAGAGAGAGAG
AGAGAGAGAGAGnGAGAGAGAGAGAGAGAGAGAGAGAGAGAGAGAGAGAGAGAGAGAGAG
AGAGAGAGAGAGAGAGAGAGAGAGAGAGAG
>Contig_3037
ACACACACACACACACACACACACACACACTCCGTGCTTCATACATTCTCCGGTTACGCC
TTTAGTTCTTACTTCTGGGGCCTATATATATAGCAATATAGAACCTCAAGCGTAATATAA
GAAGCGTCATTATCGCGTGTCACGGGAAAaCCTTTCAGTCCACACGTAAAGATTGAAGGA
ACACGTGGTGCCACTGAGTGCCACTAAACAAGTAGCACAAAATCATCGAATCAACTATAA
TGCTATACGTACTTCGCTCGCTCGTTTATACGTGGCGT
>Contig_4001
ACTCTTACGCACGCGCTGCGTTCTAAAATACTTGGTATGTACGTACTGTACGTGCAGATT
TGCTTACAGATTAGAGGTGCTCAGGTGAATCCTTAGTCGAAGTTGGCATCTACACAAGTA
AGGAAGAGYCGTCGTTATAGAAATATTTGTCCTTCGCTCCTCCGMGTTCCAGACCAGGAA
GAAAACGTaGACCCAATATAKGCCGATAGTGGAATGCAGCTAACTGAGAGAKAGAGAGAG
AGAGAGAKAGAGAGAGAGAGAGAGAGAGAGAGAGAGAGAGAGAGAGAGAGAGA
>Contig_2349
GATATATACGATACGGAAATTGGCGCTCACTTTGTCAAATGCCGGGAACGAATACCATCT
GTTCGCTTATCGAAGTAAACAACAGCATTtATTATAGATAAAGAATAAAAGnGAAAAAGT
TTtGAGGTTGAGRKWGAGAGAGAGAGAGAGAGAGAGAGAGAGAGAGAGAGAGAGAGAGAG
AGAGAGAGAGAGACGAGAGAGACGAGAG
>Contig_4306
ACAACTACCCTAAATGCAATCTGCCAGAAAGTCTCGAAGGAAACCCCCTGCCAAATTACA
CTCCATGCGGTGTTAAAAAAaCGACTACAGCAGCCTGAGGAAAGCTTCAAAGTATCGAAT
CGTGACGGCTTCTCTAACCTTTACAGCTCCTCGGCTGATACGAAAGTCGTTTRTAAACGA
TTCASAGAGAGAGAGAGAGAGAGAGAGAGAGAGAGAGAGAGAGAGAGAGAGAGNGAGAGA
GAGAGAGAGA
>Contig_341
GATTCAACTTACTCCATCAGTTRCTTAATTAGAAAACATTAAAATGTAACGAAAGGTTGA
AARTCTGATGTCATCCAGAGTCCTATACTATATACCCCATTTTTGGCTTMTTTATCCGTT
CTATATAAGTCCAAATACGATAGGATAAAGYGAATATTAAATTGTCTTTTAAATGAAATG
TTAGAAAGACTTTTCGTGAATCTGAGAGAGAGAGAGAGAGAGAGAGAGAGAGAGAGAGAG
AGAGATTAGAGAGAGAGAGAGAGAGAGCGAGAGAGAGAGAAGTAAGAGAGAGAGAAGTAA
GAAGAGAGAGAAG
>Contig_3440
ACACAATACATTTAATAAACTAGTTGCCTAGTTTATTCTAGGCATAGGCCTATCGACCAT
CAAATCGTAATTTTAAAACTTTACTTCTCTTCTCAAAGGGGAAAAATTACTGTTGCCTTC
CTTAATAACGAAAGATGCCTGGATGGGGGGAGTTTTCTCCCTCGGTTCCAGGTCCCACTT
TCAGAGAGAGAGAGAGAGAGAGAGAGAGAGTACTTCGCTCGCTTCGTTTATACGTGGCGT
>Contig_2436
CATCTGTACCTTTGAAGGGCAAAGAAACAAAaGTCATGAAAGCCGACAAAaGATAATTTC
TGAGGGAGTTTCCATAAATTATTAACTYGTCATTAAACTTAAATAAAaTTATATAAGAGA
GAGAGAGAGAGAGAGAGTGAGAGAGATAAGAGAGATAAGAGAGAGAAATAGAGAGAGAGA
GAGAGAGAGAGAGAGAGAGAGAGAGAGAGAGA
>Contig_1258
CTTTCGTCACAGTTTGCTAACTCAGTGTTTTACATTTGTTYTTKGgtKGKAGGCTTATAG
GCCTATGCCTGTTTCGTTCATTTGGATGCAGCTTTACATACTAGCATGTAGCTAGTTACA
AATCAATAGCATTGCTATAGTTTTtGTTTGCGATGCAACGATTAAATCTGGGTTCGAAAC
TCGGCGTACTTTTGACCCCCcTTGTAATTTTCTATCTATTTTGGTTTTCGAGATAGGCGA
TTTAAAAATTGCCTAAAaTTTTAGGCTCACTCACTCACTCACTCACTCACTCACTCACTC
ACTCACTCACTCACTCACTCACTCACTGATCATCAAAACCTCTAGGGTACTTCGCTCGCT
CGTTTATACGTGGCGT
>Contig_3445
CCAGGAAAGAACAACTAGTGGCCGATAATCAACTGTATATACAGTAGTTAAGCAGATCTC
ATCAAACTATATTTCGCCATTGAAGTGAACAGACAACAGTGATCACCAGTTATACTCATT
ACACTATTAATGTTTTtAGCAAGCAAGGGACATGCAATCATCGAAACAGAGTGTTTKGGc
GMGAGAGAGAGAGAGAGAGRRGRRGAGAGAGAGAGAGAGAGAGAGAGAGAGAGAGAGT
>Contig_3049
ACAACTGTATCCATCTATGTATCTATCTATGTTTCTATCTATGTATCTATGTCTATCTAT
CTATCTATCTATCTATCTATCTATCTATCTATCTATCTATCGAGAGAGATATCCAGAGCA
TACTACCTAaGTAAAAAAAAACAAAACAAAAAAAACATTGGTTMYtCAACCTTTTTTCAA
ACCtAATGTTTTAGTTtGTTTRKTTTTTTTYCYAGGAGGATGCTCTGGGCATTGTCAAGT
CATCACTAGTTGAACACAGCTTTtAACCCAAAGTATAGTAGCWRKWgTAKTASTWKTRKW
AGKARTAGKRGACTTCGCTCGCTCGTTTATACGTGGCGT
>Contig_3050
AGTTCAAGAATTTAGAAGTAGGAAGGAGAAATAAGAAAGAGACCTCGAAAGGAAAATaCA
GAGAATTAAATGAAGGAAAGGAGACAGAAGGCAAGAGAAAWWGTAaGAGGGAAGAGGGAA
GAGAGAGAGAGAGAGAGAGAGAGAGAGAGAGAGAGAGAGAGAGAGAGT
>Contig_2233
ACAACAGAGAGAGAATGGAATTTTATGTCAAATGCTCTATCTATCTATCTATCTATCTAT
CTATCTATCTATATGTATGTGTATGTATGTATGTATGTATGTATGTGTCTGTCTGTATGT
CTATCGTTCTGTCTATAAGTTATATGAATGTATGTATGTGTATTTATGTATGTGCATGTA
TGTGTATTTGTGTATGTATATGTATGTATGTATGTATATGTATGTTCCGTGTATGTATGT
ATGTATGTGCGTGTATGTATGTGTGTATATGTATATATGTGTGTGTATGTGTGTATGTAT
GCATGTGTGTGTATGTATGTACTTCGCTCGCTCGTTTATACGTGGCGT
>Contig_2566
ACGATAGTCGTGTGTGCTTGGGTTTGGGCATGAATTATTAAAGAGACGATGCCCATAAAG
TCTTCTTCCTCGTCTCTTTGTTTGGCGGCGAAATCAAATTTAAAGATTGAACCATCTTTC
CATTCATCTTGGATTGTGGTTTATCCTCCCGTGAAGGAATCGACTGCTTCCGTCTCGGAT
GAGAGTGAGAAAGAGATATATTGAGAGAGAGAGAGAGAGAGTTACTAAGAAGTAGCCTTG
AAGACCTTTCGGTCCATGCGAGGTGAAGTCTGTCATTCATCTTCACGCCCTCACAGTAAG
ATAGGAAAGAAATAGGAGAGTGAGAGAGAGAGAGAGAGAGAGAGAGAGAGAGAGAGA
>Contig_2567
CAGTGACCGAACTGAAAAAAATAGTAGTTAGATATTAAGTAAATCGAATCCGATTGAGTG
TGTTAATAACGTGTTAGGTTGGTATCACTGGTTTGTCTAGCTTCAATTATTACATAATTT
AAATGTCGTTTAAAATTGCAATCATATTATAATTTGGCATCGAAGGAGAGAGTAAGAGCG
TGAGGAGGTAGAGAAACTAAGAGAGAGAGAGAGAGAGAGAGAGAGAGAGAGAGAGAGAGA
GAGAGAGAGAGAGAGAGAGAGAGAGAGAGAGAG
>Contig_2295
GCTTCTCGACCAGAAAGAGCACACTGAGATAGTTAATACTGTGGATATATACCTGAGTAA
TAaTTGATCTACCTATTTACAAAGCGTTAATTAGCGAAGGGATTTTGATATGAAAACATT
GGCAAAGATCATCTGTGTACCGTAAAAGTCTGCAGAAGGTTGAGTAAAAAaGCCCAATAC
GAAAAATACCCCGCAAGGAATTAATTGGTGACTATAAATCAAGCATGGAATTATTTTTGA
AATCAGAGTGAATGGGAGAGAGAGAGAGAGAGAGAGAGAGAGAGAGAGAGAGAGAGAGAG
AGANAGAGTAGAGAGAGAGAGAAGAA
>Contig_3461
ACCCCTTTGCTTTGACTCAAGTTTAGTAAGGAATACAAAGATGRGGTTACCAgCCCCACG
CTTTGGGTTTTTCTCAGGGTTTTCCTTATTTTCCTGGGAGAGAGAGAGAGAGAGAGAGAG
AGAGAGAGAGAGAGNGAGAGAGAGAGAGAGAGAGAGA
>Contig_310
GTTTCATAAATAGCAAATTTTCTGGAATGAAACAGCCGCCATGACTTGCCAAGTTTCyCT
TCGTTTATTCTCTTAAWTtgGGGGACTTATGACTCATGAGAGAGAGMYAGAGAGAGAGAG
AGAGAKAGAGAKAGAGAGAGAGAGAGAGAGAGAGAGAGAGAGAGAACAGAGAGA
>Contig_4037
ACCGCTTTTAGTTTCCCTGTTTCTTTCTAGCCCCAGCATGCTTGGTTTGGCACCTCCCCC
ATTCTTATTACTACTTAACCTATTATTATAAGAACATAAGAACATAAGAATAAGAGCTCT
GCAAGACCTTGCGATCCATACGTGGCAGAACCCGTTATTATATTATGCTTGTACTCTATT
TCTCTCGGCGCAKWKATGAGAGAGAGAGAGAGAGAGAGAGAGAGAGAGAGAGAGAGAGAG
AGAGAGAGAGAGAGAGAGAGAGAGAGAGAGAGAGAGAGAGAGAGAGAGAGAGAGAGAGAG
A
>Contig_1061
ACGTGCCAAGGGGCCCCGAGTTTGATGAAACACGCTACCTTCTTGCCGCATTCCTCCGCC
TCCTGTTGTAGAATAAAATATAAGGAGAAAGCTAAGTAAAATAAAACTGATAAGTACGCA
GACTTTGTCTTACTTGATATTAACGAAAGAGAGAGAGAGAGAGAGAGAGAGAGAGAGAGA
GAGAGAGAGAGAGAGAGAGAGAGAGAGAGAGAGAGAGAGAGAGAGAGAGAGAGAGAGAGA
GAGAGAGAGAG
>Contig_1532
ACTATGCTGCATGCCATGCAAAGTGAATTGTGTTTACAGCAGCTGGTGTGATCGGAAAAT
AAaTAAAaTATCTTTTTGATCCTGCTGTAAAAGTCCACTTATACTTTTGGATAAAAaCTT
TAATTGACTCGGMTTTGCTATGAaCAAGTGCATGATGTATTAACTGTGCAGTTGTATGCA
ATAATCAGAGAGGATGAAAAGAGAGAGAGAGAGAGAGAGAGAGAGAGAGAGAGAGAGAGA
GAGGCAGAATAATAAGATATAGAAG
>Contig_2779
AGTTCACCCAAATGGAAGAAAAACAGGAAAAAWtgGGRAAWTTWGGCCTTTCCGAAAAGG
AATCCATTATTGTCCTTGTTTTCAATAGGCGAATGATGGAAATCGTAGCACATGTCAAAT
AAGAGAGGTAAGGAGATAGAGAGGAAAAGCGAGAGATAGAGAGAGAGAGAGAGAGAGAGA
GAGAGAGAAGAAAAAGAAAAAAATAATACGTAGTTAATATAAT
>Contig_751
TCTTCTTGGCACTTTCTATATTTCAGTAAAATGACCAAAGATTAAATTTCAGGGGAAAAC
TTTTAAACCGCTTTTGAATGAGAGAGATTGTGTGAGAAATAGAGAGAGTGATAGTAGGGA
GAGAGAGAGAGAGAGAGAGAGAGAGAGAGAGTAGTGAGTAGGAGGGAGGAGANATAGTAG
AGGAGGTAGGAAGGAAGAGAGTAGTAGGTAAGGAAGAGAG
>Contig_4046
ACTGACTGACTGACTGACTGACTGACTGACTCGACTGACTGACTGACTGACTGACTGACT
GACTGACTGACTCACTGACTCACTGACTCACTCAGTCACTTACTCACTCACTCACTCACT
CATAATCAAAACCTCTAGGGCACTTCTATAGTTTtGCTATAAAACGATGAAATTTGGCAT
ATTAGTAGGGTTTTGCATACAACTAAATGGAAAAATATCAAAATCGTGAATTTCCCTGTA
TAGGAGCCTGTAAAATTGGGATGGGGATTTGAAAATGTCCcAAGGCATATGTGATGCTTC
CGGTGGTGCTGGAATGATGAAATCTGGTTAAYTGGTAGGGTTTAAGATWMMAARGRAATA
ATCTTAAAATCGAGACTTTCGCTAGAGGTTCTTGAAAGAGGGTGGGTGGGGGTTTAGAAA
AAATGGTACATTTCTAGAGT
>Contig_302
ACAATAGATTATTAACAATAGCAGGAACTGCAATCTGCTCTAGCAGCGGCATCTGATTCT
TCTCCTGGCCCAGATAGGGTTTCTTATCTCACTCACTCACTCACTCACTCACTCACTCAC
TCACTCTCTCTCTCTC
>Contig_3473
ATTTTTGAAATTNAAAATTTTGAAACGTAACTGAGGGCATTAACACACACACTAAATGCA
GCATTGGATTTACTCTCGATGTTTACAATTTACGGTTAAAAGCATTACAGTACCTAACAA
TATTGATAGAGGTGGCTTTGGCAATCCCTCTTCCTTCCCCTCGTACTAGGTAAGGGGGTA
CGGGTATGGAGCTAACTACCTTTAACAGATGCTCTTCTTTGCGTGCCAATtCTTTTCCTT
CTGGCTTTCCTCCGAaGGAAAAGAGCAAACGTGGGTAGTAAGGAGAGGATCTACAAGGTA
TGGAGAAGCGATCAGGGTGAGAGWGWGAGAGAGAGAGAKAGAGAGAGARAARAGAGAGAG
AGAGAGAGAGAGAGAGAGAGAGAGAGAGAGAGAGAGAGAGAGAGAGAGAGAGAGAGAGAG
AGAGAGAGAGAGAGAGAGAGAGAGAGAGAGAGAGAGAGAGAGAGAGAGAGAGAGAGAGAG
AGAGAGAGAGAGAGAGAGAGAG
>Contig_748
CTTGCTGTACTCTCTGTTATCACATCCACGGACAATGTTTAAAAAAGaCTGAAGCAGATT
GTTCCACTATCGTGTACATTTTCtACAAGGCGCTCGTTTCCAAAGCTTTATAACTCATAC
CCAGAACTTCATGTCTGTGGAACTCTCTCCCTGCACATATGTTTTCGACCACGTATGACT
TGCAGTTATTTAAAACCTaCTGTCTGTCTGTCTGTCTGTCTGTCTGTCTGTCTGTCTGTC
TGTCTGTCAGTCAGTCAGTCTACTTCGCTCGCTCGTTTATACGTGGCGT
>Contig_2780
ACTGTTCAGGTGTTTATGGTGCCACATGTCATATTTATCACTTGGTCTGGAAAAAAAAaT
TGGATTGCTGTGGACTAGGGTGAACAGATGTGATTGGCTGAAAaTTCGGGgACCTGTGTG
TGTGTGTGTGTGTGTGTGTGTGTGTGTGTGTGTGTGTGTGTGTGTGTTGTTG
>Contig_2782
TATAAGGTCCCCGTATTGTATACGTGCAGTTCTATATCTCTGTCAGGAGAACATATTAAA
ATTGCCTCTCGTTAGAACCACGATATACGAAGTGTTGCAGCATGCAGTATAGAAATGTAT
AATTACTTATCATAATAAAGCGTTAACGTGTAAGATTATACACATTATTATCAATAGAAT
TCAAGAGAGTGAAAaTGTAGGAgTTTAATAAGTGTTTATCCACTGATAAATMCCCMWTYC
yTCACACACACACACACACACACACACACAAMnACAnACATACATACACACACACACACA
CACAACAACACAC
>Contig_1048
ACAGTGGCTATTTCCGTGGAAGCAGAAATAGGTCATATGCTGTGATTGAAGTAATGCCTA
CGGTCATGTCGGCAAAATGATGGCAATGAAGGACATTGTAGACAACAGACTGGACAGCAC
AGTCACATATGCCAGAGATGTGTGTGTGTGTGTGTGTGTGTGTGTGTGTGTGTGTGTGTG
TGTGTGTGTGTGTGTGTGTGTGTGTGTGTGTGTGTGTGTGTAGTCGT
>Contig_3482
CACGACAGTACATGTGTACCATAATGACGCGCTTACCAGCTTAACGAGTTTGTATTATTT
AAATTACGTAGAAATCCCTTAAGGGACCGTGAATGCAATTGATGTATTCGTAATCTATGT
AACTTTAGGGATCTTATTATGCCATTAACTCTCTCTCTCTMTnTCTCTCTCTCTCTCTCT
CTCTCTCTCTCTCTCTCTCTCTCTCTCTCTCTCTCTCTCTCTCTCTCTCTCTCTCTCTCT
CTCTCTCTCTCTCTCTCTCTCTCTCTCTCTCTCTCTCTCTCTCTCTCTCTCTCTCTCTCT
CTCTCTCTCTCTCTCTCTCTCTCTCTCTCTCTCTCTCTCTCTCTCTCTCTCTCTCTCTCT
CTCTCTCTCTCTCTCTCTCTCTCTCTCTCTCTC
>Contig_738
AATTCTCGAAACATTAGGATAGTTAATATTAAATGTATTTTAACATTCCATTTGTCATCC
TTTTCTTGCTATAAGnTTAAGTTCACAATGATCGAACCTATTtAGCACACACACACACAC
ACACACACACACACACACACACACACACACACACACTACACACAC
>Contig_2296
AATTCCGACTCCTTCAATTACTCTTGGTTTAGGGTTAAARGGTCGATCAAGAGTCACTTA
CAGTTACGGTGGATATATTCCAGTTTTTtCAAATGACAATAATTTAATTAGAGAGTATGA
AAGGGATGGGAAAAGAGAGCTAGAGAAAGAGAGACRGAGTGAGAGAAAGAGAGASAGAGW
GAGAGARAGAGAGAGAGAGAGAGAGAGAGAGAGAGAGnGAGAGAGAGAGAGAGAGAGAGA
GAGAGAGAGAGAGAGAGAGAGAGAGAGAGAGAGAGAGAGAGAGAGAGAGAG
>Contig_4064
CTACCATATTGTTCGTTTAAGCAATTTGAATGGTAATGACTCTTCGTAGCAGATCAACGA
TAGCAATTCTTTGCAATCGTCGCTCTTTATTTACAAATAGTAGTRCTGTACATGCAATGG
AAACGATGTGTCTTTTCCYCCCccTAAAGAAATGTGTTATAAGTTTGGTTRCTATTCAGT
AAGATGATCGTTGGTTYTTTGTTGGATGCCTCGATGTATTAGTAGTAGTAGTAGTAGTAG
TAGTAGgTAGTAGTAGTAGTAGTAGTAGTAGTAGTAGTAGTAGTAGTAGTAGTAGTAGTW
RKWRKWGTAGTAGTAGTAGTAGTWGTAGTAGTAGTWGTAGTAGTAGTAGTAGTAGTAGTA
GTAGTAGTAGTAGTAGTAGTAGTAGTAGTACG
>Contig_4228
CTTTCGTCACAGTTTGCTAACTCAGTGTTTTACATTTGTTCTTTGGTGGAGGCTTATAGG
CCTATGCCTGTTTCGTTCATTTGGATGCAGCTTTACATACTAGCATGTAGCTAGTTACAA
ATCAATAGCATTGCTATAGTTTTTGTTTGCGATGCAACGATTAAATCTGGGTTCGAAACT
CGGCGTACTTTTGACCCCTTCGTAACTCCGTATTGCAGATTTCgAGGGCGATTATAATTT
TTTTWMMRRRTAAAGGTTCACGAGTCTAGAAAGAACCCAAAGTTCCAAATTTCTATCTCT
TTTGGTTTTAAAGATAGGCAAATTGAAAATTACCTAAATGTGAGACTGACTGACTGATTG
ACTGACTGACTCACTCACTCACTCACTCACTCACTCACTCACTTACTAACCATCAAAAGC
TCTAGGGTACTTCGCTCGCTCGTTTATACGTGGCGT
>Contig_4066
AGTTCCAGGGCAGCTAGGATCCGTATGGGCGCAACTCCCTAAATGCAACCTACGAGGAGA
TCTCAAATGAAATCTCCTGTCAAATTACACTCCTTACGGAGCGAGCGAAGTACCATTCAA
TCTTCCCCCTTAGCAACCTAACTGGTACTATTTGGGAATCGTTGTCGCCTTTGGCGTTTC
AATTGAGGAATCCcAGTCCTACGGAGWGAGAGAGAGAGAGAGAGAGAGAGAGAGAGAGAG
AGAGAGAGAGAGAGAGAGAGAGAGAGAGAGAGAGAGAGAGAGAGAGAGAGAGAGAGAGA
>Contig_1526
AGTTCCGGGACAGCTAGGATCCGTAGGGGCGCAACTTCCTAAATGCAATCTACMAGGAGA
CCTTAAAAGAAATCTACTGTCAAATTACACTCCTTACGGAGAATTACACTCCTTTCTAAG
TAAATTACACTCATAACGGAGTGAGAGAGACAGACAGGCAGACAGACAGACAGACAGACA
GACAGACAGACAGACAGACAGRCAGRCAGRCAGACAGACAGAGACARASASAGAGASASA
GAWRggAAGAGWGGgATCGAGTGAATTGCATTTAGGATAATTAAATAAaTAAACAAGACG
AnAGGACATACcACAAGGMMAMYTKTCcTTGTACTGGAGTACTTCGCTCGCTCGTTTATA
CGTGG
>Contig_4068
CGAGCGAGCGAAGTTAAAACAGTGTAAGAGAGTAAGAGAGGGAGAGAGAGAGTAAGAGAG
GGAGAGAGTAAGAGAGGGAGAGAGAAAGAGAGAGCAACAGAGGGAGAGAGTAAGAGAGAG
AGAGMRAGAGAGRGAGAGAGAGAGAGAGAGWRRRRGAGAGAGAGAGAGAGAGAGAGAGAG
AGAGAG
>Contig_56
ATTTCAGTTATTGTGAGTATAGATCCTTAAGCTTACTTTAACTAACACAGATCTAAAACA
CAATTAGTCAATTCTAAGCAGGAATTGAATCGCAAAACTAAAAATAaCTGCATGACATTA
GAGAACCAAAAATaCAGACATATACACTAAAGAATATGCATCAGGCGGAATGAAAATTGC
CAAATGGATGAGGCTTAATAGCGTTCTGTTAGTTGGCTGATCTTACTTAGATCGCTCTCG
AAATAAAAaGACGTGATCATCACTCAGTATGTATGACTGGCATGCGGAGAGAGAGAGAGA
GAGAGAGAGAGAGAGAGAGAGAGAGAGAGAGAGAGA
>Contig_3488
ACTCTATTTYATCGTTGAAGTTAAAGCTCGCACACTAWCATATTAATTCTTCATTCCAAA
ACACTAAGTTCTATATTTTTAAGAARATAACCCTAGTAAAATAATGMCTTGAGCTCAAAA
GCAAAGAACATTTTAAACATACACACAMACACGCACAGAGAGATAGAGCGAGAGAGAGAG
AGAGAGAGAGAGAGAGAGAGAGGAGAGAGAGAGAGAGAGAGAGAGAGAGAGAGAGAGAGA
GAGAGAGAGAGAGAGAGAGAGAGAGAGTAGAGTAGAGAGAGAGAGTACGAGACGTAG
>Contig_54
CGTTCGTTGCAGAGACGATGAATGATGACAACCTTAATTGGGGCAAATCTTTAAAAAGCT
TGAAAaTTGAACAAAGAaCGAAAGAACGCGAAGAGGGgAGAAGAGAGAGAGAGAGAGAGA
GAGAGTAGTTACAAGGAATAGAAGACTTCACAGAGACCTTACGATCCATG
>Contig_279
ATGTGTTTCCAGCCACATTTCAGTTGCAGTTTTTCAAATYCTCTATCTATTCCTTCTTTC
TCAATCATAACTAGTTTGCATGCCTTAGCAGCTTATGTGGCATTATTTTGTCCTCTCTCT
CTCTTCCCTTTCTTTCTCTCTCTCTCTCTCTCTCTCTCTCnCYYYCTCTCTCTCTCTCTC
TYYYTCTCTCTCTCTCTCTCTCTCTCTCTCTCTCTCTCNCTCGTTCTCGTCGTCGTCGGT
CGTCGGTC
>Contig_4077
ACACACACACACACACACACACACAACACACTCTCACTCACTCTCTCTCTCTCTCTCTCT
CTCTCTCTCTCTCTCTCTCTCTCTCTCTCTCACCCTCCTTCATTCATACTTACTCCCTCA
TTATCTTTCGCATTTCGCCTCCATGACGCGTAGAATCGCGCATTGACAAATGAATGTTAG
CCAGACCTTAATAAGGGGAAGACGGATGAGGTTATAAGTATTTAAAGGGTTTGAaTCAAG
AAAAATaGGCATTTAGATTGCCAGTTTGATCCATTAGtCTTAATAGTCAGTTTCAAAaTA
GGAACGCTGCTCACTTCGCTCGCTCGTTTATACGTGGCG
>Contig_1408
CCTTCAACATCTCTTGCCTTATCACTTCAGTAGTTGTAATATTGTAGTAGTAGAATAGaa
tagTGATGGAATGTTAGAGAGRKRGAAAGcGAGAGAGAGAGAGAGAGAGAGAGAGAGAGA
GAGAGAGAGAGAGAGAGAGAGAGAGAGAGAGAGAGAGAGAGA
>Contig_1045
CGTACTTGAGGGGAAATAATATTATTATTTAATCGTTGCATGGGTCTGTCTGTCTGTCTG
TCTGTCTGTCTGTCTGCCTGTCTGTCTGTCTGTCTGTGTGTCTGTCTGTCTGTCTGTCTG
TCTGTCTGTCTGTCTGTCTACTTCGCTCGCTCGTTTATACGTGGCGT
>Contig_3498
ACTGTGCTTTAGAAAATTAACATAATTGTGAATATACAATTACACATACATAAAAGAGAG
AGAGTGAGTTACAAGGGGTTACAAAGAATAGAAGACATCACAGGGACCTTACGCTCCATA
CGAGGTGAAGCCTTTCACACATCATTCATGTGTGACAGAGAGAGAGAGAGgAGGAGAGAG
AGAGAGGAGGAGAGAGAGAGGAGGAGAGAGAGAGAGAGAGAGAGAGAGAGAGAGA
>Contig_2356
AGTTCCAGGGCAGCTAGGATCCGTAGGGGCGCAACTCCCTAGATGCAATCTGCCAGGAGG
TCTCGAATGTAATCCCCTGCCAAMYTtACACTCCAACTTACACTCCTTAAGAAGAGAGAG
AGAGAGAGAGAGAGAGAGAGAGAGAGAGAGAGAGAGAGAGAGAGAGAGAGAGAGAGAGAG
AGAGAGAGAGAGAGAGAGAGAGAGAGAGAGAGAGAGAGAG
>Contig_3084
ACATCAACAAAAATTTCAATTACACCTGTGCACACACCATTAATTAATAATCTGTTCGAT
TCTGCACACCTATATTTATAAATCAGTGCAAATTTAAACAAAACCCGTTGAATTATTTTA
GTTTCAAGTTATGATTTAAAATATGTAAGCCTACGCCTGCTTCTTTCGAGGGTCGTTTGC
CCTTTTTATCAAAAACTATACACACAAGAGCGCTTAAACGAAATGAACAATCTGTGGAaG
TTTGAAGAAATTCCGACCGAGTGTGCGACAGTTATCGCGTCTCATACAAACAAaCGAACA
CACACACACACACACACACACACACACACACACACACACAC
>Contig_4096
ACTTAAGTATGTAAGGTGTAAGTATAGTAAGTATATGTAAAGTGTAAGTAGGTAAGAACA
GTATGTAAGGTGTAAGTAGGTAAGTACAGTATGTTAGGTGTAAGTATGTAAGGTGTATGT
ACAGTATTTAAGGTGTACATAGATAAGTATGTAGGTGTAAGTAAGTAAGTAAGTAAGTAA
GTAAGTAAGTAAGTAAGTAAGTAAGTAAGTAAGTAAGTAAGTAAGTAAGTAAGTAAGTAA
GTAAGTAAGTAAGTAAGTAAGTAAGTACAAGTAGAAGTAAGTAAGTACAGTAGAAGTAAG
TAAGTCAGTGAAGTAAGTAAGTCAGTGAAGTAAGTAAGTCAGTGAAGTAAGTAAGTCAGT
GAAGTAAGAAAGTCAGTGAAGTAAGTAAGTCAGTGAAGTAAGTA
>Contig_4098
ACCGGAAAACTGCAATTAGAAATTAGAAAATGCAGGTGAGATGGCACATAATAACTTGAA
AGTATAGAAARAAatAGTTTCTCACTTGAGGGAGARGAGGATAGTTTtATGAAGGAGATA
GWGAGAGRGAGAGAGAGAGAGAGAGAGAGAGAGAGAGAGAGAGAGAGAGAGAGAGAGAGA
GAGAGAGAGAGAGAGA
>Contig_3508
ACGTCAATTTGACATTTACATTTTTTTATATTTTATTGATGCGGAAATATATATACCGCA
GTGACATCTTGTCTCCCCATCTCTCTTTCTATGTAATATATATAGTATATCGCATTCTCA
ATCTCTCTCATACTTCTCTCTCTCTCTCTCTCTCTCTCTCTCTTCCTCCTCTGTATG
>Contig_262
ACAAGCCCTTATTATCATGGGAGTATAATAAAGGAGAAAAGTCTTATCACATAGAAACAG
GTGTGAAAATGACACTGTGGGGGCGGAAACATACACACACACACACACACACACACACAC
ACTCTCACTCTCTCTCTCTCTCTCTCTCTCTCTCTCTCTCTACTACTACACTACTACGTA
CGACGTACGTACGTACGTACGTACGTACCGT
>Contig_1747
GGGCGAAATAGGAGAGTATATCGTGTATTATATTCTCTGACATAATAATGAATAATATAC
CAAGTACACACACACACACACACTAAGGTAACATTTGACGTTTAAAGGATAGTGAGAGTA
KAAAACCACGTGATCCCATATTTATGATGATACCGTGCAACAGTTGGTGCTATATTTGTT
TACATTAACGAGCTGTTGAGAATCTTATATTGGGYAATTCTGAATATAAGTTCTTATGAG
ACAGTGATACAACAATAAAGAATGTGCTGCGCAATTGGCCCTACGCTTTGTTCAAGAGGR
GCCTTGCAACATTGATTCTTTCTAAAAAAATTCGTTATGACAAAACTATATGCACCATAT
TGGAAATTGCGTAATAGATTATTCTTTTTCAGGAAGTTACTCCTCCTTTACATTTCATTA
AGATCTCTCACATACTCTCTCTCCCTCACTCTCTCTCTCTCTCTCTCTCTCTCTCTCTCT
CTCTCTCTCTCTCTCTCTCTCTC
>Contig_3087
CATTCAAGAAAAAAATCTTACGTAAACTCAAACGATGGGAGAGAGTTCCATAAATGGGAA
TATTAAATCATGTAGgTCTAGAAGGGAATATATTTAATTGGATGTTGTTCTGATGCACTT
AATTATTAGCAGTCAGTGACGATCTGCTTCCCACTGCAAAGTCGTCAATACGGAATTATT
TAAGGAAGTTTTTTTTtATCCATTAATCGTTACTGAAAAGGAGACGTCTAGTGCAGTAAT
ATTATTTCAACAATTACGATGCAGAGATGTTGCTTTATAATTGACTTAAAAGAACCTTGA
GTTTGCGTTAAGGCAAGCTTGTTTAAATGTTACTCGGAAGAAGAAGAAGAAGAAGGAAAG
AAGAAGAAGAAGAAGAAGAAGAAGAAGAAAAAGAAGAAGAGAAGAAGAGAATCGCCAATT
TCAACCTCTCTAAATTTCTTTGAAAAGTAATCCAATATATTACATGTGGGGGGCGAACTT
TCCTCCAACCTTCAATTTAAACTTTAATCGCAGTTGCTGAATA
>Contig_1399
CGAGCGAAGTACAGCAAGTACTTTTCACTTTAAAAAaGTTCATTTATAAAATGGCATGTT
TGCAAAACAGGAAACAATAAAGGCTGGCAGCTCTTTTTATGTAGACGCCACTGACGGTTT
GCCTAGTAATCTGTGCCTAATTGCATTCAAGTGTGTGTGTGTGTGTGTGTGTGTGTGTGT
GTGTGTGTGTGTGTGTGTGTGTGTGTGTGTGTGTGTGTGTGTGTGTGTGTGTGTGTGTGT
GTGTGTGTGTGTGTGT
>Contig_3514
ACCCGCCATTAAATCAACAGTTTAAAAAATGTACTTTACCTCCAaTATTTTCATCATGAG
GAAGAAAaaTAATAATTGCAAAaGATGAATGCGTACATGCTGGTGACTCTGTGTGTGTGT
RTgTGWGWKAGAGAGAGAGAGAGAGAGAGAGAGAGAGAGAGAGAGAGAGnGAGAGAGAGA
GAGAGAG
>Contig_1957
ACTCAAATATTTTACATTTGAAGGAAAGAATGCAAATTATTCAGATAGATTCCTACTTGA
TAATATAGGATGTTACGGATGGTTGAAATATATGAAAGAAGTCCAGTACACCATCTCAGA
TTGCAGAATTGGTCCAATTTGTACATTTgTTTTTATtCTATACCATTTTAAGGAGTGATA
AAGTTACGAATAAAGTCAAAAATGAGAACGAAAGGAGaGGGGGGGAGGgAGAGRGAGAGA
GAGAGAGAGAGAGAGAGAGAGAGAGAGAGAGAGAGTAGAGAGAGAGAAGAGAAGAAAGAA
GAAGTAACGTAGTAGTACGTAGTACGTAGT
>Contig_1960
ACAGCAAGTGGGAAGAGAGGATTCCTTTCAGGTGTCAGAGAGCGAGAAGAGAGACATTCG
GGCCGAGAGAATTTCTTCCAAGCATCGGAGAGAGAGAGAGAGagCACCTTGAAGATCCAC
TTAGAGAGAGAGAGAGAGAGAGAGAGAGAMGAGAAGGAGAGAGTAGAGAGAGAGAGAGAG
AGAGAGAGAGAGAGAGAGAGAGAG
>Contig_1025
ACAGGGGGAACACTACCATCCTCTGCACCCTGCAGAATGGCAGGATGAATGCTCCTCAAA
TGGCGCATCATGGATGATGTATTGTTGCAGTAGGTTAGCTGCCGATCACAATACACACAT
CTCACTTTATTTGGGGTTTCCAAATGGAAATGCTCCCACACCACAGATGTACGGCATCTC
TTCTGTGGAGCCTCCATTTCTATCTATCTATCTATCTATCTATCTATCTATCTATCTACT
TATCCACCTACCTACCACCCTATCTACATAACTATCTGCCTACCTACCTACCTACCAACA
TACCTACCTACATACCTACCAACCTACCTATCTATCTACCTACCTATCTACCTACCTACC
TACCTACAAACCTACCTATTTATCTACCTACCTACTCTACTTACCTACCTACTATACCTA
CATACTTAATA
>Contig_2451
ACCTACAGAACAATAGTTACATTGGTTAGTACATACAGAACAATGGTTAGTACATATAGT
ACATTGGTTAGTATATATTACAACAATTGTTAGTACGTTCAGAACAATGGTTAGTACATA
TAGAACGAaTGGTTAGTACATAGAGAGAGAGAGAGASAGACAGACAGACAGACAGACAGA
CAGAGAGAGAGAGAGAgaAAGAGAGAGRCAGAGTTACAAGGAATAGAAGACTTMMMMRRR
KACCTTACGATCCATTCGAGGTGARRCCTGTCATaGCATCATTCACACTCACACACACAG
GTAGAAAAGAAGAAAGAAAAGAGAGAAAGATAACGAAAAGAGAGAGAGAGAGAGAGAGAG
AGAGAGGAGGAGAGAGTAAGAAAG
>Contig_2360
AATTCAATAACTTAAGAMGCTTCTGGCATTGATGGGTAAAAaGGTCTCTTATTAGTGTAA
TAGGATTACTTAAATTTTAAGCTTTGAAGTTTAAATGCATTTACATGCGCCGAACAACGC
AGAATTAAATATAATGTTTACGAGTAAATCAAGAAAGCAAATAGGACGAAGGATTAAAGA
TAACGATAACAAGCGTATAAATAAAGTCGTTCTATTAATAAAATATATAAATTaCAGGAA
GGGTTCAAAAGAGAGAGAGAGAGAGgAGAGAGAGAGAGAGAGAGAGAGAGAGAGAGAGAG
A
>Contig_1948
CATCGCATCCGAGAGGGGAGTGTGGGTTACCGGTTGCTTCTCACCAGGCTCTAGCTCCTG
GCTTCCTGGGGGCTCCTGGCGTCCTGGGGAAACAGTGCCTGCTCTGCCCCAGCCTCCTCC
CTCAGGCTGTGGGGTGGAAGGGGCGGGGCGGGGAGGTGCGCGGCGTGGCGTGTCTCTGTG
TGTGTGTGTGTGTGTGTGTGTGTGTGTGTGTGTGTGTGTGTGTGTGTGTGTGTGTGTGTG
TGTGTGTGTGTGTGTGTGTGTGTGTGTGTGTGTGTGTGTGTGT
>Contig_1973
CACGTGACGTAGGCGATACGATCTCAGCGCCGTAAGAGGgTGACGATGTCATCGAGTTGT
TGTTTGGTTTCCAAGGAGAGGAATTtCTATATTGAGAGAGAGAGATAGATAGAGAGAGAG
AGAGAGAGAGAGAGAGAGAGAGAGAGAGAGAGAGAGAGAGAGAGAGAGAGAGAGAGTAGT
AGTA
>Contig_1974
ACTTTAATCGATGGTCGGATGAAATGTCCGAGTTACAGGTAAGCAGCGTATGGTATTAAA
TGAAGTTCGCATTATTGGCGATTAGTTTGTTTGGGCCTACGGCGAAGGTACTACGACGAT
AATAATCGTCCAACGAGCGACGACGCGTCGTGATATGGAGCGCAGCGGCGGCGGTGAGAT
TGAGAGAGAGACAGrcASAGAGAGAGAGAGAGAGAGAGAGAGATCAGCGTaCGTAAAGCC
tAGTTTCTTCTGAGCTCGTGSSGGKGYGCGGTGGTCTAAGAGGCTCCCGAGCCGCCCGGC
ATTAAATGCCCTCCTGGTGCGGATCCTTATTAAACTCTAGAAAGATGGTGTTCTTTTGTG
GAGTATTTTGCGTTTAATGGTCTCCTGATGTTATTTTAAATG
>Contig_37
AGGTTGAGATTAGATGAACAAGAGACCGTTGATAGATTGTTGTAGCTCTTTCTCTGGGAA
TTGTGATCTCGCATTGAGAGAGAGAGAGAGAGAGAGAGAGAGAGAGAGAGAGAGAGAGAG
AGAGACGACGACGACGAC
>Contig_116
ACTGTATAAAGTATCAAAGTTGGCAAATGACACGTGTCGATAGAAAACATTCAATGTTTC
CACAGACTCTTTGGACMGCCAAGAGTTCTCTCTGACACTCCATMTACTCATGATACGAGA
GAGAGAAAGAGAGAGASAGAGAGAGASAGAGAGAGAGAGAGAGAGAGAGAGAGAGAGAGA
GAGAGAGAGAGTGTGTGTGTGTGTGTGTGTGTGTGTGTGTGTGTGTGTGTGTGTGTGTGT
GTGTGTGTGTCGTGTGTGTGTCGTGTGTGTCGTGTGTGTGTGNGTGTGTGTGTGTGTG
>Contig_4173
AGTTCCGGGACAGCTAGGATCCGTAGGGGCGCAACTTCCTAAATGCAATCTACMAGGAGA
CCTTAAAAGAAATCTACTGTCAAATTACACTCCTTACGGAGAATTACACTCCTTTCTAAG
TAAATTACACTCATAACGGAGTGAGAGAGACAGACAGRCAGACAGACAGACAGACAGACA
GACAGACAGACAGACAGACAGACAGACAGACAGAGACAGAGACAGAtacagagacagaGA
CAGAGACAGAGACAGAGAGAGATAGAGATcGAAAGAGAAAGCGGGAGAGGTAGAGTGAGA
ACT
>Contig_1016
ATTTCCATATGCACTGCATATACGACATCGYAATTGTAGCCAGCGTGCTGGTGTGTGTGT
GTGTGtgtgCTCYGCAAACACTGAATACTCTAGCAATAGAAGGCACATAGACTGTTTACA
CAAAGAAGATTAACCAACTAAAACAGACACAATAAAATAAACAAMGaCGAATAAAGTATT
AGGTAGATAAATAAGTAGAAATaGCAGTTAGGTCTCATTATATCCTGCAACATAAGGATA
ATTGCATAACTTCGGAGGCCGAACGCAGAGAGAGAGAGAGAGAGAGAGAGAGAGAGAGAG
AGAGAGAGAGAGAGAGAGAGAGAGAG
>Contig_1521
ACGCCACGTATGTACCCGTAATGTAAAATCAGTGCTAATTTAAATAAAATTCGTTAAAGC
GCTGGTCAGTTATCGAGTGGCATACGTACAWACATACATACATACATACATACATACACA
TACATACATACATACACATACATACATACACACATACATACATACATACATACATACATA
CATACATACATACATACATACATATATATATATAACGAGAATTAGGATTATAAAACCAAC
AGTCGACATGATGACTTCGCTCGCTCG
>Contig_1390
ACTTTGATAGCTTCGTAATTCAGAAATGCACAACACTATAGAAAGCCGAAATTTTAATCT
TTACAAGTTTTAGAGATAGGCGAATTCAAAATTGCCTAATTGTTACACTCACTCACTCAC
TCACTCACTCACTCACTCACTCACTCACTCACTCACTCACTCACTCACTCACTCACTCAC
TCACTCACTCACTCACTCAAGCAATCAATCAACTCACTCAATCGCTCAATCACTCACTCA
CTCACTACACTAACTCACTCACTCACTCACTCAC
>Contig_1229
CGAAAATGCCTCAGGCATTTGTACTTGTTCCGCCGGTGGGCATTTATAGACGGTGCAGAA
GTCGAGAGATGAGAAAGGAaTGAGTGAGAGAGAGAGAGAGAGAGAGAGAGAGAGAGAGAA
GAGAGAGAGAGAGAGAGAGAGAAG
>Contig_1995
AATTCTGCCAATAAGGTACAATAAACTTGTTCTGTACTTGTAATATAAGAGCCTTCGTAA
TTTATGGTATTTGTCTTGAACCAGGATTTGTTAATAGGAAAGGTGAAACGCAGTTtGAGG
AATCTTATTTTWAARAGAGAGAGAGAGAGAGAGAGAGAGAGAGAGAGAGAGAGAGAGTAG
TTAGT
>Contig_198
AATTCTATGTACCTAATATAGAGAAGGGCAAGAGAGAAAGAGAGAAGTTAAATGGAATAT
TGCATTWAMMMMARGGRATAAATAAAAAAWWAAAaTAAGAGAGAGAGAGAGAGAGAGAGA
GAGAGACTTCGCTCGCTCGTTTATACGTGGCGT
>Contig_1620
ACGTATTGATCGCAAGGAAACAAGCAGTTTTTtGGCATAACTGTAGATAGTGTGTGATAA
ATCTATCTATCTATCTATCTATCTATCTATCTATCTATCTATCTATCTATCTATCTATCT
ATCTATCTATCTATCTATCTATCTATCTATCTATCTRTCTRTCTRYYTMGMYMGTTTTAC
AAAAAGTGCCTTGTAAGGTTTAATGTTTTGGAAGCTAAAACTTACTTAACATTCATCCTT
ATCATAAACATCTTGATTCT
>Contig_2363
ACAGAACACGTCTGCCAACTGTATCAGGTACTAGCCCAACACTGAGCATGGAGGGgTGGT
GGTCTTCCCTTCATCTTGCTCCTAGCTGTCTTTGGGAGATGAGAGATGGGAGCAGCATGA
GAcGAGTTTGCAATCTCCTTTCATAGCCTGTTGCTGCTTACTAaTACTTGCCAGGTGCTC
GTGTGTGTGTGTGTGTGTGTGTGTGTGTGTGTGTGTGTGTGTGTAGAAGAGAGAGAGAAT
ATAGAATGACTTCGCTCG
>Contig_687
AATTCAGTAAAACAACGTTAGTCTTAATTTAGAACCTTGTGAGATTCCTAWCCGATGCGA
ACGATTCAGAATTAGCAGAAAGGAAATTTAACGTTTAAATTTAAAGAGAGGAACTTCCTG
CTTAAATTAAGAAaTAAAATGAGAGAGAGAGAGAGAGAGAGAGAGAGAGAGAGAGAGAGA
GAGAGAGAGAGAGAGAGAGAGAGAGAGAGAGAGAGAGAGAGAG
>Contig_2815
ACCCTCACTAACTATCAATCACAAGAAGGATCTCACAGTTGGACCACAGAAGTTTAGGTA
AaGAGTTGGAaTAGTAAGTTTAGTTTATAGTAGTTTAGAAAGAAGCGAAGAAGGAGAGCA
AAagRAATGCCACGTAGCAAAWWCTCGAACGACTTCTGAAACAAATAGTTCCAGAGCAGC
TTGGATCCGTAGGGGSMAMCTGCCAGAAGGTCTCAAATGAAATCTCCTGTCAAATTACAC
TCCTTACGGAGAGAGAGAGATAGAGAGAGAGAGAGAGAGAGAGAGAGAGAGAGAGAGAGA
GA
>Contig_2007
ACACACTACGACTTCTGAAAAGAAATCCCACATTTTATATTATCTATCTGTCTGTCTTTA
TCTATCTATATCTATCTGTCTGTCTTTATCTAaTCGATCTATATCTATCCATCTGTCTGT
CTTTGTCTATCTATCTATCTATATATACCTCTGTCTGTCTTTGTCTATCTGTCTGTCTGT
CTGTCTGTCTTTGTCTATCTGTCTGTCTTTATCTATCTATtCTATCTATCTATCTATATA
TACCTGTCTGTCTTTaGTCTATCTAgTCTGTCTGTCTGTCTGTCTTTGTCTATCTATCTG
TCTGTTCTGTCTGTCTTGTCTGTCTGTCTGTCTGTCTGTCTGTCTGTCTGTCTGTCTGTC
TGTCTGTCT
>Contig_682
ACCTGCGGAAACACGAGTGCCTCGAGCAAACGTGCGTGGAGGTGGTACAATCTGCCTCAG
CTCCTTCGAACAATGCCCCATGTTTACGGAGAGAGAGAGAGAGAGAGAGAGAGAGAGAGA
GAGAGAGAGTGCAGACTAATTATTT
>Contig_1914
CCCTATAAGTCACCATATTAAATTATGTGCAGATAACTGTTTGTGAAGTTATTCCCAGGT
ATCACTATTAGAGTTCATTCAACCATGATTCAATGTTGATCAAGGTTAAACCTAACAGTG
TGTGTGTGTGTGTGTGTGTGTGTGTGTGTGTGTGTGTGTGTGTGTGTCGT
>Contig_2816
ACTTAAAAAGAGAGTAGGCCTATGTTCATCTTGCTCGGTACAATTTATTGCCATGAGATG
ACTTTTTAATGATATTCCTGCAATGAAGTTCTTACAAAATTACTTTCATAGTTTttgaac
cCATATTAATTTTATGTAATTTCATATAATTAGACAGGGTCTCTTTTTCCAAACTCCCTC
CCCCcTCTCTCACATACACRCATGTATAACACACACACACACRCACRCACRCACRCACRC
ACACACACACACACACACACACACACACACACACACTACACACTACACACTACACGACAC
ACACGACACACACACACACACACACACACACACACACACACA
>Contig_2013
CATTCCTTAAGTGTTCATTTTATTACAAAGCCAGCTATACAGTAAGCAGGTGGTKWAcgG
TACTTATTGCTTTATTCCATTGTAGAAMGGTAGCAATAATGGAAAATTATTTTCAACGTT
TGCAATTGCATGTATACTTATTTCTTTATTGTAAATTGGTAAAGCATTAaTTAGAGACTG
ATCGTATwAAAGCAATTTCTCGCTCTCTCTCTCTCTCTCTCTCTCTTCTTTCTTCTACCT
CCCT
>Contig_1911
AGTTTAGTTATTAAACAAAACTTTAATTTTTGCTAATATTATAATAAAATTGGTCGTCCT
ACACAATTCACTGTCTCGGAATAAAAAGTGATCCATTATAGCAACTAAGCGAGTGTAGAT
AGAAAGAACAAGAGAGAGAGAGAGAGAGAGAGAGAGAGAGAGAGAGAGAGAGAGAGAGAG
AGAGTACGACGCGTACGTCGTACGT
>Contig_3553
ACAGTATAAAAAACCATTACGCCTATGGAATGTCCCCMwtTTAGATAGCTAAGTAAACGT
GTGTGTGTGTGTGTGTGTGTGTGTGTGTGTGTGTGTGTGTGTGTGTGTGTGTGTGTGTGT
GTGTGTGTGTGTGTGTGTGTGTGTGTGTGNGAGAGAGAGAGGAGAGGAGAGAGAGAGAGA
GAGAGAGAGAGAGAGAGAGAGAGAGAGAGAGAGAGAGAGAGAGAGAGAGAGAGAGAGAGA
GAGAGAGAGAGAGAGT
>Contig_2461
CACCAGCTTATCGAACCGGTTGAGAGGAATTTCGGCGAACTGATAACGCTTCGTAAATAC
TTGGTTGAATTTACATCATCAAGTACATGGATGATTCATACAAGTAATCTTGTGCGTGTG
ACCAAACRGGCATGATTTAGCCACGCCTTAATACGCCCAAGAAAAAaTAATCGAAAGCTA
GCCTCTTCCGTTGAAAGGCTTTCATATGTATCATCCACAATTCAGAACGCACAAAATCAA
AaCGTTACCAGACGATTTAWCGCATCGCAGGGwAAAGTAGTTCGACGARTAGAGACACAC
GGCAACAArKTTTKGGKAACTGAACTTTATTTTCnACAYACGATGTAACTCTCTCTCTCT
CTCTCTCTCTCTGCATGTTCCTGTATGCCTCTCTCT
>Contig_4114
ACTTTCCCGGTTCTTGAAATCCGGTACTGGTGTCCACCCTAATCTATATGTATGTCTGTC
TCTCTGTCTGTCTCTCTCGCTTTTtATCTCCCTCTCTCTTAATCTCTCCGTCTCTCTTTC
TGTCTGTCTGTCTCTCGCTTTTTTtAnCTCTCTCTCTGTCTATCTGTATGTCTGTCTGTC
TCTGTCTCTGTCTCTGTCTCTGTCTSTSTSTCTaGTCTGTCTGTCTGTCTGTCTGTCTGT
CTGTCTGTCTGWCTGTCTGACTGTCTGACTGTCTGTCTGTCTCTCTCTCTCTATGTCTCG
CTGTCTCTCTGTCTCTCTGTCTCTCTGTCTCTCTGTCTCTCTCTCTCTCTCWAATTCTCA
CGTAAAGTGTTTAAGAAGATATGTTAAGGAAAAAGTCGT
>Contig_1903
ACAGACAGACAGACAGACAGACAGACAGACAGACAGACAGACAGACAGACAGACAAAGAG
AGAGAGAGATAGGAGATAGTGAAAGAGAACCATAACTAACAATCAATCACAAGAAAATAT
ATTAGTAATTAGACAAAAACTAAAAACAATTAAAAATAAGAATAACTTCGCTCGCTCGTT
TATACGTGGCGT
>Contig_1616
GAGGGAGTGTTTGAGGGAGAGAGCCTGAGAGATGTATTAGAGACAGGGATGAAAAGTTAT
TGGGGAGGGGGgAGTGTATAGGAAAAGAGATAAAAaTGGGAGAGCAGGGGAGAGAGAAGA
AGCTGAGAGAGAGAGAGAGAGAGAGAGAGAGAGAGAGAGAGAGAGAGAGAGAGAGAGAG
>Contig_2605
ACATAGTTACGTTATGGAGACGGGAGTTGACTGACCTCATTTTCGGAAAACAAAGGGACA
AGGTTACTAAAATGGAGTGTTAAGATTATAATGTATTAAAATATGAAAaGGATGGTGAAA
TTCGATAAAGGCTTAACAATCATAAATTAACGAATAGAAGAAGTTGTTtAGTTTATTATA
GCAAAAGCTTACCTATTTCATCAGCGAGAGAGAGAGAGAGAGAGAGAGAGAGAGAGAGAG
AGAGAGAGAGAGAGAGAGNGTAGAGTAGAGAG
>Contig_2606
TTTTCCTGATGGTTTAGCTTAATAGAGCGAACGAACGTATAAAAGGGCACCTTTGCATAA
ATTAACTTTTCACAAGAAAGAGTCGAAGAATGAATAATGTTAATAAATGACCGTTTTATC
TATATATGGTTGGTTACCGTTATCCTTTGTGAGTAGACAGAGAGACTTGAAGACTAATGG
CGAGAGAGAGAGACAGAGAGAGAGAGAGAGATAGAGAKAGAGAGAGAGAGAGAGAGAGAG
AGAGAGAG
>Contig_1898
ACTTGCAACTATATATACCTATATATGCGTTTGCATATACGTTGGATATTGTGAGGCCAA
CAGAGGAGGCGAAAGCGAGTGAAAGCGAGAGAAGGCGAGAGAGAGGAAGAGTGAAGGGAG
AGAGAGGAAGAGTGAAGGGAGAGAGAGGAAGAGTGAAGGGAGAGAGAGAGAGAGAGAGAG
AGAGAGAGAGAGAGGAAGGAAGAAGAAGAAG
>Contig_4136
GACCAAAGTGGGCACCATATTTCATTAGAGGTTGCATTGAACAACTGAAGTAATATCTGA
AGTGTTTTGTATTCAAAGCCGCGAAATACAATTCCCAACATTCGATTTGCTTTSMWTGCT
GCTGCAATTAAAAGTTTGGACGATTTTGAATCGTTTGTTAAAGTGATAGTAACCAACGGT
AGACAGTCATGTTCCTCGAGCAATGCTCCACGATTTGCAAAAGCTCGCCCGAACAGCGAG
CGTGAAAATGGCGGTAGAAGAGAGAGAGAGAGAGAGAGAGAGAGAGAGAGACTCGCTCGC
TCGTTTATACGTGGCGT
>Contig_3564
ACTGCAGAATACAGGGCGGTTAAAAAAATGTTTACAGGTCAAGAAAGATCACTGAGTTTC
AAATTTATGTCTCATTTGGTTTTCGATATAAGTTAATTAAAAAATGCCTAAATGTGAGAC
TGCCTGACTGACTGACTGACTGACTGRCTGACTGACTGACTGACTGACTGACTGACTGAC
TGACTGACTGACTGACTRACTGRCTGAMTRACTGRCTGRCTGGYTGACTGACTGGCKGAM
TGGCTACTTCGCTCGCTCGTTTATACGTGGCGT
>Contig_1895
CGTTCCAGGGAAGCTTGGATCCGTAGGGGCGCAACTCCGTAAATGCAATCTGCCAGGTCT
CGAATGAAACCCCCTACCAAATTAAACTCCCCCCCSMCaGAGAGTGAGAGAGAGAGAGAT
AGAGAGAGAGAGAGAGAGAGAGAGAGAGAGAGAGAGAGAGAGAGAGAGAGAGAGAGAGAG
AGACGAGA
>Contig_2368
ACTCATAATTTGGGTGAAAATTCCTGTTTTAAATATTTTCATTAAATTAATTGTATTGGC
TATAGAGAATATATTTTACTCTTTTWAAAWWwatTTTTKKTTTtCGGCGTGACATTCTCA
CCTTAGTTGGGTGAATACACCGGTATAGAACATGTTAATTAAAGTAAGTATAAAAGTTGT
GCCCAACTGCTTTAAATTTTAaGGATTTAAAATGTATTTTGtCATTAAATGGAAAGCGTA
ATAGGTGACTCACCTGCATACTTTTATGGCAGGTAAATTCTTCCCTTAGTGGGAAATGCC
AAAATTGATGAAAGAAAATGATTATTATTCATTtAATTTGCTCATTCTCTTCACAACATG
ATATCCTCAGTTTAATTCAAACATTTCATTAAATAGCTTCCCTCGAGAGAGGAGAGAGAG
AGAGAGAGAGAGAGAGAGAGAGGAG
>Contig_1006
AGTGCCATGCTATTCCCCGTTGTTTGAAATGTATATTTTTtAATATTAAATATTTGTAAA
CATTTATTACTCATTTGTTATGCTTGATTAGGGATCTCTGAGCTTTGCTCCCATCCTCCC
TGCTTGGTTGATCACGCGAAAGCTCCGTCTACATTCATATACAATTTAAGAAGTCATTAT
TGATATAATGAAAGTGAGGAGGAAGAGAGAGGACTTGATAGAGAGAAAAGAGAGAGAGAG
AGAGAGAGAGAGAGAGAGAGAGACTTCGCTCGCTTCGTTTATACGTGGCGT
>Contig_2045
ATTTCATATTAATTTTTCGCCTACTGGAAGTTTTTTTGTTWAatTTTWWTTCTATTTTKG
GTtCTCAGAGAGAAATATACAGAGAGAGAGAGAGtAGAKAGAGAGAGAGAGAGAGAGAGA
GAGAGAGAGAGAGAGACGACGACGACGACGACGA
>Contig_1886
AGTTCCAGGGCAGCTAGGATCCGTAGGGGCGCAACTCCCTAAATGCAATCTACCAGGAGA
CTTCAATGAAAACTCCTGTCAAATTGCACTCCTTACGGAgaAATTGCACTCCTTACGGAK
KAaTTGCACTCCTTACGGAGATTGCACTCCTTWMSGRRRATTGCACTCCTTtAMGGARAT
TGCACTCCTTtACGGAGWGAGAGAGAGAGAGAGAGAGAGAGAGAGAGAGAGnGAGAGnGA
GAGAGAGAGAGAGAGAGAGAGAGAGAGAGAGAG
>Contig_2612
ACCGTCTCTAATGTAACATCTATGTACAATTTAAGCCTACAACAGATTAACAAACTAATT
AAGGTGGGATCATGTAATAAAAAaTGAAGCTCCCCTTCTACTTCAGAGGAAAATTTATTG
ATGAAAGTGAGTCATTTATAATTTAAGTGCGAAAAAGGAAGGAGAATAAATAGCCTAATC
CTTTTGATGTTATTTTGAAAGGAAGAGGAAATTAGGTGGGAGAGAGAGGGGGAGAGAGAG
AGAGAGAGAGAGAGAGAT
>Contig_1378
ACCACTACGAAGATTCGCAAAAAATACAAAAAAATACTGACACCCAATAGCATATAGGAG
AGAAATAATGAGAGTAGAAGGAGGGCATAAATATAACAAAGAAAAATAAAGAGAGAAAAT
GAGAGAGGAGAGAATGATGGAGAGAAAAaGAGAGAGAGAGAGAGAGAGAGAGAGAGAGAT
ACAAAATAATCTGAAAAGGATTTCTCGACGTTTACAAGAAGTGGAAACACTTCGCTCGCT
CGTTTA
>Contig_2053
GCTTCTATATTAATAAAAAAAAGACTAATTTGAATATTTCCTATAATTGTAGAGCTTGAT
TTATTGCGCTATAGTAATCGTATGTATTCTATTTACTTAATTTATTTCTTATTCAATCCT
CTTTGGGAAGTCTTAACTTTAGAGAGTATGGAAATGTTTATTATTTGGATTGCTAAGCTA
GAATTAACGTGCGTGTGTGTGTGWGWGWGAGAGARAGAGAGAGAGAKAGAGAGGAGAGAG
AGAGAAGAGAGAGAGAGGAGGAGAGAGAGAGAGAGAGAGAGAGAGAGAGAGAGAGAGAG
>Contig_1882
ACGCCACGTATAAACGAGCGAGCGAAGTAGTTCTCTAAACGAACTGTTTAAAAGGGAATC
TACACAAATGAATAATTTAAATTTGAAAGGAGTGTAAAGAGGAGAGAGAGAGAGGCATGA
AGGGAGGGTGATTGAATGAGAGAGAGTGGGAGAGAGAAAAAGAGAGAAGGTCAGAGGGAG
GGAGTTCCATAGACGARAARTTMTGKGTATGAAKGAGTTATAAAATTTAGMTGTTSGAAT
GGCYGGGGTTTGGACYAYATAKTCATGGGCAGCTGCAGATARTCGARTGCTTCGAKSAAA
CGTGTGCAAAGGTRGTRCAATCTKYCTAAGCTCATCCGAACAACGTCCATGAAAGTAYCT
ATAAWACAGCGWGAGWGMKRSARMRWGAGAGAGAGAGAGAGAGAGAGAGAGAGAGAGAGA
GAGAGAGAGAGAGAAAGTTGAGTAAGGAGTAGAGTAGAGAGTAG
>Contig_1876
CGAGCGAAGTCAATAATTGTATGTGTACACATTTTATTCAAGTGAAAATTGAATTATTTA
ATGAATTTTCTCAGTGACTTGCATTATCATTTTTGTTGTCAGAAATTGCAAAATCGCTTT
CGTGCTCATTTTtCGCTGGCAAAGAGAGAGAGAGAGAGAGAGAGAGAGAGAGAGAGAGAG
AGAGAGAGAGAGAAGAGAGAGAGAGAGAG
>Contig_2068
ATTTCAAACATTGAAATGACGTATMTTCGTAAGCTTTATTTATTTGATAGGGTTATTTTA
CGGTGCATTAGGTTGAGTGGCGAAGAATTACTCAGTGCGAATGCACCCAAAACCCCAaGT
AATTTTCCTGGGAAAAATAATATATATAATTCATCCACTCATCCTCTGCTACAGAGAGAG
GAGAGAGAGGAGAGAGRRGAGAGAGAGGAGAGAGAGGAGAGAGGGAGAGAGAGGGgAGAG
AGGAGAGAGAGGAGAGAGAGAGAGGAGAGAGAGAGAGAGAGAGAGAGAGAGAGAGAGAGA
GAGnGAGAGAGAGAGAGAGAGTAGACGAGACGAGAGTAGAGACG
>Contig_2069
GGTTCACTTTTGGAAGTGGCGAATTGACTGTCGTTAAAGAAGATGATAAAAGTATGAAAG
AAGGAAATGAGAAAaGAGAGAATAAGAGAGAGAATAGGAATAAAaTGAGAGAGAGAGAGA
GAGAGAGAGAGAGAGAGAGACTTCGCTCGCTCGTTTATACGTGGCGT
>Contig_2074
ACATGATGCAGAAAATCATTCTTCCCTGGGCTAATGGCTTAGGCAATAATTACAGGGCTG
AATTAAACTACCGGGAGGGAATAGAGTGAGATTTACCCTCCCATCGGAGCCTTTGTGTGC
TGCTTTTCAGCCAGAAGAGGATGTTTCTGTTTCTCAGAGAGATGCTTTACACACACACAC
ACACACACACACACAYACACACAYACACTATTTAGAGTACTTTTTATTTAATTTAAATTT
TTTTAGGTAATACTAAGTAATTATACTAACT
>Contig_225
ACATAATATATTAGAGCGCAAATCTATTATGTTGCAATAATGTATGTCAAGTTTTTGTTT
GAAATTGTTTTTTTtgGKCTTTATGTTGTTTTTKTTGTTGTTGTTGTTGTTGTTGTTGTT
GTTGTTGTTATTGTTGTTGTTGCTGTTGTTGCCCTCATTAGCTTGATGCCACTTCGCTCG
CTCGTTTATACGTGGCGT
>Contig_1869
CTTTCTTTGCATTGTTGCATCAGTATATGCTAATTGGCCGGTTTAAAGTTTTCGTTTTtG
CACTTGCATGTTTATTGCACTAATTTGCTCTTCCTATGTCTAGCAACTTTGTTCACTATT
TATATTTGGACGTAATTTAAATTATTTTTTACAATATAGAGAGGGAACGTAATTTTCAAA
GACTCTCTATCTCTCTCTCTCTCTCTCTCTCTCTCTCGCTCGTCTTACGTTAGT
>Contig_2084
AGTTCCAGGGCAGCTAGGATCTGTAGkGGCGCAACTCCCTCCTAGATGCAATCTGCCAGG
GGgTCTCGAATGAAATTACACTCCTTACGTAGTAAATTACACTCCTTACGGAGAGAGAGA
GAGAGAGAGWGARAGAGAGAGAGAGGAGAGAGAGAGAGGAGAGAGAGAGAGAGAGAGAGA
CGAGGAGAGAGAGAGAGAGAGAGAGAGAGAGAGAGAGAAA
>Contig_2468
CCTTCGTAGCKKTCAACCTAGAAATAGATTTCCGTTTCAGGAATTTATCAGAATAACAAC
AGMTGYAGTTGTTATAGTACTTACMWMAATTTCTTATTTTGAAGTTTGGGTTCAATCCGC
TTAAAAACTTCTGCAAACTGGCCATTTGAGGAAAGGAAAGAAATGAAAGCMACCCAAACA
TGAaTTAAAATACATTTTATGGCTATTTTTttATGAGTAAAAATCAGAAGTGGACAATAG
CTAACTAGTCCGTAGATTAGATATTACTATAGGAAGGAAGGAAGGAAGGAAGGAAGGAAG
GAAGGAAGGAAGGAAGGAAGGAAGGAAGGAAGGAAGGAAGGAATAAAGGATTTGCATGAC
TACAAATCAAACATGGACGGAAGCACATGTG
>Contig_1509
TATTCTATTAGTTTCATTACGAAATTTCCTTTTGAAAATCTGRGCCTAGTTGCCTTYAAT
TACTTATGCATGAKAGAGAGnGAAAaGAGAGAGAGAGAGAGAGAGAGAGAGAGaCAAGAT
CAAAGATGTTTCCGGTTCTATGCGAATCCTCTAGCGATATACATTCTGCATATCGAAGGG
ACAAATGTACTTCGCTCGCTCGTTTATACGTGGCGT
>Contig_3591
ACATATCCAACTTTCGGTAATCGCGATAATAYGAAGGTTTTtCCGAAWGAACGGGCCCCc
AGGAGTTtCGTCTAGTCGAGAGAGAGAGAGAGAGAGAGAGAGAGAGAGAGAGAGAGAGAG
AGAGAGAGAGAGAGAGAGAGAGAGAGAGAGAGAGAGAGAGAGAGAGAGAGAGANACGAGA
GAGAGAGAGAGAGAGAGAGAGACGAGAACGAGAGAGAGAGAGAGAGAGAGAGAGAGAGAG
AGAGAG
>Contig_2621
ACCATATTTAAYGGTCTTTGCTCGATGTCGAGTTGGACCCATAWTAATWCGTGACCMCCc
TTCCSTMGCTTTTMTATTGCATGCAGRTTTGAATTTACAYACARCAGARCYaCCACSGCC
GATTTGTYCCGATCGATCTCGTTTGAACATTTTATACYCGRRgRTATTGAATTCCCCYWY
MAAATYYCTGTCTGMGGTACATATCCAACTTTCGGTAATCGCGATAATATSAAGGTTTTC
CGAATGAAAGGGCCCCAGGAGTTCGTCTAGTCGAGAGAGAGAGAGAGAGAGAGAGAGAGA
GAGNGCACGACAACTATC
>Contig_3595
ACTTGGGCTACCTAACCATGAGCAGCTGCGGAAAAACGAGTGATTCGAGCAAACATGCGC
AGAGTTGGTACAATCTGCGTCAGCTCATCCGAACAACGCCCGTGGAAGTATCTGTAGACG
AGAGAGAGAGAGAGAGAAAGAGAAAGAGAGAGAGAGAGAGAGAGAGAGACTTCGCTCGCT
CGACTTCGCTCGCTCGACTTCGCTCGCTCGACTTCGCTCGCTCGACTTCGCTCGCTCGTT
TATACGTGGCGT
>Contig_1201
GGTGGGGTTAGTGTCTTTGTTAATGAACAAATCAGCTGCTCTAAATTGAAAAaCCTTTGT
TTCATCAATGATCACATTGAGACATGTGCTGTAAAACTAAAaCTAGGTAGACATTATATC
AACTTGGAGGAGAGAGAGAGAGAGAGAGAGAGAGAGAGAGAGAGAGAGAGAGAGAGAGAG
AGAGAGAGAGAGAGAGAGTAGAGAGAGAGAGAGAGAGAGAGAGAGAGAGAGAGAGAGAGA
GAGAGAGAGAGAGNGAGTAGAGAGAGAGAG
>Contig_1848
ACAGAAAGGGGAGAAGAGAGGATTCGTTTCAATTGTCAGAGAGCGGGAACGTCAAAGACT
CAGAGAGAGAGAGGCATCCGGACAGAGAGAGCTCCTTCAAGCATCGGAGAGAGAGAGAGA
GAGAGAGAGAGAGAGAGAGAGAGAGA
>Contig_1844
GAGCAAGTGTTAGAGTGAATAGAGAGAGAGAGAGAAGATAGAGAGAGAGAAGAGAGAAGA
GTGAGAGAAGAGAGAGAGAGAGAGAGAGAGAGAGAGAGAGAGWRTWWTWWKWRKAGAGAG
AGAGAGAGAGAGAGAGAGAGAGAGAGAGA
>Contig_2844
ACAGCACGTATACTACAGCCTACTCTCACCTTTTTCAATAATTACACTATCGAATGCGAC
TTTGAATATTGAAATGTGATATCTGTGTCATCTTAACGGATGCGCGTCCTTCTGATATTT
CTGTGCTGCGAAaTTAACATCTAATTTACTTAAAAaGAGAGAGAGAGAGAGAGAGAGAGA
GAGAGAGAGAGAGAGTAGAGAGAGAGAGAGAGAGAAGAGAGAGAGAGAG
>Contig_4143
ACCCATCAAGGAGGGGCTAAAATGCGGTACGGTATGTACACTTCATTTTTACAATTGTGA
AAGAATAAGTTTAACATATCCTTGTTAAAATATCCCGGCATCGACATTGACTTTATGATA
TAATGGAGTATATTTCTCTCAGCTTTATATACATCTATTGTAGGTTAGCTTCTAGTATGG
AATGCTCAATGTCTCTATCTCTTTTCCTGTACTCACTCTCGTCTATCACGAGATACGAAA
TAATAGTTGTAAGGAAaCTGATTTTTTTAnAATATTTGATTATAaTCATTCGAAATKTAT
GACGTGAAATAAAACTTWWTTtaAAACTAGTTCATTTTATTGAACCTTAAGACAAATATT
TTGATGCTTTCAGCGTGAACCTTAGAAAATGTAGACATGCATAGAGtAGAGAGAGAGAGA
GAGAGAGAGAGAGAGAGAGAGAGAGAGAGAGAGAGAGA
>Contig_206
CGAGCGAGCGAAGTGATGGATGGATGGATGGATGGATGGATGGATGGATGGATGGATGGA
TGGATGGATGGATGGATGGATGGATGGATGGATGACTTCGCTCGCTCGACTTCGCTCGCT
CGACTTCGCTCGCTCGACTTCGCTCGCTCGACTTCGCTCGCTCGACTTCGCTCGCTCG
>Contig_1745
AATTCTCATGATTCAATGATTATAAAGTTTAAGAATCCGATCTTTTCTAGCAAATTACAA
ATTTAAATTACTTTATTCCATTCAACTTATGATATATGAAAGAGAGAGACAGACAGACAG
ACAGACAGACAGACAGACAGACnGACAGACAGACAGACAGAGACAGACAGAGAGACAGAC
AGACAGACAGACAGACAGACAGAGAAAATGAGAGAGAGGAAGATATATACAGAGAGAGTG
AAGGAAAGAGAGAGATATATATATAAAGAGAGAGAGAGAGAG
>Contig_3605
ATCTTCCGTTCTTTTTCCTTCCTTCAGGTGTCTCTTTCTCAACCTATTAACGATCTCTCT
CATTCCGTGAGGACCGTTTATTcTCTCTCTCTCTCTCTCTCTCTCTCtcGCTCGACTTCG
CTCGCTCGTTTATACGTGGCGT
>Contig_2112
ACTTCACAAAGACCTTACGATCCATGCGAGGTGAAGCCTGTCACACATCATTCATTCTCA
TRCGCTAAGATGAAARRAWAKRRGAGAGWGAGAGAGAGAGAGAGAGAGAGAGAGAGAGAG
AGAGAGAGAGAGAGAGAGAGAGAGAGAGAnAGAGAGAGAGAGAGAGAGAGAGAGAGAGAG
AGAG
>Contig_2113
AGCCAGAAGTGGTTGTTTACAGGCATGTTTCTCGAAGAGTCGGCACGATTTTCCTAAGCT
TGTTCAAACAGCGACCATtGGAAATAACGGTAGAAAAaGAGAGAGAGAGAGAGAGAGAGA
GAGAGTGTGAGGCACCTTCCATGCGAACTGAGAGTAGGAGGGGGTCTTTAGTGAGTGTAG
GGTTAAGTTATATATGG
>Contig_1830
CGAGCGAGCGAAGTCGAGCGAGCGAAGTCGAGCGAGCGAAGTCGAGCGAGCGAAGTCGAG
CGAAGTAGAGAGAGAGAGAGGAGGGAGGAGAGAGAGAGAGAGAGAGAGRRGRGRaGRGRG
AGAGAGAGAGAGAGRRRGAGAGAGAGAGAGAGAGAGAGAGAGAGAGAGAGA
>Contig_2115
ACGCTAATTCTACCACATCTTCCACTAACTCCTACTCAACAATACTCCCGAAGTTACAGT
AAATTGTAAGACGGCAGTGTAGTAcTTATTATTCCAGTCGAAGCGGCCATTAATAAGAAA
AAaTAATTCTGGATTTTGAAAGAGAGAGAGAGAGAGAGAGAGAGAGAGAGAGAGAGAGAG
AGAGAGAGAGAGAGTAGTAGTAGTAGTAGTAGTAGTAGTAGT
>Contig_4163
ACGCCACGTATAAACGAGCGAGCGAAGTACCTTTAAAGTAATAAAAATCTATTTTAAATA
TCGCTATTAAGGCCTTTTTATCGTAATGCATTTGCCTTCTTGCATGTTGTGTGTTGAGTG
TAAAGACAATCAGTCAATTCATACTTACATAATTTATAGTTACGAAAATTACTCGCGTAA
AAAAGAAAGCAGAATTAGAGCGAAAGAAAGCCAAACTTATGGCTTTAAGGAAAAGCAAAG
AAGACAGACAGACAGACAGACAGACAGAGAGAGAGAGAAAGGAGGAGGGAGGAGAGGAGA
GAGAGAGAGAGAGAGAGAGAGAGAGAGAGAGAGT
>Contig_987
ACATGCTGATTGTCAATTTGAAACTACGATCGACAGCAAACGGATGTGGACGATCAGTAG
AATAACTATAAGTGTTACAGTTTACTAAAATTACAGAAGAGACAAAACCTTAAACAGCTA
AATGGAGGCTGAGAGAGAGAGAGAGAGAGAGAGAGAGAGAGAGAGAGAGAGAGAGAGAGA
GA
>Contig_2119
AGTTCTGAGACCACAAAGAGTTCATCCATATTTAGGTTTTATTATTTAATTGCAGTATTA
CGAAGCTCATTGTGTGTGTGTGTGTGTGTGTGTGTGTGTGTGTGTGTGTGTGTGTGTGTG
TGTGTGTGTGTGTGTGTGTGTGTGTGTGTGTGTGTGTGTGTGTGTGTGTGTGTGTGTGT
>Contig_1366
ACGCGTGKCTGGTGTTTGGACAACATAGACATGAACAACTGAGGAAAAACGAGTGTCTCG
AGCAAACGTGCGCAGAGGTGGTATATCTGCGTCAGCTCATTCGAACAAACTCCATGGAAG
TATCTGTAGAAGAGAGAGAGMGAGAGAGAGAGAGAGAGAGAGAGAGAGAGAGAGAGAGAG
AGAGAGAGAGAGAGAGAGA
>Contig_2126
ACCCAAAGTTTTAATGCAATTCAAAYCAACGATATTTyTTAAATGTTCAGTAGCAAAAGK
GAATTGCATAAAAGTATATAAACATCTCTTTCTGTaCTCTATTCTCTGgtcTCTCTCTSW
SWCTCTCTCTCTGTCTCTCTCTCTGCATCTCTCTCTGTATCTCTCTCTCWCWCTCTCTCT
GTCACTCTGTCTCTGTCTCACTCTCTCTCTGTCACTCTGTCTCTGTCTCACTCTCTCTCT
GTCTCACTCTCTCTCTGTCTTACTCTCTCTCTCACTCTCTCTCTCTCTCTCTCTCTCT
>Contig_647
GACAGAGTTCCAAGGGCACATTGCACAGGTGTCTTTGGAACTCTGAAAATTTTCAAAATA
TATTTTTATGGAATAGATTGCCTTGAAGCGAGAGAGAGAGAGAGAGAGAGAGAGAGTGAG
AGACAATGCAGTGGGTAGGTAAATAGAGAGAGACAGTGGAGGGAGAGATTGGGACGGGGG
GGGAGAAAGGAGAGAGAGAGAGAGAGACAA
>Contig_1814
TGTCAAGGAACTTTAAGGAGAATAAAAAATTATTTtGGAAGGATGTTAAAAATAAGAGGA
ATTGTAAAGAGAGCATGTCAGAGGCAGTGAAACTGGAAAAATGGTAGAGAAGTGACAGAG
GGAGAGAATTTTTAGAATAGTAAAaGATAGAGAGATAGAGAGATAGATAGATAGATAGAT
AGATAGATAGATAGATAGATAGATAGATAGATAGATAGATAGATAGATAGATTCTTCATG
CTGTAGTGCACTTAAGACTGAACATATCTGATATGATTCACATTTCAGTTCACTGCAGTC
CCGTTTTAGGGGTTTGTGTTCAAGAAGTA
>Contig_1606
ACCAGAATGAACTTCATTTTGCAATATGATTAGCCTTATAAAGGCCCGAAAGGTTCATCT
GTGGGTCCACCCATTATAATGTCAAAGATCTACGCAGAATGTAATAAGGAAATAGATCAT
CCTTATCGTGGGAAGGTTGAGGAAAAGAGACAGACGGGCAGACAGAGAGTGGGATGCAAA
aGAGAGAGAGAGAGAGAGAGAGAGAGAGAGAGACTTCGCTCGCTCGTTTATACGTGGCGT
>Contig_1364
GTTTCATTTATACGTTCATATATGATAGATGGTAAATGAAAACCTAATTTCCACAWTTTT
TYWTYTTCTGTTTTGTTTTCTTTAAATGGAGAGAGAGAGAGAGAGAGAGAGAGAGAGAGA
GAGAGAGAGAGAGAGAGAGAGAGAGTAGTAGTAGTAGTAGTAGTAGTAAGTAAGTAAGTA
GTAGTAGTAGTAGTAGTAGTAGTACGTACGTACGTA
>Contig_1799
AGATTGATTAGTTTGAGAATTGGCTTCTATTCGGGATTGCAATGTTTAAAGACTATTGAT
GAATCTTATACGATTTGATAATGTTGATATTTAAATTAATGTTTCGTTGGGTGCGTATGA
AAWWTTTWKWKKKKGCAGTATTGTTTGgATTAGGAAGCTGGATGTCGTAAGGGTAGAGTA
GAGTTGTTGTTGTTGTTGTTGTTGTTGTTGTTGTTGTTGTTGTTGTTGTTGTTGTTGTTG
TTGTTGTTGTGTTGTGTGTTGTGTGTGTGTGTGTGTGTGTGTGTGTGTGTGTGTGTGTGT
GTGTGTGTGTGTGTGTGTGTGTGTGTGTGTGT
>Contig_2136
TTCGGAGACAAACCCAAGAACAGCCGACGACAATATGGTACCACGCACAAACGTGCGCAA
AAAGGTCACAAATAGTAGCACTTTTCAACAGCGACCTTGAAAGGTACAGTAAGGGTCAAA
TAGGGAGTCGTCTCTGCGTGCAGAGAGAGAGAGAGAGAGAGAGAGAGAGARRRAGAGnGA
GnGAGAGAGAGAGAGAGGGA
>Contig_643
ACCTGACCTTTTTCTCTCATCCCTCCAATAATGGAAATCTCATGGCAGAACCTATTTCTG
KCAGGTTCAAATTTYGGAAAGGATTTCGAAGTGGGAGAGGTATAGATAGAGAGAGGGATA
RAGAGAGAGAGAGAGAGAGAGAGAGAGAGGAGGAGAGAGAGAGGAGGAGAGAGAGAGAGA
GAGAAGAAGAGAGAGAAGAAGAGTAGAGAGAGAGAGAGAGAGAGAGGAGGAGAGAGAGAG
GAGGAGGAGAGAGAG
>Contig_985
ACGCACATACACACATACAGAGAGAGAGASASAGASASASASARASASASASAGASASAG
ABAGACAGACAGACAGACAGACAGACAGACAGACAGACAGACAGACAGACCCATGCAACG
ATTAAATAATAATATTATTtCCCCTCAAGTACGAGTGAGTCACTGAAGTAG
>Contig_93
AGTTCCAGGGCAGCTAGGATCCGTAGGGgCGCAACTCCCTAAATaGCAATCTACCAGGAG
ACCTCAAATGATGAAATCTCCTGTCAAATTACACTCCTTACGGGGTACACTCCTTACGGA
GATTACACTCCTTACGGAGTTACACTCCTTACGGAGTTACACTCCTTACGGAGAGAGAGA
GAGAGAGAGAGAGAGAGAGAGAGAGAGAGAGAGAGAGAGAGAGAGAGAGAGAGGAGAGAG
AGAGA
>Contig_2634
ACATCACATAAAAATAGCTGAAGATACATTTGGGTTTTATGTTTTCAGTTCTTCATCATT
AGGCTAAGATTAAAGCAGGAATTGGTTTTGCGCTAGCCTATCATTACCACTGCTGGATGT
CCAGTTCCTTACGACAGCTTAAGATAGATAGTGCCCAGACATACACATCACACTGGTYGA
GAGAGGCAAACCGAATATCGCTCTAGAGAGAGAGAGAGAGAGAGAGAGAGAGAGAGAGAG
AGAGAGAAGAGATATGGAGTAGGTTTATTATATAATAT
>Contig_3632
GGTTCAAAATTTTTCATTTSGGAATCATKTTWTGGACTACTTTCGAATACCACATTAAGA
AAAaTTTGTTTCATAATTATKATTTtGCTTTTAKTAAAGCATAGAAGTAGAGAGAGAGAG
AGAGAGAGAGAGAGAGAGAGAGAGAGAGAGAGAGAGAGAGAGAGAGAGAG
>Contig_1779
GAAAGGTCCAAAATAACGTCGACAGCAAATAAAGGTTTGGAACAAGCGATACCCATGCAT
ACCCACGAATTAACACCGCATACTTACTCTTCCCCAAATGGGGTGAGTATTATAAGTAAA
GATTCAAAGGGAATAAATTAGAGAAGTCTTTTACATAAGGCTAAATTATAAAGAGAGAGA
GAGAGAGAGAGAGAGAGAGAGAGAGAGAGAGAGAGAAGAAGAGAGAGAGAGAGAGAGAGA
GAGAGAG
>Contig_2155
AATTCTCATGATTCAAaTGATTATAAAGTTTAAGAATCCGATCTTTTCTAGCAAATTACA
AATTTAAATTACTTTATTCCATTCAACTTATGATATATGAAAGAGAGAGACAGACAGACA
GACAGACAGACAGACAGACAGACAGACAGACAGACAGACAGAAGTTGTTGAAaTGAAGTG
TTtAAGGGCAATATGTGGTGTGACAAGGTACGATCGATGGnGAAATGATAGnGCGAGAAG
AGTGTAGGTTGTGAAATAGGAGTATGTGAGAAAGAGAGGGATAGAGAGAATAAATAAATG
ACATAAGTATACAA
>Contig_1492
ACACCTGAGTATGTGGATGTAATAAACAATATGTGCAAATTTGAAGTAATTCCGATGAAG
CGTTCAAAGTTATCGAGTGAAATACGAACACACACACATACACACACGTACATATGCTCG
CATACGCACACACACACACGGAGAGAGAGAGAGAGAGAGAGAGAGAGAGAGAGAGAGAGA
GAGAGAGAGAGAGAGAGAG
>Contig_4330
CTAGAGAGCCCTGACGTATAATGAATTTCAAGGAGTAGCCTTTGAAAGCATTTTCCACCA
TTATTCGCAAATTTATGAAGAGGCATGGTCGCAGATAGTTTCTGCAAACACCGTGATCTA
CCCCCAGGTTACTTTCCATCCGAACCTTTCTTATGTTAATTTAGAaCAGACGTGTATATT
TACCCATTTAAACGCCACACACATTTATAATTAGTACAACTAAACTCGAATTTAACTCAA
TACATTATTCGTTtGCATTATCACTCGAGAGAGAGAGAGAGAGAGAGAGAGAGAGAGAGA
GAGAGAGAG
>Contig_2160
ACTGAAGAATGCTGGGCGGTTAAAAAAAAATTACAGGTAGAAGCTAACGGGTCTAGAAAT
TTTAATTTCTATCTCATTTGGTTTTAGAGATAGGCGAAAAAAAGAAATTTTCTCAAAAAT
GACTAAATATGAGACTCAGTCCCTCACTCACTCACTCACTCACTCACTCACTCACTCACA
CTCACTCACTCACTCACTCACTCACTCACTCACTCACTCACACTCACTCACTCACTCACA
CTCACTCACTCACTCACTCACTGATGATCAAAACTTCAAGGGT
>Contig_2479
GTTTCTTCGGAATAGGGACCAACCAATAAGGACTCCCACTTTTGGCTCCACTAACTCTAt
aGCTTCGATATAAAGCTCAACGAATAAATCTGCTGCCCCAGCGATTAAACCAATTAAACC
ATCCCAATTACACGTTTCGTATCATTTTAACTAAATGTTTACACACACATGTAAGGCGAC
ACATGAGAATAATAACTACATAGCTGGATAACTAATGACGGCGTTtGACCAAATGGGCCA
TGCTCCAAATTAGCCCGATAACTGCGAGAGAGAGAGAGAGAGAGAGAGAGAGAGAGAGAG
AGAGAGNG
>Contig_217
ACCACAGGGTGAGACACACACACACACACACACACACTCTCTCACTCACACACACACACA
CACACACACTCTCTCTCTCACACACACACACACACACTCATCACAGCGAGAGATCgaaCG
GGAACACAGATACACACTGCTGT
>Contig_3183
ACGTCTCCCCCCCCCCCACTATCTAAACGAAGCATTGTAAGRAAAATTRAAATTCTTGGA
ATACAGTCGTTGAAGGTAAAACATTTGAGATATTGCATCTGCTGATTATTTCGTATATAA
TGCTATGTCATTATATAACGTAGAATAAAATTTCAAAaCTTTAAACTCCGTAGGAGGGTT
TTTGGAAAACAAGGGCATCAGCTGAATCTATTTTTCAAAACTAACTACTGTACTTTTACT
CTTTTTGCGAAAAATTTACTTTCTAAATCAAAGCGACCATTTCGTCTTAGTTCCCTCCCA
AGCAATTTTTGTATCTTCTTTTTCTCCCTTAAATATTTACCAGTGCCGGTCAAGGAACCT
GTTATAGATATTGAGAGAGAGAGAGAGAGAGAAGAGAGAGAGAGAGAGAGAGAGAG
>Contig_1771
ACGACACTAAACTGCGCAGTAGCATCGTGTTTGTCATTAACTAACTTCAAGACATTTCGA
AAGTATTTTAMAGCACTCTTTCTAATACASTGAAACATCSTATCCTTAGATTATGAAaCG
TAAGATGCAGTTCCTAAGAGAGAGAGAGASAGAKAGAGAGAGASAGAGAGAAAGACAGAG
AGAAAGACAGAGAGAGAGAGAGAGAGAGAGAGAGAGAGAGAGATAATAAG
>Contig_1766
ACCTATTTTGCCTTACGATAAATATTATCGAGATTGCGAACTTAGAGAGGTAAGGAGAGA
AAGAGAATTAGAGAGATTGAAAGTTAAGGAGAGGATAAAGATAAAGAGACGGATAGAGTT
AAAGATAGAGAGAGAGAGAGAGAGAGAGAGAGAGAGAGAGAGAGAGAGAGAGAGAG
>Contig_605
ACGCCACTTTGAGTCCTTCGGGAGAAAGGTGGGAGTATAAAACCAAACTACCTCTTCTTC
TTCTTCTTCTTCTTCTTCTTCTTCTTCTTCTTCTTCTTCTTCTTCTTCTGGCAGCTAGTG
GCTTCCATATCAGTGGGGCgAGTGAATCACTTCGCTCGCTCGTTTATACGTGGCGT
>Contig_215
AATTCCTAAATTTTTAATCTCAAGTTTACAACACCGGCTGCCCCACCGTGGCTTGCCTTG
GTGGGAGATGCTGTATTGGACGAAAAAAAAACAAACAAACAAACAAACAAACAAACAAAC
AAAACAACAACTCTTTGCCTAAGTACTTCGCTCGCTCGTTTATACGTGGCGT
>Contig_3651
ACAATCGAATCAAGAAATTTGGATTGTCAAATCAAGTGGAAGATTTTCAACGTTCCTGAT
GAGCCAGAATAAGCTTCTTTTTCAAGCCTTTAGTCTGCCATTCGTGTGTGTGTGTGTATG
TGTGTGTGTKTKTGTGTGTGTGTGTGTGTGTGTGTGTGTGTGTGTGTGTGTAGTACGT
>Contig_2184
GATTCTTTCAAGGGACCTGCTGAAGTAGTATTTTAATATTAATAGGAATGCATTTGTTGA
TAGATAGAATAATATAGTATTTCCATCTGATAAGATAGCTTCGGGTGTCCAATTGGTGAA
CGTGCTGATTTAAGCATAGCACCTTGTTTCTTCTATAACTCAAGGCCAAAGAAGAGAGGG
TTTTATTTATTTTACTAATTtCACTGTCTGTCTGTCTGTCTGTCTGTCTGTCTGTCTGTC
TGTCTGTCTGTCGGTGTGTCTGTCTGTCTCTCTATCTCTCTCTCTGTCTCTCTGTCTCTC
TGTCTCTCTCTCTCTCTCAATTCTCACGTAAGTGTTTAAGAAGATATGTTAAGGAAAGTC
GTACTTCGCTCG
>Contig_40
ACCTGTATCTGGTGCTTAAAGTATAAGTAGGCTATGAAAaTTGGCAAATATTATAGCATA
CAATCTGCTATCTTTCGTCAACTCGTGTCCATAAAAATAARRRAKAKARMacaATCTTCG
CTTTATTGtAGTGTWAARRRAGAGAGAGAGAGAGAGAGAGAGAGAGAGTAGTTTATTTTA
TTAGAC
>Contig_1759
ACCGCTTTTAGTTTCCCTGTTTCTTTCTRRCCCCACCATGCTTTGGTTTRRMACCTCCCC
TAATCTTTGGTATGGnACCCCCCCCCTAnCTTTGGTTTKGMSMSAgAGAGAGAGAGAGAG
AGAGAGAGAGAGAGAGAGAGAGAGAGAGAGAGAGAGAGAGAGAGAGAGAGAGAGAGAGAG
AGAGAGAGAGAGAGAG
>Contig_1757
ACCCTAGGCAGTTGGTCTAATATTTTTTCGGtCTTTTTACCACCCcTAATCTATAKCATC
CATTAATCGCTGCAACACATGTGTTTCCGTCCACGTTTCATTTGCAGTTTTTCAAGTCCT
TATCTACTCCTTCTTTCKCAATCATAGCTAGTCTGCAGGCCTTAGCAGGCTATGtatgGG
CTGTCTTTATGCCCTCTYTGCTGACTATTACACACACACACACACACACACACACMMMMC
ACACACNCACACACACACACACACACACACACACACACACACACACACACACACACACAC
ACAC
>Contig_1489
ACCTATGCACAAGGGTGGGAAGGAAATCAATAACGTTTGAAATCTCAGCACACTGTATAC
GTGTAATATGTATTAAACATTAATTAATTTTTTCTACGTTCTATAAYTTTATTATGTTGG
GTAATACTGTTCAGGTTTTCTGGGAGCCGCTGAAGAGAGAGAGAGAGAGAGAGAGAGAGA
GAGAGAGTAGAGAGAGAGAGAGAGTAGT
>Contig_2641
ACGCCACGTATAAACGAGCGAGCGAAGTACTGCAGAACGCAGAGCGGTTAAATTCTTTTT
TACAAGTAGAAGTTCACGACCCTAAAAaGATCCCCTCCCCCGCCCcGAGTTTCAAATTTC
TGTCTTTTTTTGTTTTCGAGGTAAGCGAATTCAAAAATTACTAAATGCGTGACTCACTCA
CTCACTCACTCACTCACTCACTCACTCACCCACTGACTGACTGACTGACTGACTGACTGA
CTGACTGACTGACTGACTGACTGACTGACTGACTGACTGACTGACTGACtgactgactgA
CTTCGCTCGCTCGTTTATACGTGGCGT
>Contig_1357
ACTCAGAGGTGGTTCAACCTGCCTAAGTTTATCCGAACAACTCCCGTTGAAGTATCTGTA
GAAGAGAGAGAGAGAGAGAGAGAGAGTGCAGaCAACATCTCTATGTATAGCGgAGGGGTG
GGAGGATATCAGTGAGGGAGGGACAGAGAGAGACTTCGCTCGCTCGTTTATACGTGGCGT
>Contig_3193
TATTCTCTGAGGTCTTAATGGCTCTCATCATCAAAMcaAATTCTCTGTTTGGCTTTGGGG
TAGTAGTGCATCGTTTGATTGAGCCCcTGTTCGATATTCAACTGCATAAAaTACATCTTT
GCAGCATTTAAAAAaTTATTTGCTTCTTTCGACGTGATTCTGTCATGGGAGGGAGGGAAG
GTGGAGGGAGTTGCTTAAATGGAGGAGAGGGGTTWWYSRRKTTWKWGTGTGTGTGTGTGT
GTGTGTGTGTGTGTGTGTGTGTGTGTGTGTGTGTGT
>Contig_3233
ATATTTTATATTGTACATACAYCTTAATAGACGTTGTATGYATGTGCTTTAATTSCGCTA
TAATTTACATTGCGTAGTACATTTTTTGTACAAGTATAAATGGGGATATATAATTGTTTG
TTAAATTTtAAGAACTTTATTGCGATCCTTACGAGGAGGAGCACGAAATGTTTTCACTTC
ACAACTGAAAaTATTTTTTACCATGAATATAATAGAAATTCATTAAATGAGCGATTCAAT
GAAAGTAAGAGAGGCGAAACAGAGAGAGAGAGAGAGTAAAAGAAGAGAGAGAGAGAGAGA
GAGAGAGAGAGAGAGAGAGAGAGAG
>Contig_942
GGACGAACTGCAAGTAAGTGACTAAAGAATAAGATGTACAAAGACAGAGAGGGATACAAA
GACAGAGAGAGAGAGAGAGAGAGAGAGATACAAAGACAGAGAGAGATAGAGAGAGAGATA
CAAAGACAGAGAGAGAGATATAGAGAGAGAGACGAGACAGAGAGAGAAAGAGACGAGACT
TCGCTCGCTCGTTTATACGTGGCGT
>Contig_4240
GAGATCATGAATGGAATGAACAATCTGTGCAAATTTGAAGTAATTCCGATCAAGCGTTCA
ACAGCTATCAAGTGGCATATAAWCACACGCACACGGGCGCACACTCACTCAWTCATTCTC
TCTCTCTCTCTCTCTCTCTCTCTCTCTCTCTTCTTCTCTTCTTCTCTCTTCTCTCTATCT
CTCTCT
>Contig_941
ACCCAATTCTATCAGCTATTTATTCAACTGTAGAGCGTTGCGTGGCATTTATCAAAGTCG
GTCTACGAATTTGACCAGGTGTCTCCCTCTTGGACATTTGTGAGAGTAAGAGAGAGAGCT
AAGGGATTTAGAAGTATTAGAGAGAGAGAGAGGAGAGCGAGAGAGAGAGAGTTAGTAGGG
AAGAGAGATAAGAAAGAGAGAGTAGGGAGAGAGAGAGAATAGAGAGTAGGGGAGAAAGAA
CGAGAGAAAGAGAGAGAGAAGAGAGAGTAGGGGGAAAGAGAGAGAGAGAGAGAGAGAGAG
AGAGAGAGAGAGAGAGAGAGAGAGAGAGAGAGAGAGAGAGAGAGAGAGAGAGAGAGAGAG
AGAGAGAG
>Contig_938
TGAAGTTTCAGTTGTATCTCGACTTTGTCACACACTGAATATTGAAAAATGTAAATATTG
AAAATRKWWKSMAAAWWAGATGATAGATGACAGACAGACAGACAGATAGATAGATAGATA
GATAGATAGATAGATAGATAGATAGATAGATAGATAnATAGATAGATAGATAGAYAGATA
GATATTATAGTAAATAAATATTTGTTTAGTTATCACCAAAGCTCTCTCTATTTTGTTGTA
CTTCGCTCGCTCGTTTATACGTGGCGT
>Contig_3252
ACACATATGTACACCAGTAGCATGGATGTCAGAATAATACGGTGTGTTAAGGACGGTATA
AAATTTATTTTTTAACGATCCAAAGTGAGGAAAGAATATAAGTCAAAAATTGAAAAACTT
AAGATGAACAGAGAGAGAGAGAGAGAGAGAGAGAGAGAGAGAGAGAGAGA
>Contig_916
ACAGTCCCAATGTGACGTATGTGCAATTACGTAATGACGCMTAAAGTGGAAGTTTCAGGT
AAAAAWTWGGATTCYGTGGCACTCGGCCTAAACTTGACATTTTGTTTAAAACGTAGATTA
AAAGTTGTTGCGCACTAAATGCATGCATTTTCATGAGAGAGAGAGAGAGAGAGAGAGAGA
GAGACTTCGCTCGCTCGACTTCGCTCGCTCGACTTCGCTCGCTCGTTTATACGTGGCGT
>Contig_910
ATGTAAGCATGTCACTAATGGATTTTATGGGCACATGATCACATTATTGAATTTCAAAAT
CACCTCCCACCCACACGCACACACATACACACACAGACGAACGAACGAACGAACAGAGAG
AGAGAGAGAGAGAGAGAGAGAGAGAGAGAGAGAGAGAGAGAGAGAGAGAGAGAGT
>Contig_906
AGTTCCAGGGCAGCTAGGATCCGTAGGGGCGCAACTCCCTAAATGCAATCTACCAGGAGA
CYTCAAaTGAAAACTCCTGTYAAATTRCACTCCTTACGgggaGAGAGAGAGAGAGAGAGA
GAGAGAGAGAGAGACTTCGCTCGCTCGACTTCGCTCGCTCGACTTCGCTCGCTCGTACTT
CGCTCGCTCGACTTCGCTCGCTCG
>Contig_904
ACTAACGTTTCTGGAATTTTCCCATCTTCAGGGTGAACTAAGACACTCTTATAGACGAGT
AAGAAGCGAACTCAGAAATAAACAAAAAGCTTCTGTTTTATAGGAGGTCAAAGCATGTAG
TAATAGTTCTGTGCCTCTCCATCTCTGTTAAATCTCTGTACGACATTCACTAGATATGCT
CATGGATCTAGACCTGTATCATATATAATATATATAagTnTGTATGTATGTATGTATGTA
TGTATGTATGTATGTATGTATRTATGTATGTATGTATATATGTATGTATACTTCGCTCGC
TCGTTTATACGTGGCGT
>Contig_901
CGTTCTTTTAATCAYGTTAGAAGACATTTCATTAAGAGTTGTTGTCGAATATGTTAAWAT
CCAAATATACATTTTGCAGACCTTCAAGGTAAAATRSMAAAARGGgacCMAAARRCTATT
GAAATTCAGCAAACAATGAAGTACCATAGAGTATAAAGTGCACGTAAATGGAAGTTTATA
ATAAGTGAGGGAAAGTGAGAGAAAGAGAGAGAGAGAGAGAGAGAGAGAGAGAGAGAGAGA
GAGAGAGAGAGAGAGAGAGAGAGAGAGAGTAGAGAG
>Contig_3290
ACCTGTATCTGGTGCTTAAAGTATAAGTAGGCTATGAAAATTGGCAAATATTATAGCATA
CAATCTGCTATCTTTCGTCAACTCGTGTCCATAAAAAATAAAGAGATAGAACATCTCGCT
TTATGAGTGTAAAGAGAGAGAGAGAGAGAGAGAGAGAGAGAGTAGTTTATTTATAGACTA
ACTT
>Contig_3297
CGACAGCGAAGTATAGGCAGGTAATTAAGAATTTtCGTTAATTAGTAGTGCTTGCCATTC
ATACTTCTCTAAATGAATRGGATTATCACACTTGMTTTCATTAAATAGCTTTCATTTTTA
TATTGGCTGAAATTTKCTATTTGTAGAGCTGGTAAAWaTGAATTTCCTTTGCAAGACTRT
TTATTATTGATRCATACTATATTAAATTGRGACGTGTRTGTGTGTGWGWGAGAGAGAGAG
AGCGAGATAGAGAGAGAGAGAGAGAGAGTTGTAGGACGTAGGAAAGAAAAGAATTAGCGG
AGGCGACAAAGTTGAGAGTTGACAAATAATGTAGGTGTAGAAAAGAGAGAGAGAGAGAGA
GNGAAGAGAGAGAGAGAGAGAGAGAGAGAGAGAGAG
>Contig_889
ACCTAAGTTTTCCCCGACTTCAACTTGCGAAACAATATTCTCTTCATTTGCAAAAATGAG
ATCGAGAGAGAGAGAGAGAGAGAGAGAGAGAGAGAGAGAGAGAGAGAGAGAGAGAGAGAG
AGAGAGAGAGAGAGAGAGAGAGAGAG
>Contig_3304
ACACACACACACACACACACACACACACACACACACACACACACACACACACACACACAC
ACACACACACACACACTACTACTACTACTACTACTACTACTACTACTACTACTACTACTA
CTACTACTACTACTACTACTACTACTACTACTACTACTACTACTACTAC
>Contig_3310
GAGAGAGAGAGAGAGAGAGAGAGAGAGAGAGAGAGAGAGAGAGAGAGAGAGAGAGAGTAG
AGTAGAGTAGAGTAGACGTAGAGAGAGTAGACGAGAGAGAGAGAGAGAGAGWGWGWGWGA
GAGAGAGAGAGAGAGAGAGAGAGAGAGAGAGAGAGAGAGAGAGAGAGAGAGAGAGAGAGA
GAGAGtAGAGAGAGAGAGAGAGAGAGTAGAGAGAGAGAGAGAGAG
>Contig_3316
ACGCCACGTATAAACGAGCGAGCGAAGTACGTAGAGATGTTGMTGCACTCTCTCTCTCTC
TCTCTCTCTCTTCTACAGATACTTCCWTGGACATTGTTCKAATGAGCTGAGGCAGATTGT
RCCACMTCTGCGCACGTTTGCTCKAGGCACTtCGTTTTTCCGCMGCTRCTCATGACTATG
TAGTCCAAACACCAGCCACGCGAGCATCTAAGTTCAGTAATTCATTCATACTCAGAATTT
CACGTCTTTGGAATTCCCTTCTAACAGATGTATTTCCAACCACGTTTCATTTGCTAGTTT
TTCAAGTCACTTCGCTCGCTCGTTTATACGTGGCGT
>Contig_3321
ATCCATGCGAGTTAAAGCCTGTCACACATCTTTGTACATAAATAGTGCAAGAGCAAGAGT
GTTAGTGTGAAACGGAGAATCAGAGAGAGAGGGAGATAGAGAGAGAGAGAGACAGAGAGA
GAGAGAGAGAGAGAGAGAGAGAGATC
>Contig_859
CTTTCTGATGCAAATGAACCCGATTGAAAAGTTCACGATTTTtAGGATACGCACTGAGAA
ATAAGAGAGAGAGAGAGAGAGAGAGAGAGAGAGAGAGAGAGAGAGAGAGAGAGAGAGAGA
GAGAGAGAGAGAGAGAGAGAGAGAGAGAGAG
>Contig_857
CTCTCTCTCTCTCTCTCTCTCTCTCTCTCTCTCTCTCTCTCTCTCTCTCTCTCTCTCTCT
CTCTCTCTCTCTCTCTCTCTCTCTCTCTCTCTCTCTCTCTCTCTCTCTCTCTCTCTCTCT
CTCTCTCTCTCTCTCCAWTCTTCCTTCCAAAAGTGTTCCGTATTTGGTCAGTGACCTTCT
ATCTCGTCCTAGGCAACTTGGCCTGATAACTTAGCAATGTTGCCTGTCCACTTTTtACGT
GGCAGAAAAGCGCAGCAACGACTTCGCTCGCTCGTTTATACGTGGCGT
>Contig_3326
CACAGTCAGAAAGTCTGCCAGCAACCCCCATCGCTATTACGTAAATTGAATAAGTATCGT
ACAAGACCACTCGGTCATCAGAACGTGTTTGATAATTGTTGTTGTTGTTGTTGTTGTTGT
TGTTGTTAAACTTGCTTTAGTTTATACTGGAAAGGATTGACCCAAACATATCTTGTCATC
TCTCACTTCGCTCGCTCGTTTATACGTGGCGT
>Contig_3332
ACCATTAGCAACGACATTCGTTCCAAGATACCTATATTTATCMACACTCTCCATATTCAC
CCCATTCATTCTGATATWCAGTTCTCTTTGATCATTTTGTYTACTCACTCTCTCTCTCTC
TCTCTCTCTCTCTCTCTCTCTCTCTCTCTCTCTCTCT
>Contig_3335
ACTTCTCTTTTCAGCCTCCGAGACGCGTTAAGCTCAAACGGGCGCCTTCAACCCAAGTAG
CGGCGCCCGCAAACTCCGTCCATTATGCGAGGAGCAGCAGCGACGATGTGGGCGGGGTGG
GCGTGGTGAATGCGAGGTTCGACTCCTTATCACGACTCTTCTCTCGCCTTATCAGGTCTC
GGACGCCGCAGCATCCGTTCGGACAGTCGGAAATGCACGGGTGAGTGAGACCTCTTTTTt
ACCAACGGAGAGAGAGAGGTAGAGAGAGAGAGGTAGAGAGAGAGAGAGAGAGAGAGAGAG
AGAGAGAGAGAGAGAGAGAGAGAGAGAGAGAGAGAGAGAGAGACGAGACGACGTACGACG
TACGTACGACGTACGTACGTACGTACGTCGTACGTCGTACGTACGTACGT
>Contig_3341
ACGAGAAATAAGTAGAAAATGAATAGTATTCTATGGAAAGTACAGTTCACATACYCACTT
AATTGGGTCCATAACTTATGTTAAAGTGTATGTTTAAGCCATAGGTCAATATACAGAAAA
TTGGCTAYCTTCCAAATCAAACAGTAATTTGGTCACACCCGCATTAGTCATTCAGCTGTG
GCTTAACATTGCTTCATCTACGAAGATTCTTTTTTttCCAGTGTAGAGGTATTGCTTMTA
TAGTTACAGTACGAACATACACGTATACGGAATAAATGTTCCACGATTCGATTCAAATGT
ATGTATAWMASAGWGAGAGAGAGAGAGAGAGAGAGAGAGAGAGGAGAGGAGGAGGAGAG
>Contig_848
CACAATCAGTGCAAGTCTCATTCGCAACCCTTCTCTGTTGCTTCCGATCTGAAGGAATTC
GTTGCAAGTGAGACGCTCGAGACACGAGATGAAGTTTGACATATTGATGCAATATTCTGA
AACTAAATTTATGTGAGCCAATGTGCGGATGCCGAACGTTATCTGCGGTGCTTTTAAACT
ATGCGAAGGGAACAAACATAAATAAAGTGTAATAAAATAATAAGGAAACGACGAATTACA
AGACGGGGAAAGAGAGAGAGAGAGAGAGAGAGAGAGAGAGAGAGAGAATAGTATACAATC
TGTATTGTGTGTCGT
>Contig_3348
TTCTTCTTCTTCTTCTTCTTCTTCTTAATTCTTCTTCTTCTTCTTCTTCTTCTTCTTCTT
CTTAATTTTCTTCTTCTTCTTCTTCTTCTTCTTCTACTTTTAACCCATACTTCGCTCGCT
TCGTTTATACGTGGCGT
>Contig_839
GAGATCGAGGTGAAAGAGAGAAAATGGATGATGGAGAGAGAGGGGTGAGTGGGAGAGGAG
GTGATAAAGAGAAAGAAAGCAAACAAGATGAGATCAAGGTGAAAGAGAGAATGGGCGATG
GTGAGAGAGAGAGAGAGAGAGAGAGAGAGAGAGAGAGAGAGAGAGAGAGAGAGAGAGAGA
GAGAGAGAGAGAGAG
>Contig_838
ACTAGCCTTATTCCCATTAGGCAGAGGGTGAACAYAAATGGGTGCAAACCGATTTTCCCA
TTTTGCATTAGAGAnGTTTGTGCCTAAAATGTKMGTAGAGAGRRARAKtAGAGAGAGAGA
GAGAGAGAGAGAGAGAGAGAGAGAGAGAGARWGAGAGAGAGAGAG
>Contig_3352
GGGAGAGAGAGAGATATATATAATGGTTTGAAAaGCATCAAGAGGCATAAAGAGTGTAAG
AGGGTAAGAGAGTGTGAATGTGTTTGTGAGAGAGTGTGAGTGTGTATGAGAGAAAGTGTA
TGTGAGTGAGAGAAAATGAGTGTaGAGTATGTTTGAGAGAGAGAGTGTGTGTGTGTGAGA
GAGAGATAGAGAGAGTGTGAGTGTGTGAGAGAGAGTGTGTGTGTCAGAGAATGAGAAAGC
GAGAGAGAGAGAGAGAGAGAGAGAGAGAGAGAGAGAGAGAGAGAGAGAGAGAGAGAGAGA
GAGAGAGAGAGAGAGAGAGAGAG
>Contig_126
ACGCAGAGGTGGTACAATCTGGGTCACCTCATTAGAACAACGTCCATGGAAATATCTGTA
GAAGAGAGAGAGAGAGAGAGAGAGAGAGAGAGTGGTTGTACGTGGCGACATGAATGACGG
AAGGGGGGGAATACAGTAAATAAATGATGTGAATGGCATACTTCGCTCGCTCG
>Contig_3364
ACGCCACGTATAAACGAGCGAGCGAAGTAGCTGCCCATGACTATGTAGTTCAAACCTCGT
ATGTTGCAATAATGTATTTCGAGTTAATGTTTGAATTTGTTTTTCGTGTATGTTGTTGTT
GTTGTTGTTGTTGTTGTTGTTGttgCCTTCAGTAGCTCGATGCCGATCAAGTGTACTTCG
CTCGCTCGTTTA
>Contig_3375
ACCCCAAGGGGCAACCAGCGTGCGCAAAAGTGCGGGAGAGAGTAAACCCACCcGATGAAC
CCAAGGAGAGGACCCAGCAATGTGAGAAGAAGCACCCAACAATGAGAGAGAGAGAGAGAG
AGAGAGAGAGAGAGAGAGAGAGAGAGAGAGAGAGAGAGAGAGAGAGAGAGAGAGAGAGAG
AGAGAGAGAAGAGAGAGAGACGAGACGAGAGAGAGAGAGAGAGAGAGA
>Contig_827
AGTTCCAGGGCAGCTAGGATCCGTAGGGATGCAaCTCCCTAAATGCAATCTACCAGGAGT
TCTCAAATYAAATCCTATCAAATTACACTCCTTAAGGAGTAAAATTACACTYCTTACGGA
GAGAGAGAGAGAGAGAGAGAGAGAGAGAGAGAGAGAGAGAGAGAGAGAGAGA
>Contig_3383
GATTCCAAATTATCTAnGTTTTTTAGGTAATTTcGGTTTGGTATTGACAAAGYTTAGAGG
TTAAGCGATGATAACTTGGTGCATCTGARGTACTACTTCTGGCAATATTTTCTATTGCCA
TAGCCTAGGATAGCAGNGAAAGAGAGAGAGAGAGAGAGAAAGAGAGAGAGAGAGAGAGAG
AGAGAGAGAGAGAGAGAGAGAG
>Contig_3389
CGAGCGAGCGAAGTACATCAATAAAGCCTTGTGGTTTACATACACCATACCCTAGTGAAT
GGATGGATGGATGGATGGATGGATGGATGGATGGATGGATAGATAGATAGCTAGATAGAT
AGCTAGMTAGATAGATAGATAGATAGATAGATAGATAGATAGATAGATAGATAGATAGAT
AGATAGATAGATAGAACTACTATGACGACTATGACTAACTTCGCTCGCTCGTTATACGTG
GCGT
>Contig_3390
ACGTATAAACGAGCGAGCGAAGTTTTTCCATGCAATGAGCGTGACTGGCTGACTGACTGT
CTGACTGGCTGACTGACTGACTGACTGGCTGAATGACTTTCTGACTGGCTGACTGACTGG
CTGACTGGCTGACTGACTGGCTGACTGGCTGACTGACTGACTGACTGACTGACTGACTGA
CTGACTGACTTCGCTCGCTCGTTTANACGTGGCGT
>Contig_3396
ACCTGCGAAGCAAATAAGCCGATGAACACATGTGCAGTGAAGGAATCACCGTCGTGAAGA
TCTGTGTATAATATTAATGTTCTTATGACTGTTtAGAGAGAGAGAGAGAGAGAGAGAGAG
AGTGAGAGTGAGAGAGAGAGAGAGAGAGAGAGAGAGAGAGAGTA
>Contig_815
ACAAGCGAAAGTAGTCAAATAGTATTACTTTTAAATTACAAGCGATAGTCTATTCAAGAA
AACCGTAATTCGGGAATTTATCTTTCCCAAGCCACGTGGTGGAGAGTGTAGAGAACGAGA
GAGAGAAAGGGACAGAGAGAGAGAGAGAGAGAGAGAGAGAGAGAGAGAGAGACTGCGA
>Contig_791
GGGTTCTGCCACGTATGTAGCGTAAGATAAGAGAGATATAAAGTTGAATACTTTAGTCGC
TGCCGAATTTGTTAAAATAGAAAATGGGTTTGAGTAAAAAGAAAATGTGTTGAAATAGTG
AGAGAGAGAGAGAGAGAGAGAGAGAGAGAGAGAGACTTCGCTCG
>Contig_3415
GTCCCCTCGAAAGGGTGGTCGCAAATGGGCCAGAAACTTCAGGAAATAAAGATATGAAAA
AACATCTTTAGTTTAAATGGATTGAGAGGTATAAATAGGAAGAGAAATCAAAGCCTAGAA
ACATGAGAGTGAAAAAGAGAGCAGAGAGAGAGAGAGAGAGAGAGAGAGAGAGAGAGAGAG
AGAGAGAGAGA
>Contig_4255
CAATGCAGCAAAGTGCATATTGCTTGTATGTATGTATGTATGTATGTATGTATGTATGTA
TGTATGTATGTATGTRTGTRTGTRTGTGTGTGTKKKTKTTTATtCTTTACGTTCAGGCAA
TTTAAACACATTTAAAATCTGTCCAAGGCGCAATGATTGCATTCAACGACGCTGTATTTT
TAGaCAAAAGTGTTATTGCAAAGCCGGTAGTTTCATCTTGCACTGCAATCTGGGCCTGTA
TATGTCTATGTAAGTGTATGCGTGTATATGTTTGTCGTGTATGTACATATGTGTGTATTA
TTTGTTGTTTGTCTGTGTGTATGTGTGTGCGTGTGTGTATGTATTATGTGTGCACATGTG
TGCTATA
>Contig_779
ATTTCTGACAGTTTAGGAAATAAKAWARGRAAATTATATAGCCTCATAGCAAGAGAGAAT
AGAARGTAACGCAGAGAGAGAGAGAGAGAGAGAGAGAGAGAGAGAGAGAGAGAGAAGAAG
AGAGAGAGAGAATAGAGACGTAGGTAGGAAGAGAGAGAGAG
>Contig_3420
ATATGTATTCCTGCGAGCCATGAATTGCTGGAAACTGTAACGGTTAAAACCAACAAATTA
TCACGCCTTCCTTCCTCTTACACACAAACACACACACACACACACACACACACACACACA
CACACACACACACACACACACACACACACACACACACACACACTAC
>Contig_3422
CTTTCAAACGCAAATTATGCGAGCATAAATTTCGCTTTAAATAAGAACATCCAACGTCAC
ATGGGACTAAGAGAGAGAGAGAGAGAGAGAGAGAGAGCAACTTTGGACAGACATAAAGAC
TAGGAAAAAAATTAAATTCTCATAGAGAATGAAACGATAAATTACTTAGGACTTCGCTCG
ACTTCGCTCGCTCGTTTATACGTGGCGT
>Contig_4257
ACGTACACTTTTGTCTTTATTGCAAATATACGAGGCATGAACACTATATGTAGTTATATA
ATAACTTTTATCTGCAATTAACAAAATAGAGCCCCTTCATCTGTGTGTGTATATACACAS
AGAGAGAGAGAGAGAGAGAGAGAGAGAGAGAGAGAGAGAGAGAGAGAGAGA
>Contig_3426
AATTCAACCTGTTGTATAGATAGCCAAGTTTTtGCAACAAAAGTATGTTAATGAAGCCCc
AATTGGCGGTCACATTCGAGGATGCAAGCTATTAAAAGTCTAATTATAACTGCATTAAAC
ATTTAACTGAAAAGTAGATACCTTTTCTCAGAATTTGAAGAGAGAAAGTTAGAGAGAGAG
AGAGAGAGAGAGAGAGAGAGAGAGAGAGAGAGAGAGAGAG
>Contig_3430
GGCTGCAATCACAACCTTTTCCACAATAATCATTAAGGGAAGGTGCTAAACCAGAGGAAT
GGAGAGAAAGAGAGAGAGAGAGAGAGAGAGAGAGAGAGAGMGAGAGAAGAGAGAGTTAAA
GTAGTTTAAGGTAGTTACAAGAACTGGAAGACTTCACATGGAGACCTTAAGATTCGCTCG
ACTTCGCTCGCTCGTTTATACGTGGCGT
>Contig_3431
ATTTCTCTTTTACGTTTAACGCCCCGAGAATAAACGAATTCTAAGCATGCGTCTTTTGCG
GTTGGATTCTTCGTTATTAGGAAGAATGCTCCGTGTGTGTGTGTGTATGTATGTATGTAT
GTATGTATGTATGTATGTATGTATGTATGTATGTATGTATGTATGTATGTATGTATGTAT
GTACTTCGCTCGCTCGTTTATACGTGGCGT
>Contig_4337
ACCGCTTTTTAGTTTCTCTGTTTCTTCCTAGCCCCACCATGCTTTGGTTTGGCATCTCCC
ACATTATTTTTACTACTAAMCYatTATTATTWWTWTTTYMMCMWTTATTATTATTAATTT
CTACTTGTACCCTATTTCTCTCGGCGCATTTtACGGAGAGAGAGAGAGAGAGAGAGAGAG
AGA
>Contig_3442
ATTTCATAGTTGGACGACAGAAGATTAGGTAAAGAGGTGGGATAGTATGTTTAGTTTATA
GTAGTTTAGAATGAAGTGAAGAAGGACAGCAAAAGAATGCCATGTAGGAAAGATTGAAAT
GACTTCTGAAGGAAATAGTTTCAGGGCAGCTTGGATCCGTAAGGGCGCAATTCCCTAAAT
GCAATCTGCCAGGAGGACTCGAATGAAACCACCTGCCAAATTACACTCCTTACGGAGGAA
AGAGAGAGAGAGAGAAAAAAATGAGAGAGAGAGAGAGAGAGAGAGAGAGAGAGAGAGAGA
GAGAGAGAGAG
>Contig_3450
ACGCCATTTGAACTGTGCTATGAATTCTCGCAGGCCGTMCCAGTCAGCTTTCTGGTATTC
CCAGTGAGTGACCGGRACTGCTTTTGRKRGRWTtcCCTATTATTYGCAGWATTTAATGTT
AGTGTGATAAGGTTATGGTCAGAAGAACCAATAGGGGAACAGATGTTAAGTCTGAGTTTA
ATGTGGGGTAATGAGATTTTATCAAGAGAGAGAGAGAGAGAGAGAGAGACTTCGCTCGCT
CGACTTCGCTCGCTCGACTTCGCTCGCTCGACTTCGCTCGCTCGACGTTCGCTCGCTCGT
TTATACGTGGCGT
>Contig_3452
ACAATATTGAAGCTCTAGCTAACTACATGAACATTTAATTTCAATCTTAAAATTTTGtAG
GTTCGAATGAGTGCACTCCTATCTATCTATCTATCTATCTATCTATCTATCTATCTATCT
ATCTATCTATCTATCTATCTATCTATCTATCTATCTATCTATCTATCTATCTATCTATCT
ATCTATCTATCTACTTCGCTCGTCTCGTTAGTACGTGGCGT
>Contig_761
AGAGAGAGAGAGAGAGACGGACAGACAGATAGACAGACAGACAGACAGACAGACAGACAG
ACAGACAGACAGACAGACAGACAGACAGACAGACAGACAGACAGACAGACAGACAGACAG
ACTGACTGACTGACTGACTTCGCTCGCTCG
>Contig_758
CGAGCGAGCGAAGTATTCTATCTGTAGCTGAAGTATTCTGTTGTAGCTGAAGTATTCTGT
TTGTAGCTGAAGTCTTTCATTCACTTCACTTTCCTGTCTGAATAGACAACATAATGTGCA
GTGAAAGGCTACGATGTCCACAGGATGATCTTCCATTATGTAATTCTAACGAGCGAGCGA
AGTACAGACAGACAGACAGACAGACAGACAGACAGACAGACAGACAGACAGACAGACAGA
CAGACAGACAGACAGACAGACAG
>Contig_3463
CTTTCTTCTGACAAAAAAGTATGCCTCACTCTGTCTGTCTGTCTGTCTGTCTGTCTGTCT
GTCTGtctGTCTGTCTGTCTGTCTGTCTGTCTGTCTGTCTGTCTGTCTGTCTGTCTACTT
CGCTCGCTCGTTTATACGTGGCGT
>Contig_3465
ACGCACATACACASAKASAGAGAGAGAGAGACAGAGACAGACAGASASASASASAGACAG
ACAGACAGACAGACAGACAGACacAGRCAGACAGACAGACAGACAGACAGACAGRCAGAY
AGRCAGAAGCAGAGAGAAAGAGAGAGAGAGAGAGAKAGAGAGAGAKAGAGAGAGAGAGAG
AGAGAGAGAGAGAGAGAGAGAGAGAGTAGAGAGATAGAGAGTAGTAGAGAGAGT
>Contig_3466
TGCGAGCACATGGAAATAGTTAGCAACCAAACTGCACGTTGAGAGTGAGAGAAAGATGCA
GAGATAGTAAGAGAGAAAGAGGGAGAGGAAGAGAGAGAGAGAGAGAGAGAGAGACTTCGC
TCGCTCGTTTATACGTGGCGT
>Contig_4347
ACGGCAAAATAAATGTGAGGTGTATGAATACATAATTGTGTAATTGTAAAAaTATATAAA
ATTAGTGAAATAAAGAAGTaGTGCATCTTACTTCACGGCAATCACAGTCAAGACGAAACA
CACACACAGGTAGAAATAACTTAAATTATAAAACCGGTAATTTCCAGGTAATCCACCCAT
CCTTGTAGCTAAAAGGCAAGTGAACATCATTCAGTTTTTCAATAGGACTTAAGGATAACG
GTATAGAGAAAGCATGCCAAAAAGAGAGAGAGAGAGAGAGAGAGAGAGAGAGAGAGAGAG
AGAGAGAGAGAGAGAGAGAGAGAGAGAGAGAGAGAGAGAGAGAAGAGAGAGAGAGAGAAG
AGAAGAGAG
>Contig_3481
TGGAGGTAGATAAGTTTGAGATCTGGGCCAATATATAGAGAGGCTTAAAATCGATATTTG
ATGAATtATTTATTGGCCAATAAACAAAACCAATAGTGCATACAGAAAGTGCTGCCTCAA
TTGGTAGGAGAGCAAGAGAGAGAGAGAGAGAGAGAGAGAGAGAGATGGCTGTTCTTACAC
TAATAATAGCGTCAAATTATTTTACTTATGCACGTACTTCGCTCGCTCGTTTATACGTGG
CGT
>Contig_3486
ATACATACATACATACATACATACATACATACATACATACATACATACATACATACATAC
ATACATACAYACACACACACACACACACACACgACACACACACACACACACACgACACAC
ACACACACACACACACACgACACGACACACACGACACACACACACACgACACACACACAC
ACACACACACACACAnACACACACACAATATACCACTACAATACACCAACACAACACATA
CACAATACAGCAACACAACACCAACACAATACAGCAACACAACACCAACACAATACAGCA
ACACAACACA
>Contig_3487
CTGTCAGTCTGKCAGTCWGTCAGTCAGTCWGTCAGYCAGTCWGTCAGTCAGTCAGTCAGT
CAGTCAGTCnGWMAGTCAGTCAGTCWGTCAGTCWGTCTGTCTGTCTGTCTGTCTGTCTGT
CTGTCTGTCTGTCTGTCTGTCTGTCTGTCTGTCTGTCTGTCTGTCTGTCTGTCTGTCTGT
CTGTCTGTCTGTCTGTCTGTCTGTCTGTCTGTCTGTCTGTCTGTCTGTCTGTCTGTCA
>Contig_735
ATAGAGATAGATAGAGATAGATAGGTAGATAGATAGATAGATGGATAGATAGATAGATAG
ATAGATAGATAGATAGATAGATAGATAGATAGATAGATAGATAGCTTTTYCYWCCAAAAC
ACTTGAATGACCCACTTGTTTCATCATCACTGGCTGCTAAAAGACTACAGCTTCCTnAGC
TAGAGAAGAAACTTGGAATACAGTATCCTGTCGTTCTTGCTAGAGAAATTCTTTCATTTC
ATTCCTTCATTCTTTCATTTGCTTGATGTTTACTCTTCACCCATTGTAGTTCCGCTCGTG
CTTTTATACGTGGCGT
>Contig_4264
GGGGGTCAAACTGCCTAAGATGCCATCTAACGGCGGGGTAAAAATCACTAGAGCCTCACT
TGTTTGCTTTAAAATATTTTCTTTATTTTGGATTTTGTTGCCTGTCGAACACTTTGGGGC
ATAATATATAACAGAAAGAAGTGAGGATGAGAAACAGAGAGAGAGAGAGAGAGAGAGAGA
CAGAGGAGAGAGACAGA
>Contig_3494
AGAGAGAGAGCTGTTCTAAACAAATTAAGATCAGATGCAAAGGAATTTCAACAAAGTTGA
GATATCAGCAAATTTTATATTCGTCAGGAAACAATTACATTTACTACATAATAAAGTGCA
GTAATTCTCTCACTCTTtaAAAATTAAAAATCCTCTCAATAGAGAGAGAGAGAGAGAGAG
AGAGAGAGAGAGAG
>Contig_728
CATTCCTGACCCAGAAAGACAGTTGAAACCTGGAATTGTTAAGGTAAGTTGATTCACTTT
TCTCCTTCGTTTGGTGAAGATTCAGGGACATATAGCTTGCCCCCCAATAATTCTTCAGAG
AGAGAGAGARAGAGAGAGAGAAAGAGAGAGAGAGCGACGGAGAGAGAGAGAGAGAGAGAA
AGAGAAGAGCGATAGAGAGAGAGAGAGAGAGAGAGAGAGAGAG
>Contig_3499
GCAAATTAAAGAAGGTGAATTGAATCATAATTCACCTGTTAAATTATTACATTTAGTATA
AACCGGAAAGGTGTACTACACACACACACACACACACACACACACACACgACGGAGAGAG
AGAGAGAGAGAGAGAGAGAGAGAGAGAGAGA
>Contig_118
CGAGAGAGCAAACTGTCATCCATCTATGAACTCCTTCAGATTACATTTCGAATGTTTGAA
TGTTTTAGGAGAGAAATCTTGCTAATACATTGCTGAGAGATGGAAGGGGAAnAGAGAGAG
AGAGAGAGAGAGAGAGAGAGAGAGAGAGAGAGAGAGAGAGAGAGA
>Contig_720
ACATTAGTGCAGTGGTTCTCAAACCTGTCCTAGGGACCCcTCACCACTGCACATTTTGCA
TGTCTCCCTCACCTAACACACCTGATTCAACTTATCAGCTCATTAGTACAAGCAAGCATG
CTTTCATCCTCACACACTCAAACTCTCACACACATAGAGAAAGAACACACACACACACAC
ACACACACACACACACACACACACACACACACACACACACAGACACACACACACACTCAC
TCACTC
>Contig_3509
ACGCTCATTAACAGCAATTTTAAGCTTAAAAGATTTCTTTAAATTAACTCGCTTCGGATT
TTCAAAAAAAGAAGAAATTGATGTCAGGACATCGACGTCTTGATGGTTGTCTTCCTTGTG
TCAACTCACTGTCAATAATTGTTGCCATCTCATCCGTTGCAGAAGTTTTTGAGTGGAAGG
ACACCCAGCAGTGTAACGAAGACTTGTATTTTCCTCTCCTTTCTTCCTTCCTCTCTCTCT
CTCTCTCTCTCTCTCTTCTCACTTCGCTCGCTCG
>Contig_718
CGAGCGAGCGAAGTCGAGCGAGCGAAGTACCTTTCCAAGTAAAGAGAGAGAGAGAGAGAG
AGAGAGAGAGAGAGAGAGAGAGATAGAGAGATAGAGAGAGAGAGAGAGAGAGAGAGAGAG
AGAGAGAGAGAGAGTAGTAAGTAAGT
>Contig_717
ACCCATAAGAGTGTACAGTACTTAGCTTTTGTGTTACGAGRTCCAACGTGCAACRAGAGA
GAGAGARAGAKAGAGAGAGAGAaGAGAGAGAGARAGARGAKgAGAGAGAGAGAGAGAGAG
AGAGAGAGAGAGAGAGAGAGAGAGAGAGAGAGAGAGAGTAGTAGT
>Contig_709
CGAGCGAGCGAAGTCGAGCGAGCGAAGTTATTCTTTTCATTTCGAAATTCAGARACTTCC
AATCTTAGGAATAAAGAGAGAGAGAGAGAGAGAGAGAGAGAGAgAGAGAKAGAGASAGAG
AGAGAGAGAGAGAGTAGTAGAGAGAGAGAGAGAGAGAGAG
>Contig_3519
ATGTTGATAAATCATCAATTTCATTGATAGCAAAGTAATAACAATAATAAGTGATAGACA
AAGTGAGACCGAGAGACATTtGGAGAAAGAGAGAGAGAGAGAGAAAGAGAGAGAGAGAGA
GAGAGAGAGCGAGAGAGGAAAGAGAGAGAGAGAGAGTAGGC
>Contig_3520
CCCTCACACACACATATATACACACACAAACTCACACACACACACACACACACACACACA
CACACACACACACACACACACACACACACACACACACACACACACACACACACACACACA
CACACACACACACACACACACACAC
>Contig_707
ACAGAAAGACTGACTGACTGACAGACAGACAGACTGACTGACTGACAGACAGACAGACAG
ACAGACAGACAGACAGACAGACAGACAGACAGACAGACAGAGTGAGGCAGACTGAGAGTG
AGACAGACTGAGAGTGAGACAGACTGAGAGTGAGACAGACTGAGAGTGAGACAGACTGAG
AGTGACTTCGCTCGCTCGTTTATACGTGGCGT
>Contig_3529
ACTCGTGATTAAGAAGTAAACATAAAAGAAGGATGACGAAGAAGTTGATGACGCTAAAGC
TGAACACAGAAGAAAGTGCAGAAAAAAAGAGAGGAAAAATGTAGGCAAATTAAGGAATTA
AATAGATTAGTAAGGAGTTATTTAAATAATCAACATTATATATATATGCGTGYGTGTGTG
TGTGTGTGTGTGTGTGTGTGTGTGTGTGTGTGTGTGTGTGTGTGTGTGT
>Contig_3533
ACGCCACGTATAAACGAGCGAGCGAAGTCGAGCGAGGCGAAGTACTTCTAATAACATACA
AGAGTCATAACCGCTGCCAGAAGGAATATTGTTCTCACTTGTGGGCTGGCTACAGTCAAT
TGTCATTTAACCGTCTGGACTCTATCCAGAGGAGATTTATTAGAATTATTGATAATCCTG
CCCTCTCTCTGTACTTAGAGATGTTGCTGCACTCTCTCTCTCTCTCTCTCTCTCTTCTAC
AGATACTTCCATGGACATTGTTCGAATGAGCTGAGGCAGATTGT
>Contig_699
ACGCCTAGATCGTGGAGGGTACGTGCCCGGTGAAACGATATCCATCTGGGCACGTGTTCA
GAACAATTCCAGAATAAGCnTAAAAAAGACCAAAGCTAGCCTCACAGAGGTCGGTTCTTA
CTTTTACTTTAGAGAGAGAGAGAGAGAGAGAGAGAGgAGAGAGAGAGAGAGAGAGAGAGA
GAGAGAGAGAG
>Contig_689
ACTTTAAAAGGCTGTCGAGTTTCATAATATAATAGGAGAATATTCTTCATCTACCGACAG
ATTTAAAAATTGAACTTTTCTCTGCCATTTCATCGAGCAGCAATACAAAAAAaTAGACAT
TTCATTGAAAGACCGGAACATGAGTGGAATTTTCTTTAnAAACTTAGGCTTATTATAGGC
AGTGTGTGTGTGTGTGTGTGTGTGTGT
>Contig_3552
TGAACGAAGGGAAGGAAGGGATGGATGAATGTCCCATGTGATCGTTCTAGTGAGTGATTC
GACAGAAATTAATTCTCTTTCAATCTTTGCCTCCCTCAATTGAAACACCTGAGCCTTCAC
AGTTGAGAGAGAGAGAGAGAGAGAGAGAGAGAGAGAGAGAGAGAGAGCTCTACATCGTCG
TCGCCACT
>Contig_3554
GTTTCTATAGGAAGAATTAAATTAGGAAGGTCAATTTTGGAGAATATCCGTCCTTTCAAG
GAGATGTTCAAAGGAGAGAGAGAAAGACAGAGAGAGAGAGAGAGAGAGAGAGAGAGAGAG
AGAGAGAGAGAGAGAGAGTAGAGAGAGAGAGAGAGAGAGAGAGAGTACGAGTACG
>Contig_3556
ACAATTTGTGCCAGAGGGGACGAATGATTTATGAGACAGAGACGCTAAGGTTTCTTGGGC
TCCGCTCTATTACAGCCTTCTTTTAACATTTTtGTTTCCAAAGCCTACACACACAYAYAC
AYACACACACACACACACACACACACTTACGCATGCTAAGTTTATAAATTTAAGCATTTA
TTGGTCATGTAGACCTGTACTACAAGTATTAAGACACGTATACATGGCCTATTCTTGGAT
AT
>Contig_3559
CGAGCGAGAGAGAGAGAAGAGAGTGAGAGAGAAGAGAGTGAGAGAGAGAGAAAGAGAGAG
AGAGAGAAAaGAAGAGAGAGAGAATAAAGAGAGAGAGATAGAGAGAGAGCGAGAGAGAGA
GAGAGAGAGATAGAGAGAGAGAGAGAGAGAGAGAGAGAG
>Contig_677
CCTTCTTCCCTGAAGATTTTCTTTCTTTCTTACGTTGCTGTTTATCTGAATATAAGGAAA
GTGTTGGTAAGAGAGAGAGAGAGAGAGAGAGAGAGAGAGAGAGAGAGAGAGAGAGAGAGG
AGGAGAGGAGAGAGAGAGAGAGAGAGAGAGAGAGAGAGAGAGAGGAGAGAGAGAG
>Contig_676
GTCTCTGTCTGTCTCTGTCTGTCTGTCTCTGTCTGTCTCTGTCTCTCTCTGTCTCTCTCT
GTCTCTCTCTGTCTCTCTCTGTCTCTCTCTATCTCTCTCTGTCTCTCTCTGTCTCTCTCT
GTCTGTCTCTGTCTGTCTCTGTCTGTCTCGTCTCTGTCTGTCTGTCTGTCTGTCTGTCTG
TCTGTCTGTCTGTCTGTCTGTCTGTCTGTCTGTCTGTCTGTCTGTCTGTCT
>Contig_3570
TAAACGAGCGAGCGAAGTAGTTCCGGGACAGCTAGGATCCGTAGGGGCGCAACTTCCTAA
ATGCAATCTACAAGGAGACCTTAAAAGAAATCTACTGTCAAATTACACTCCTTACGGAGA
ATTACACTCCTTTCTAAGTAAATTACACTCATAACGGAGTGAGAGAGACAGACAGACAGA
CAGACAGACAGACAGACAGACAGACAGACWGACAGACAGAGACAGACAGAGAGAGAGAGA
AAGGAAGAGTGGGATCGAGTGAATTGCATTTAGGATAATTAAATAAATAAACAAGACGAG
AGGACATACCACAAGGCAACTTGTCCTTGTACTGGAGT
>Contig_674
ATAGATAGATAGATAGATAGATAGATAGATAGATAGATAGATAGATAGATAGATAGATAG
ATAGATAGATAGATAGATAGATAGATAGATGGATGGATGGATGGATGGATGGATGGATGG
ATGGATGGATGGATGGATGGATGGATGGATGGATGGATGGATGGATGGATGGATGGATGG
ATGGATGGATGACTTCG
>Contig_673
AGACAGACAGGCAGACAGACAGACAGACAGACAGACAAATGACAGTCAGAAGACAGACAG
ACAGACATACAGACAGACAGACAGACAGACAGACAGACAGACAGACAGACAGACAGACnG
AAATGAGAGAAGAGAGAGAGAGAGAGAGAAGAGAGAGTGAGAGATAGAGACAGAGAGAGA
GAGAGAGAGAG
>Contig_663
GTTTCCTTTTAAACTTTGCTGCTATCTGGAAGCATGCAGCGAAAGAGAGCGAAAACTCGA
TTCGGGTTGATGTTAGATGCATTAATAATTTATAGGCAAAGTCTGGAATTGTAGACACGT
TGCCAAAAGAATACGAAATTCCAGCGCCCTGGAAAGTGCTGCGGATATCCAGCACCGAGA
TATAAGACGCATTTAGCCAGTACGGACGCACAAAGAGAGAGAGAGAGAGAGAGAGAGAGA
GACTGCTGCTACGTTACAAATTAAAATAGAAACTTCTTACTCATTGTGAGCATCAGGAGG
GATTGTTTAATGATAAATGTACTCGCTCG
>Contig_3581
ACCTCCATTTCTCCCCGACATTGGGAGTGTGGAAGATTTTAACCCATATCCAGGTTTGGG
TTCACCCCTCCGTGACGACACTACTAAAAATATCATCAAAATACAGAATGGATTGCGCAT
GCGTCAAATGATAGAGAGAGAGAGAGAGAGAGAGAGAGAGAGAGAGAGAGAGAGAGAGAG
AGAGAGAGAGAGAGAGAGAGA
>Contig_3587
ACAGTACCATTCATTCTTCCCCTTAGCAACCTAACTGGTACTGGTTGRGAGAGAGAGAGA
GAKAGAGAKAGAGAGAGAGAKAGAGAGAGAGAGAGAGAGAGAGAGAGAGAGAGAGAGAGA
GAGAGAGAGAGAGAGAGAGAGAGAGAGAGAGAGAGAGAGAGAGAGAGAGAGAGAGAGAGA
GAGAGAGAGAGAGAGAGAGAGAGAGAGAGAGAG
>Contig_3589
ACCACAATTAGCACCCATTCATAGCAGGCGCATTAATTGTCCCTCTCAAAATGTGGGTCC
AATTATTTGCCTGTGTGTGTGTGTGTGTGAGAGAGAGAGAGAGAGAGAGAGAGAGAGAGA
GAGAGAGAGAGAGAGAGAGAGAGAGAGAGAGAGAGAGAGAG
>Contig_656
CCCATTGGAAGAGTAAAATTTTCTGTGAAAATTGTAGAAAACAGGTTTGCTTTATCGAGA
GAGAGAGAGAGAGAGAGAGAGAGAGAGAGAGAGAGAGAGAGAGAGAGAGAGAGAGAGAGA
GAGAGAGAGAGAGAGAGAGAGTAGTAGTAGTAGTAGTAGTAGTAGTAGTAGTAGTAGTAG
TAGTAGTAGTAGTA
>Contig_3593
CTTTCTTAAATGTACATAATTTAAATATTAAATATAAACAGAGTGAGAGAGTAAGTAAAA
GATAGAGAGTAACTCTTATAATGGTCGAGGTGAGTGAGTGAGTGAGTGAGTGAGTGAGTG
AGTGAGTGAGTGAGTGAGTGAGACAATCTACAATTTTTTTCATTCATCCTAAAACAATGG
AAAGAAAAGTTAAATACGTACCTCGCTACATCAGCAACGAGGTAATAGGAGATCATACCC
AAATACAAAATATAATCCAGCTGGAAGGACTTCGCTCGCTCGTTTATACGTGGCGT
>Contig_3601
ACACACGCAATACTAAACCGTAAGCTTGTCTTTTCATAGCAATTCCTCAAAATACTTAAA
GAAAAATGTTTTCCAGCTCTGGAATTCCAGCCATGAAGAAATGGATGAAATTATCATTGG
CGAATTTGAAGACATCAAAACAACGGTCGCTTAACATGAATTTTTTTTCATTAAAGCTGG
CTATTAGAGCTATGAGAGAGAGAGAGAGAGAGAGAGAGAGAGAGAGAGAGAGAGAGAGAG
AGAGAGAGAGAGAGAGAGAGAGAGAGAGAGAGAGAGAGAGAGAGAGAGAGAGAGAGAGAG
AGAGAGAGAGAGA
>Contig_3602
CGAGCGAGTGAAGTATTAGCGGCGAGATGAGACAAAGAAAAAAGGAACCGAAGTAAAGAA
AAGGAGCGCTCAAAAATAAAACAACAATTGGTAACTGCATTTTCTGCTTTTCAAACTTAC
GTTATTACGGAAATATCGAACGAGTAGGGATAGTTATTGGATAGAGAGAGAGAGAGAGAG
AGAGAGAGAGAGAGAGAGAGAAGTAAAGAAAGAAGAAGTAAAGTAAGTAAGTAAAGTAAA
G
>Contig_3606
ACAATCTGCGTCAGCTTATCCGAACAACGACCCTCAGAGAGAGAGAGAGAGAGAGAGAGA
AAGAGAAAGAGAGGTGAGAGAGAGGAGAGAGAGAgagagaAGAGAGAGAGGAGAGAAAGn
GGAGAGAGAGGAGAAGAAAGAGGAGAGAGGAGAGAGAGGAGAGAGAGGAAGGG
>Contig_3616
ATAGCTCCACATAATAGCTATATAGGTTATACTGTAATTATTAAGCAAACTTTGTCGCAA
AATGGTTCATTAGAATAGGACCAAATAAAATTATCCTAAATTGTCTTAACAATTCTTTAA
TTTTGCTTATCGACAATTAATGGTAATGGCAGAATCGACTTGCCTTTGGGTTTACGAAAT
TCAATAAACAATATTCTTGAAaTTGCAAATAAAATAAGCAATTCAATACGCTAACGGCGA
ACGCAATTTTCCAGCGTATTATTAATAAATAAATGAGAGAGAGAGAGAGAGAGAGAGAGA
GAGAGAGAGGA
>Contig_3623
ACTTCTCTTTTCCATTTCTCAACATCACATTTTTTTATCTTTTATCTCGAAACCTCATTC
TTTCCAATTCCATTTTCTTCTTCTCTGCCTACTCCCTTTCTCTTTCTGTCTCTGCTTACT
CTCTCTCTCTCTCTCTCTCTCTTTCTCTCCCTTCCTCTCTCGTTC
>Contig_632
GTGTGAAAGATGCATTGGATAGTAGAGTAATGAGCTTTGAGCRGAGTGCAATGTGCGTGA
GAGAGMGAGAGAGAGAGAGAGAGAGAGAGAGAGAGAGAGAGAGAGAGAGAGAGAGAGAGA
GAGAGAGAGAGnGAGAGAGAGAGAGAGAGAGAGAGAGAGAGAGAGAGAGAGAGAGAGAGA
GAGAGAGAGAGAGAGAGAGAGAGAGAGAGAGAGAGAGAGAGAGAGAGAGAGAGAGAGAGA
GAGAGAG
>Contig_3636
CTCTAACCGCTTTAGTGACGTTCTCAATTTTAGAGAGATACAGAGAGAGCGAGAGAGAGA
GAGAGAGAGAGAGAGAGAGAGAGAgATCTATTTGTTGTATAAGTAATAATTACAAAGACG
AAGTAAGTTAAAAGTAACTAGTAAACTTCCTGTCTTGACTAA
>Contig_618
ATATGACTAAGTAAATAAGTAAACAAGGTAAAAAGAAAGGCTAAAATTTTAACACGTCTC
TTTGTTTGCCGTCTCTTTAATGTTAAACAATGTAGAGAATATGAAGATACATATTAATTA
AGGAAGTATCATATTTGCATTATTTGGTGCAGTGTTTTAAAATTAAAATTTATAATGCTA
GTTCAATGCATAAaGAGAGAGGGCGAAAAGAGAGAGGGTTAAAGAGGCAGAGAGAGAGAG
AGAGAGAGAGAGAGAGAGAGAGAGAGAGAGAGAGAGAGAGAGAGAGAGAGAGAGAGAGAG
AGAGACGAGA
>Contig_615
ACAAGCATTCAGTGGAATCGAACCTGGCACCTGCGATTCTTCCATATGCAGTGAGCGCAG
CTTTAGACCACTCGTCCATCAGGACGTATATTGTATTTGCCTAGTTGCCTACGCATTAGC
TATCTTTTTTAAGTTGTTGTTAAACTTGCTTTAGTTGTTGTTGTTGTTGTTGTTGTTGTT
GTTGTTAATCTTGAACGAaCCGTGCACTTGCGAATCTTCCACTTCGCTCGCCGACTTCGC
TCGCTCGTTTATACGTGGCGT
>Contig_3646
ACCTGTCGTAGTAAATCCACTGGAGGAAAGTCATTTAAATATATACAAGATTTATCGTTT
TTCATAAATATTCTGCTAGTGAGAGGGAAGGCAGGTGGAGGGATGGGGGTCTTCGGTTTC
AAAGGGAGAATCGCAAATAACGGAACAAGGAGAGAAATTTTGGAAGAAAATAATTGGACA
AAaGAAGAGAAGGRGAGAGAGAGAGAGAGAGAGAGAGAGAGAGAGAGAGAGGAGGAGGAG
AGAG
>Contig_3650
GGGGGGAGAGTGTGTAAAAAGAATATAATTTGGGAAACTAGTTATATTCTGTGAGCGGCT
CTAAGACGAATTTGTTTTTTTtCCAATTGGAATCGTAGGAATGATGAAGGTAGGGGAAGA
GAGTTTTATTTAGTCACCTAAATTGGGTATGAAAATAGTTGATGGGGCACGAAATAAGGT
GTGGCTTCACCTTTAGGTGAAAAAAAaGTGAATGACTAGAAACGCAGAGAGGAAAGGTGA
CTACAGTGGCTATGAGAAAAAGGGGGACAGAGAGAGAGAGAGAGAGAGAGAGAGAGAGAA
CAAGAAGAAGAGAGAGAGGA
>Contig_603
TGTTCTTATTTCAAGAAAATGAAAAACTGATATCAAACAAACATGACAAGAAGAGCAATT
GCTGGTCGGAGAGAGAGAGAGAGAGAGAGAGAGAGAGAGAGAGAGAGAGAGAGAGAGAGA
GAGnGAGAGAGAGAGAGAGAGAGAGAGAGAGAGAGAGAGAG
>Contig_3658
GGTTCCTACTACACTGGAATAGAGAGTGAGAGAGAGGAGTGTGAGAGAGAGGAGTGTGAG
AGAGAGAGAGAGAGAGAGAGAGAGAGAGAGAGAGAGAGAGAGAGAGAGAGAGAGAGAGAG
AGAGAGASKAGAGAGAGAGAGAGAGAGAGAGAGASKAGAGTAGAGTAGAGAGAGAGAGAG
AGAGAGAGAGAGAGAGAGAGAGAGAGTAGTAGTAGTAGTAGTAGTAG
>Contig_596
AGACAGACAGACATACAGACAGACAGACAGACAGACAGACAGACAGACAGACAGACAGAC
AGACAGACAGACAGACAGAGAGGGAGAGAGAGAGAGAGAGAGAGTTAAATTAAATTATTG
TTCAATATTATTTAATCAATAATTAATGAGTACTTCGCTCGCTCG
>Contig_595
AATTCAAACACATAAATCGACTCTCGAATTCCTATATAGGATGCACTGTACATACACACA
CACACACACACACACACACACAAAGCTATTTtCTCTCCAGTTTCTACAAAACATGGACCT
TCACTATATGTACTTCGCTCGCTCGTTTATACGTGGCGT
>Contig_594
TCCCCAATTAACAACTTTTATAAAATACTCAAAACAGAAAGCTAGCGTCTGAAGTTTCAG
AGGATTAAATTATCTTCTTAATGTAATTACCTAAGCACTTTCGTAAATAATTCATTACCA
ATCATTTGAACGCCTCTGCAGAGAGAGTTtAGAGAGAGTGTTtagagAGAGAGAGAGAGA
GAGAGAGAGAGAGAGAGAGAGGAGGAGGAGGAGAGAGAGAGAGA
>Contig_591
ACGACTTTTCCTTAACATATCTTCTTAAACACTTACGTGAGAATTGAGAGAGAGAGAGAG
ACAGAGAGACAGAGAGACAGACAGACAGACAGACAGACAAAaTGGACAGTCAGAAAGACA
GACAGACAGACATACAGACAGACAGACAGACAGACAGACAGACAGACAGACTTCGCTCGC
TCGTTTATACGTGGCGT
>Contig_3671
ACTCCGATTTCCCCCACAGTCCAAAGACATGCAGGTTAGGTCAAAAATTGCCTGTGAGAG
AAAGAGATAGAGAGAGAGAGAGAGAGAGAGAGAGAGAGAGAGAGAGAGAGAGAGAGAGAG
AGAGAGAGAGAGAGAGAGAGAGAGAGAGAGAG
>Contig_3679
GAGAGTGTCAAGATATGGAAACGGAGTGAAGAGGTGAGGAACATGGCGGAAAGAGAGGGA
GAAAAAGTAGAAGGGAAGAAGGAAGGGAAAGAGGAATCTATACAAAACAAAGGRAAAAAG
YCAAAGAAGGRATYTAAACAAGAGGAGGAAGATATGGATGRAGATGATGRTGACAATGAA
RRGGWTGAWGACAATGARGRGGATGATGACAGGGAAGATGAGGAGAATCGAGGATGATGT
TGAGGAAAATGATGTTGAAGATGATGATGATGATGATGATGATGATGATGATACTTCGCT
CGTCTCGTTTATACGTGGCGT
>Contig_583
ACCTCTGTCTCTCTGTCTCTGTCTCTCTGTCTCTCTGTATCTCTGTCTCTCTGTATCTCT
GTCTCTCTGTATCTCTGTCTCTTTGTCTCTCTGTATCTCTGTCTCTCTGTCTCTCTGTAT
CTCTGTCTCTGTCTCTGTGTCTTGATTCTTTGTCTCTCTCTCTCTCTCTCTCNCTCTCTC
TCTCTCTCTCTCTCTCTTCTCTCTCTCTCTCTCTC
>Contig_92
GGTTCTTGAATGTTCGGTGGTTTACTCCACGGTTTCATTAATGGATTTGTAGTTCTTTCT
ATAAGGGAGACAGAGAGAGTGTGTAAAGAGAGAGAGAGAGAGAGAGAGAGAGAGAGAGAG
AGAGAGAGAGAGAGAGAGAGAGAGAGAGAGAGAGAGAGAGAGAGAGAGAGAGAGAGAGAG
AGA
>Contig_3688
ACCTATATAGGACCCATTCTATGGTAAATTAAAGTTATGTGTAAATTATTACCTGTGTAG
TTTCGTAACAAAGTAATGGATTAGATGGATAAAATGAATAATAACACTTAAAAACAATAA
ATGAAAAAAGAAAAaTAAGAAATAGGAACAAAGAGAGAGAGAGAGAGAGAGAGAGAGGAG
GAGGAGAGAGAGAGAGAGAGAGAGAGAGAGAGAGAGAGAGAGAG
>Contig_3691
CTTTCTTCTGACAAAAAaGTATGCCTCACTCTGTCTGTCTGTCTGTCTGTCTGTCTGTCT
GTCTGTCTGTCTGTATGTCTGTCCGCCTCTCTCTCTCTCTCTCTGTYTnTCTCTCTCTCT
GTCTCTCTGTCTCTGTCTCTCTCTCTCTC
>Contig_3697
GCTGTTGATCAGCGAAATTTTGCTGCCGCAAACTTAGTTTCTCCATTATTGGTTATAGCT
AAATTTCATTTCGTACCGTTGTTCTAATCGAGTTCAACAACGCGGCTTCTCGTGTAAACC
CGCCTTAGCGTAACTGCATTTGCCTATCTCTCTCTATCTCTCTCTCTTnTCTCTCTCTCT
CTCTCTCTCTCTCTCTCTCTCTCTCTCTCTCTCTCTCTCTCTCTC
>Contig_577
ACTTGTGCCCCGATACGCTAGCGGCGTTATTCAAAAAGTATGTCATAAAGCCTTTGCGGT
TAGTCCATTCATTGTATCATTAATGGAAAAATTCTGAAaTGAGAGAGAGAGAGAGAGAGA
GAGAGAGAGAGAGAGAGAGAGAGAGAG
>Contig_3708
GCTTCACCTGGATCTTCTTGAGAGCCTTTGAGAATATCTTAATTAACGAAGGCTTAAATC
AATACAGTCGGCTTCCTGTTTTAAAGCAAATTGCTCTCMGTGAAACCAAGGAAAGATAAT
TAGAGAGAGAGAGAGAGAGAGAGAGTTAAGTAGGCATAAATAAGACTA
>Contig_3712
CGATGATACGCTACTTATCCGCGAAGTACCGCAACGAATTACCATCTTTAGCTATACTGG
GATCTTTCGCAATAACTTCnCAAATCATCTTCACGTCATCCTAACAATCAGAGAGAGAGA
GAGAGAGAGAGAGAGAGAGAGAGAGAGAGAGAGAGAGAGA
>Contig_3714
GGTTCAAGTTTAGTCTCATGACAATACAGGCAAAAGCGCCGTTTGTAATGATGCATCATC
TTCWTCAGAAATGACATGAAAATCCTGATGTTTTCCCCTCCATGTAAAGAATGCAKGTAG
ACTACGTAATCTTAAAAAAAGTMgTCTGCTTGCAGTGCTGCACTTGTGCACTTAAAATCC
TTCCAAATAGATAGGGTTTTATTTACCGATTTTTTCGGGtATATGTTATTTACGTTWRRW
TAGAGAGAGAGAGAGAGAGAGAGAGAGAGAGAGAGAGAGAGAGAGAGAGAGAGAGAGAG
>Contig_3716
TTACTTACTTACTTACTTACTTACTTACTTACTTACTTACTTACTTACTTACTTACTTAC
TTACTTACTTACTTACTTACTTcACTKACTTACTTACTTCACTGACTTACTTACTTCACT
GACTTCGCTCGCTCGTTTATACGTGGCGT
>Contig_3720
TCGTCACAATTATGCACATAAACATCCTTCTTTGCATGTTAGAACATGGATTTGTACAGT
ACGAATTACTAAAAATATGAAATAGAAATCACTTTATTCTTTCATTAAATGACAGGAGAT
TAATGACTATATTAAACAATCTTTCCAAAGAAGCTGGTGGGCAAGAACtAGAGAGAGTGA
AAGGGAGAGAGAGAGAGAGAGAGAGAGAGAGAGAGAGAGAGAGAGAGAGAGAGAGAGTAC
GTCGTACGTCGTCGTACGTTACGTTACG
>Contig_552
TTTTCATCACATCTGCCCAATATTTTTATTCCATTCTTnTTTTTAAAAAaTCCTATGTTT
AGAGAGAGAGAGAGAGAGAAAGCGAGAGAGAACAAGATAAAWTAAGTGAGAGCAAAGAGA
GAGCAAGAGAGAGAGAGAGAAaGAGGAYGAGAGCGAGATATRAMTTTAGTGAAAGTgAGA
GAGAGAGAGAGAGAGAGAGAGAGAGAGAGAGAGAGAGAGAGNGAGA
>Contig_551
CGAGTGGTGCTTCGTGGAAAAGGTCACGCCGAATGGAAAGTGATCGTTTCCGGGGATCGA
AGGACGGTCAAGGATGATCAGTATTTTATCGACGATCGCGCCATTATTTGGGGGAAAGGT
CAGTATATGAAAATAGACTAATTTTAAGTGTGATTGTTGTTGGTCTTTGAGAGAGGGAGA
GAGAGATAGAGAGAGAGAGAGAGAGAGAGAGAGAGAGAGAGAGAGAGAGTACTTCGCTCG
CTCGTTTATACGTGGCGT
>Contig_545
ACTGTTGTGTGCAGCAGGAGGCAGCAAACCGTGAGGGACACACCTGTTAGTGTACACCTC
TCATCAAGAGCTGCTTCACTTCTGTTCCTCTATCTATCTATCTATCTATCTATCTATCTA
TCTATCTATCTATCTATCTATCTATCTATCTATCTATCTATCTATCTATCTATCTATCTA
TCTATCTATCTATCTATCTATCTACTTCGCTCGCTCGTTATACGTGGCGT
>Contig_3739
ACTGTATATAAATAAAGTATGGCAATGGAGAAATATTGCTTCTCTATATTATATATCGTT
GCTTCTCTTTTTCGTATTCATCTATTATTTATACGAACCCAGTTTGAAATAGATGACGAC
GGGGCCCTCTGAATCTTCCTTTATTCAAAATAACTCTTCGCTCTAAATCTAGCGAAGATT
AAATGAAGAGAGATTGTTGTGAAGCGCCTAGAGAGAGGAATTTCAGAAAGACCGTAGAGA
GCGGGAGTGAgAGAGAGAGAGAGAGAGAGAGAGAGAGAGAGAGAGAGAGAGAGAGAGA
>Contig_3740
ACACAGCCACATAACATGGTTTCGTGACWTCTAAAGCAGCTAGGCGATTAAACAAGTTAG
ACAACGCAATACagtacTTTGAAAKAAATATGATTTAAAGATCACATTGCTTAKCTAAAG
TCACTGACAGATACGGAATGAATGTTAAGGGAATAGAGTTAAGGATACGAAGATGAAAGA
GAGAGAGAGAGAGAGAGAGAGAGAGAGAGAGAGAGAGAGAGAGAGAGAGAGAGAGAGAGA
GAGAGAGAGAGAGAGAGAGAGAG
>Contig_3742
ACCTAAAGGAGTGCAAGCAAAATAACATGGAATAAATTTAAAACAAGGAAGCAAATGACT
GTTAGATATAGATAGGTAGTAGATAGATAGATAGATAGATAGATAGATAGATAGATAGAT
AGATAGATAGATAGATAGATAGATAGATAGATAGATAGATAGATAGATAGATAGATAGAT
AGATAGATAGATAGATAGATAGATAGATAGATAGATAGATAGATAGATAGATAGATAGAT
TTGGCTTACCATAATTCAATTAAGAGAATGGTAAATTAAACAAGCAACCACCTAATTAAG
AAAATAGTTTATTACACAATTAAATTGTTAATTGTGAAAGAGTGGT
>Contig_3744
CAGTCAGTCACCCAGTCAGTCAGTCAGTCAGTCAGTCAGTCAGTCAGTCAGTCAGTCAGT
CAGTCAGKCAGTCAGTCAGTGCATCAGTTTCACATTTAGGCATTTTTCAATTCGCCTTTC
TGTTAAAAGTTCGATCRAACGAAAaCCTTGATCGTTGRTTGCCWTCAAAAGCGATTTATA
AACCAAAaGAGATAGAAACTTGAAATTTtGTGATCTTTCTAGGCTTTTGAGCTTATATCT
GTAAAAGTTTTTtAACCGCCCTGCATTCTGTAGTACGGATTTACTAGGGGGTTAAAGAAT
GCCGAGTTGCTTCGAGGAAAGGGTGTAGAGTCCGGTAAGCGCACGAACAACTTCGCTCGC
TCGTTTATACGTGGCGT
>Contig_4284
CCYTYCCWACACATGTGTTTCCRGMCACRTTTCATTTRCAGTTTTTCAaGTCCTCTATTC
TTTCTCAATCATAGCTGGTCCGCAGGCCTTAGCAGGTTATGGGCTGTCTTTATGCCCACG
CTTCTGACTATTACACACACACACACACACACACACACACACACACACACACACACACAC
ACACACACACACACACACACACACACACACACACACACACACACACACACACACACACAC
ACACACACT
>Contig_540
GGAGGAAAAGAGAGAGAGAGGGAGAGAGTGAGAAAGGGTGGGATAGAGAGGAGAGGGGgA
nAGAGAGAGgAAAGGGAGGAAGAGAGAGAGAGgAGGAGAGAGAGAGAGAGAGAGAGAGAG
AGAGAGAGAGAGAGAGAGAGTAGAGTAG
>Contig_3753
TCTTCCTCTCAAACGGCAGAAATATAGCGCGAGAAAAACAAAAaCTTTGAATTGCCGGAA
ATAAATTTTTGAAACTTTATTTATGTAAATTGACGAGTTTTTTGAGTGTGGGAGAGGGTT
TGCGTTtAGGAAGGGAGAGTAAAAATTTATGTGAGAGCGAAGAAATAAAGTGCGCCTGCA
AAGCAAGAGGAGGATGTAGAGAGAGAGGGAGAGTGAGAGAGGAGTGAGTGAGAGAGAGAG
AGAGAGAGAGAGAGAGAGAGAGACTTCGCTCGCTTCGTTTATACGTGGCGT
>Contig_3763
AGCGTAGAAGAGTTTRAACCAAGAGWAGKAGAAGTTTGGAGTACAAGAGTTTGAAKAGAG
AGAGRRAGAKAGAGRGARARAGAGAGAGAGAGAGAGAGAGAGAGAGAGAGAGAGAGAGAG
AGAGAGAGAGAGAGAGAGAGAGAGAGACGTAG
>Contig_3765
CTGACTTTGGCCATAAATATCTTCCCTGGATAGATTTCTGGAAGAAGGTGTGATTCCAGT
GAAGGCGGAGTTCAAAATATCTCCACCGAGGGATGTTAAATGGCCTCTATTGTCCATAAC
TCCTTGTTGATTACCATATTGTTGATGTTGATTAGGATATTGCTGTTGTTGWTGTTGTTG
TTGTTGTTGTTGTTGTTGTTGTTGTTGTTGTTGTTGTTGTTGTTGTTGTTGTTGTTGTTG
TTGTTGTTGTTGTTGTTGTTGTTGTTGTTGTTACTTCGCTCGCT
>Contig_527
GTGATCCTAAATGCAAGGGTAAAAAaTGGGAAACTGCAAGAGAGAGAGATAGAGAGAGCG
AGAGATCACAAAGAGAGAGAGAGAGCGCGAGAGATCACAAAGAGAGAGAGAGAGCGCGAG
AGAGAGAGAGAGAGAGAGAGAGAGAGAGAGAGAGAGAGAGAGAGAGAGAGAGAGCCCCCC
CCCCCCCCCCCCCCCCCCCCCCCCCGAGAGAGAGAGAGAGAGAGAGAGAGAGAGAGAGAG
AGAGAGAGAGAGAGAGAGAGAGAGAGAGAGAGAGAGAGAGA
>Contig_83
GCGAATGGAATGAAATCGACAGTTATCGAGTGACAAACAAACACACGAGCGCGTGCGCAC
GCACGCACAGAGAGAGAGAGAGAGAGAGAGAGAGAGAGAGAGAGAGAGAGAGAGAGAGAG
AGAGAGAGAGAGAGAGAGAGAGA
>Contig_521
AAAAAGCCATAGGGAAGAATTGAGGGGATTGAGCGACATGCAATTCATGACAAATAATTG
TGATACGTTCGCTCACTCTTAAGTCATAACATTCGGTGCATCTGACCTTGGGGTATTTAA
GTAATTACTTGACGATTGAATGGAGAGAGAGAGAGAGAGAGAGAGAGAGAGAGACGAACT
ATTG
>Contig_3787
ACGCACATACACACATACAGAGAGAGAGAGAGAGAGAGACAGAGAGAGACAGACAGACAG
ACAGACAGACAGACAGACAGACAGACAGRCAGACARACAGtcAGACAGAGACAAAGACAG
AGACACAGATAAAGAGAGGGAYAGAGAGAATAAATAAATGACATAAGTATACAATRRAAA
TATTTTTATTATTGTGTCTGTAGGTACTTCGCTCGCTCGTTTATACGTGGCGT
>Contig_3792
ACCCACTACCCATAAGAGTATACWTAGCWWTTGTGTTACGAGACCCAACGTGCATAACTT
TGCATTTATCCAYGTTGAAaCTYATTTGCCACTTRTTYGCCCACTCCYCTARTTTGTCTA
ARTtCRTTTTGTAAGTTAACCACCCCACCGRTATCCRCGACKTTWTWTYCCAGTTTTGTG
TCGTCTGCAAATTTCGATAATCTAGAGAAAGAGAGAGAGAGAGAGAGAGAGAGAGAGAGA
GAGAGAGA
>Contig_3793
ACGCCACGTATAAACGAGCGAGCGAAGTACCACTTTGACATGCACAGTGATGCACTCTCT
CTCCGTGTCCTTTGATCCGCAATGTCAAAGGCAACAACAACAACAACAACAACAACAACA
ACAACAACAACAACAACAACTACGGTATGGAATTGCATCGGAATGACTTCGCTCGCTCGT
TTATACGTGGCGT
>Contig_3800
ACTGAAGTACTGTCCAGTTCTTACTGTATAACGTACGGACAGAACCGGACCTTCCATAGA
TTRCCATACATAGGAGTGACCATATAGGACTTACTATAGGAGTATAGGTTATAATATCGA
WTCCTATAACTGAAAAGCGAATGCCCTATAAAAGTAGCGATTGCCTACTTAGCGTAATGG
CCTCTCTTCCGCTACTTTGATAAATGGACAGCGGAGAAAGAAGAAGAGAGAGAGAGAGAG
GAAGAGGNGTGAGAGAGAGAGAGAAGGAAAGAGTGAGAGAGAGAGAGAGAGAGAGAGAAG
AGTGAGAGAGAGAGAGAGAGAGAGAGAGAGAGAGAGAGAGAGAGAGAGACGTACGTACGT
TACGTAGTAACGAACGGTAAGTA
>Contig_3804
ATTTCCAAATATCATACAATGTGATACAGAGCTTCCAACAGGCTGACAAATGATTAATGC
TCCTTTCGTTCATTCTTTAAAAAAAAGCTATACGTTGTCTGTKAATCARTGAAGTTACTT
TATCAAATAGAAGTCCAGTGTCTACTCCATATACTACATCATGATGTTGTGGAATGTACA
CGATTATTTAATATTAAATTTCACAAAAATATTAATAAMTGGAGACACTCATAGAGAGAG
AGAGAGAGAGAGAGAGAGAGAGGAGGAGAGAGAGAGAGACGTACG
>Contig_3807
ACTATATAGTACACACGAAGGCGTGGCTGTTTtGTCTTTCTTTAATTTAAAGTTACCAAA
AAGAAWTTTTTTTTYYTTYYTTTYYAATTCCACCTCTCTCTTATCACTGTTGTTTTTTCC
CGGtAGGTTCTTCACTCGCTTGTTATCACTTCAAAGTTGATTTCGTTTCGGTGATTTCGT
TTAATTAATTTTAAATAAACGTTTTTATGGAGACAAAACTTGTTTCTTCATATTCTTTCT
TTTTCCTCTCTCTCTCTCTCTCTCTCTCTCTTTCTTTCTTTCTTTCTTACT
>Contig_485
ATAAAATGAAAATTAAAAAAACGAAAGTTAAAAAATAAAAATAAAATATTGAAATTCCAA
AAATAAATTTACAATTTAATAAACGAACACTTACCACGAGAGAAGCTCGATTAGGAAACT
GAATAAAGTCACAAAATTAAGTAACATATAAAGTGGACAGACAGACAGACAGACAGACAG
ACAGACAGACAGACAGACAGACAGACAGACAGACAGACACTTCGCTCGCTCGTTTATACG
TGGCGT
>Contig_478
GTAAATAACGTAAGCTGCTTTTTCCATGACTGGCTGTGTAAGAGGATTATGAGAGAGAAA
CAGAGGAGAGAGAAAACGCAAGGAGGCTCAGAGAGGAGAGGGAAAACAAGAGGGGTCATT
TTAAGAGGCAAGAGAGAGAGAGAGAGAGAGAGAGAGAGAGAGAGAGAGAGAGAGAGAGAG
AGAGAGAGAGAGAGAGAGAGAGAGAGAGAGAGAGAGAGAGAG
>Contig_475
GGCATCAAAAAGCATTCGGTTAAAAGAAATCTATAGTGTTTATTTTTTTCATATTTTATC
CTTTCTTTTGTTTCTCTAAAACTTGTGTTACCATGAGTGTGTATATGTGTACGTATCAAC
GTGTGTGTGTGTGTGTGTGTGTGTgtACTTCGCTCGCTCGTTTATACGTGGCGT
>Contig_3829
ACAGAGAGGTAGAGGGAGATAGAGAGAGAAAAATGTATAGGTAGAGGGAGAGAGAGAGAG
AAAGGTAGAGGTAGAGGGAGAGAGAGAGAGAGAGAGAGAGAGAGAGAGAGAGAGAGAGAG
AGAGAGAGAGAGAGAGAGAGAGAGAGAGAGAGAGAGAGAGAGAGAGAGAGAGAGAGAGAG
AGAGAGAGA
>Contig_3830
AGAGAAAGAGGGAGGGAGCAGAGAGAGAAAGAGGGAGGGAGCAGAGAGAGAAAGAGGGAG
GgAnCAGAGAGAGAGAGAGAGAGAGAGAGAGAGAGAGAGAGAGAGAGAGAGAGAGnGAGA
GAGAGAGAGAGAGAGAGACGAGAGAG
>Contig_3845
ATTTCATTTTTTGGTCCCTACACGCCTCTATACTCTCACCCCCTTTTCCAATCACCCTCA
ACGCTTGCTTCGGCAGTCGCGTGTTTGAATCCATTTCGGTTTCCGCACACAAATACnTAA
ATATTTGTTACTGTCGAATAGTCTACCCAATAAATGTTTCTCTAAAGAAAGAGAGAGAGA
AAGCGAGAGAGAGAGAGAGAGAGAGAGAGAGAGAGAGAAGAAAGT
>Contig_3846
ACCCTCACTGACTAGTGAATGAGCAATCACAAGAAGGATCTMACAGTTGGACCACATAAG
TTTAGGTAAAGAGGTGGGATAGTAGGTTTAGTTTATAGTAGTATAGAAAGAAGTGAAGAA
GGAGAGCAAAAGAATGCCACGACGTAGGAAAAGCGYAACTCCCTAAATGCAATCTACCAG
GAGATCTCAAATGAAaTCTCATGTCAAATGACACTCCTTAYGGAGAGAGAGAGAGAGAGA
GAGAGAGtAGAGAGAGAGWRANAG
>Contig_3848
ACATAAAGATCGCTTCAGATATTCTTTAGYGCCGTTATGAAACGTCTCGCTCACGACACY
AGCAAGGACGYCTGCTTATTCACATTATGGACAAATGAAACTTAACGGCCTTTTTTAATt
CGTTGATAATATTTATTTATTCATTAGATTTtAATTATATGACAGGAAAGAGAAGGCCAC
TGAGAGAGAGAGARAGAGAGnGAGAGAGAGAGAGAGAGAGAGAGAG
>Contig_451
TGGCCAATCAGGAGCGAGCCACGTTAGGCTTAACTCCCCTCGTGGCCAATCAATCAGGAG
CGAGCCATAATCCTGACCTGAGGGCATTTKAACACTTCCTGTCTGCTCACAGATTTCACT
GGTAAATTTTAAGAATACCATAAAGAAAAATGATAKTATAATGCAAATATAAGGCATGTC
CTCTCTCTCTCTCTCTCTCTCTCTCACTTCGCTCGCTCGTTTATACGTGGCGT
>Contig_446
ACCCATGATTCCGAGATTTATGGAACTGCAAAATGATATTTTAGTTtGCTGAATTGATAA
TCGACGATGAATGGATCGAGGAATGGATCGAGTCGAGATCTTCGATGCTCTTATCTACGT
CCGCACTTAGAATCTCTCTCTCTCTCTCTCTCTCTCTCTC
>Contig_3864
ACGGAATCAATCAAAAGCACAACACAAAGCGTATRTGCAACATTGAACCTSCTTTGTCCC
CTCTAAGAACAAATGTATAAATAATTCTGCAAATGCCGATGGCGTTGTGTGTGTGWGWGW
GWGWGAGAGAGAGAGAGAGAGAGAGAGAGAGAGAGAGAGAGAGAGAGAGAGAGAGAGAGA
GAGAGAGAGAGAGAGAGAGAGAGAGAGAGAGAGAGTAGAGA
>Contig_428
ACTATATGTGTATACACAATAAGTAGCTAATGGTGTCTAATTGTATAATCTACGAACCTT
AATAAATACTCCGTTCATTTGACTAGTGAGAGAGAGAGAGAGAGAGAGAGAGAGAGAGAG
AGAGAGAGAGAGAGAGAGAGAGAGAGAGAGAGAGAGAGAGAGAGAGAGAGAGAGAGAGAG
AGAGAGAGAGAGAGAGAGAGAGA
>Contig_3867
ACTTCGTCAAATTACAAATATACGTGCGTGTGTGTGTGTATTTATGTGTGTGYATKTATG
TGTGTGCGTGCATGTATGTGTGTGCGCGCATGtATGTGTGTGTGTGTTTCATATTTTACG
CGAATATTAAATTGTTCTTCAATACTAATTAAATATTTCTCTATTTACACGTAATTAGTT
TAAATTATTTCATTAAACTTTACTTTTTATTCCCAACTTTCTCATTCCCTTTCCCTATTT
TATTCTCCCTTTCGTCCAGCTTCCTACCTCCCTATCTCTCTCTCTCTCTCTCTCTCTCTC
TT
>Contig_422
GGTGCACAATCTGGGCAAATTTGAAGTAATTTCAAATTCATATCAAGCATGCGATCGACA
GTTATCTCTCTCTCTCTCTCTCTCTCTCTACACACACACACACACACACACACACACACA
CACGACACACAGAGAGAGAGA
>Contig_419
GATTCCATTGTAAATTAAAGCAATATCGTAAATAAGTAGTTTTATATGTTTCCTATCATC
TTCGTACAGCTAGAGAGAGAGAGAGAGAGAGAGAGAGAGAGAGAGAGAGAGAGAGAGAGA
GAGAGAGAGAGAGAGAGAGAGAGAGAGAGAGAGAGA
>Contig_3875
AATTCGGCGTATTGCAAATTCGATAAGATGCCTATAAGTCCAACTGAGAATACAAATTAC
TTGGATAATTTGAAAWYcaAAAGAACTTTACTGAAaCAAGTTTCTTGGGAAGAGAATCTA
TACAGAGAGAGAGAGAGAGAGAGAGAGAGAGAGAGAGAGAGAGAGAGAGAGAGAGAGTAG
>Contig_415
ATGATTCCGAAAGACATTAAAAAATTTGAGATTCCATTTCCCAGAGTTATGCCAGGCACT
TTTTAGGTTTAAGGCAAACTCTCTTGACGGATTAACGGAGAATGACATGTGTAAGAGAGT
GAAAGAGAGAGAAAACGAGAGAGAGAGAGAGAGAGAGAGAGATAACGAAAGAACAACTTC
GCTCGCTCGTTTATACGTGGCGT
>Contig_3883
GCAATCAAAAAACTTAAACTTCGCTAATTAGCTGTTATCGATTTAACGCTTTGTGCCCcA
TCACTGTATATATGTGTGTGTATGTGTGTGTGTGTGTGTGTGTGTGTGTGTGTGTGTGTG
TGTGTGTGTGTCGTCGTGTCGTGTGTCGTGTCGTGTGTGTCGTGTCGTGTCGTGTCGTCG
TGTCGTGT
>Contig_4297
AGTCTGGGTATTCTATTTAAGTACGAAATATGTTTCTCAAACTTTGATAAATCTGAAGTT
TAGTTCTCTCCTCAGTTAACTTTCCTATACTCACTCACCCTGTTTCTGACGAGCATTAAC
GGACCTTTATTTTTATTCTGTGTATTTtAAAAGGAAATGTTAAAGGTTATTAGTGTAACG
TTATTTTTATATAACAGAGAGAKAGAGAGAGAGAGAGAGAGAGAGAGAGAGAGAGAGAGA
GGAGAGAGAGAAG
>Contig_3888
ATTTCGGTTATAAGAGCTTAATGGATTCGCAAATGTCTGGAATGAAGAGAAGAGAATTTG
TTCAGCAACTGCGATTAAAGTTTAAATTGAAGGTTGGAGGAAAGTTCGCCCCCCACATGT
AATATATTGGATTACTTTTCAAAGAAATTTAGAGAGGTTGAAATTGGCGATTCTTCTTCT
TCTTCATCTTCTTCTTCTTCTTCTTCTTCTTCTTCttcCTCTTCTTCTTCTTCTTTTYYT
CTTCTTTTCTTCTTCTTCTTCTTCTTTTCTTCTTCTTTTCTTCCTCTTCTTCTTTTCTTC
TTCTTCTTCTTCTTTTCTTCTTCTTCTTTCTTTTCTTCTTCTTCTTCTTCTTCTTCTTCT
TCTTTTCTTCTTCTTCTTTTCTTCTTCTTTC
>Contig_402
TATCGGATATACATTCGATTATAGTCTTTGAGTCAGCTGTCGATCAACACGAATGTGTCA
GCGAGAGCTGAACAATAATGATAAAATGAGACATTTTTAATWWTTKgtTTTATTCCCGAA
ATAGTTTWAARgtCTTCAATATAATTTGtCTGGATGCCACAACGACGGGTGTGTGTGTGT
GTGTGTGTGTGTGTGTGTGTGTGTGTGTGTGTGTGTGTGTGTCGTGTGTGTCGTGTCGTG
TGTGTCGTGTGTGTGTGTGTATGTGTGTGTGTGTCTGNGTAGTGTGTAGT
>Contig_3898
ATTCGAGCTGAATGAGTGTGTGTGTGTGTGTGTGTGTGTGTGTGTGTGTGTGTGTGATTC
ACTAACgAGGGCTGATGAGACATCGTCTCGGTTCATGATCACAGCTtcGTTCCCGASgtC
CCTTCATGAACAGAAGTGTGTTTAGCCAGACAAGCAGAGGATACACACTCCAGACGGCAC
AGATTTCAGCCTGAATCAATTTAACGCTTGATATAGTCCTCATGTGTGTGAGCCGATTCA
TTAAAAAGAACACTTATAGAGCATGCTGTAATGT
>Contig_3904
CGAGCGAAGTCTTTCATTTGCCGCTGAAGTCATGTCCGATTAACTCCAGTGAATTTTCGC
GAAAGGAAACTTTGTTGCAAATCTGGATAAACGAGGCAGGGCGACTTGACCCCCTcGCGA
TTGCTATTAGCACCTGAGTACCAGACAACACTTTTAATTGCAGAGATGCTGAGATTAATC
TTGGAGGTTCTTtCGGATATTTATTTTAGAGAGTGCTGAGAGAGAGAGAGAGAGAGAGAG
AGAGAGAGAGAGAAAT
>Contig_3906
CATGATTTTGCTTGCATCATGTTAATATTGCAATTTACACAGGCGGCATTATCACTTGTA
TAAATGAAGTTTGCAAAGCAGTAGCTTGTGTAAAGTTAATGCTAATAACAATGTGAGTGG
GATAGAGATGGACCGATTAAATCAATGAAAAAAAGNGAGGGGAAGATAAAGAGAGAGAGA
GAGAGAGAGAGAGATAGAGAGAGAGGAGAGAGGTTAGGTAG
>Contig_3910
ACTGTTGTACCTTCTTCAACTTCACCCTCTTTTCTCCCCTCTATAAGAGTAGCACCGATT
ATGAGTTTTGTTTGTCTTTCCTCATAATGGCATaCCAATTTTACCACGAYTCAAAaTTCT
GGAAAWKgaAATATGAGAGGAAaTTTAAGGAAACTTGAGAGCGTCATAGGAGAGAGAGAG
AGAAAGTTAGAGAGAGAGAGAGAGAGAGAGAGAGAGAGAGAGAAGAANAGAGACAGAAGA
AGGAGGAGAGAGAGA
>Contig_3914
ACGAGTCCGGTGACCCGGTTTCCCGATACCATTTCATAACACAACTAATGCCAATGTTCA
CCCAAGTCATGCTTCACCCCCCTTTAACCACTCTTCTTCACTCTTTAACCACTCGGTCTC
TCACGCACATTGCACTCTGCCCAAAGCTCATTACAAATTATTACAAATTAAATMATTTTT
ATGATAGTAATTATACGTAATTATGTAARGGGAAAATAGAGAGCAGAAGAAGAAGATAGA
GAGTTAACGAGAGAGAGAGAGAGAGAGAGAGAGAGAGAGAGAAATGGCATTTATAGAAAC
TGCATATACGTTGCATTATTGCATAGC
>Contig_384
CATTCTTCAGTGGTCAGGAAACGATTTTCAATTTTATAAGGATTCTGAAAGGAAAGATCG
GGAGAGTTTTAWGGAGGGAGAGATTTtAARGAATAGAGACGGGGgATAGAGAGGAAGAGA
GAGAGAGAGAGAGAGAGAGAGAGAGAGAGAGAGAG
>Contig_3922
ACTTATTGCGAGGTTATGTGCACGAAAGGGGGATTAAAACAGACACGCACTGAGGGGAAA
AAGGAAATACGTCCTTGGGCTCCTTTCACCTTAAGACCAAACTTCATCCCACAGAAATGA
ATTTGGTTGCTTAGAGACACCACCATGACTACGCATTAAGAGAAGCCGAAAAGAGGAATT
GGAGAAATTAAAGAGATAGAAAGAGAGAGAGAGAGAGAGAGAGAGAGAGAGAGAGAGAGA
GAGAGAGTAGA
>Contig_3923
CAATGTCGAGAAGTTCTGGAAATAAATGAGTTTAAGTTCGAATTACGTAGCCATTAGCAT
TTGTGAACGGTCGAATTCCTCTTGCTAATCTGCAAAGAGGGAGCACAATAAACTCACTCG
AACAGCGACTATGGAAATAGCGGTGGAAGAGAGAGAGAGAGAGAGAGAGAGAGAGAGAGA
GAGAGAGAGAG
>Contig_376
GGTTCAACATTCTGTGTARGTTAAAACTGGARAAGTCTGGCCATGAAGTCGAGCATCGGT
TTTAAATAAATATTCTTCAGCTGAACTTAAGGAAAGGAAAAATTGTTCTGAGAATTCGGA
GATAATAGCATGTTATTATAAAGGTAGCCAAGTTCAACAAACTGTACTGTATCTTTATCC
TTATCTCTGATCTAGCTTTCTTCGCATCGCTCTTTTTKGKCTTGTCTCCCATGTACGTAC
TTTTAATGGTCTTCCCTCTCTCTCTCTCTCTCTCTCTCTCTCT
>Contig_3932
ACATTACAATACTGTACTAATGCTTCTGCATCCAATGTTTGGTTTTAATTAGTCAGCCAT
CCTACATTCGAATAACTTATCTAGTCGTTCGATGTTATTGCAACGAATAGTTGAAMGGAG
GTGCAAGAAAGGAGCTCTATCATGAGTTTAGACTTGAGTCTAACTCCAAGTTACATAATG
AAGAGAATATCCCAACAGCAGARAGAGAGAGAGAGAGAGAGAGAGAGAGAGAGAGAGAGA
GA
>Contig_3934
CTCTCTCTCTCTCTCTCTCTCTCTCTCTCTCTCTCTCTCGCTTTCGAAAAATTTGGATTT
AGATTTTGAATGGGCCTCCATTTGGGGCCTGTAATTTTGTCAAATTTGGCTCCTTAATGA
KTTTAAATATATCGGAATAGRCGCCAGATAACAGGMAACATTATYATCAACTGCAGCTTG
CTTGCATGCAAAATTTATCGCATTTAATTAATACTAAAAATCACTCGCTTTCGAAAAATT
TGGATTT
>Contig_374
ACATACACACTCACACATACAAACACAGTTTAGCACACACACACACACACACACACACAC
ACACACACACACACACACACACACACACACACACACACACACACACACACACACACACAC
ACACACACACACACACACACACACACAC
>Contig_3940
ACACAGTAGCTCATCCGAATGTACTTTTATTCCAGAACTCAAATGCCCTAAGGGCATCAT
ATGCAAATTATGAAGTCAAAAGCTTAGATTCAAGTTCATTTATCTGGTTTCCAYTATACn
CTTTATCGTAGCGGTTACTGAGAAACAGACACAAAGAACAATCAAGGAAGAAGTCTGAAG
AACCGAGGTAAAAGGAGAGGATAAGGGAGAGAGAGGGAGAGAGAGAGAGAGAGAGAGAGA
GAGAGAGAGAGAGAGAGAGGAGGAGGAGAGAGAGAGTGTGTGTGTTGTACGTCGTCGTCG
TCGTCGTA
>Contig_368
TCCATTAATTGCAGTCACCAAAACCAAGATGGCAAGCGTGCAAACACAGTATTTGTTCAT
GTTGAGGGAATTTAAGTTTATCACTCTTCAAAACCAAAAGTATTAATATGCTAAAaGAGG
GAGAGAGAGAGAGAGAGAGAGAGAGAGAGAGAGAGAGAGAGAGAGAGAGAGAGAGAGAGA
GAGAGTACGTACGTACGTACGTACGTACGTAC
>Contig_367
CGAGCAGCGAAGTAGTTCTTACCATTATCGAAACATCTCCTTTGGGATAATAAACCTTCT
TAAATCCAAAATGGAAGGTAaTAAAAATACTGAATGCAAGAGYATACAGAGGAGGAAGAG
AGAGAGAGAGAGAGAGAGAGAGAGAGAGAGACTTCGCTCGCTCGACTTCGCTCGCTCGAC
TTCGCTCGCTCGACTTCGCTCGCTCGACTTCGCTCGCTCGACTTCGCTCGCGTCGACTTC
GCTCGCT
>Contig_3949
TGACAGGTTGCCCCGTCCTTGTCATCAGAGAAGAGAGACACACACACACTCTCACACGCg
TCTCTCTCTCTCTCWCACACACACACACACWcacACCTCTGTAGTTTCGAGGAGCTGCTG
TAGATTCTCACTCACACACACACACACACACACACACACACACACACACTTCGCTCGCTC
ACTCACTCACTCACTCACTCACTCACTCACTCACTCACTCACTCGCTCGCTCG
>Contig_366
ACCATCAGAAGTGATCATCTCAAATTGTCGAAAGTAAATTCATAAAATTCACATGTTGAC
GACTAGATTCATCCTTCGTCAGGTGGTTTGTTGATGGCAAAAACTCCASAGAGAGtAGAG
AGAGAGAGAGAGAGAGAGAGAGAGAGAGAGAGAGAGAGAGAGAGAGAGAGAG
>Contig_3958
ACACAAAAAGGTAATCTATTCTGATGGTATACATGAATATACAGAGAAAAWtaCAGCTGA
TGTGGAGAGGTGTAGATCACGTGTCCTTATTGAAGCTAGTCCCCAATTGTTTAATGTAAA
TAGACTCTAATATGTTCAAATCTGAAGGACATAATTTTGAATTGCTGAATATCCAACGGG
ACACGGCACTTCACAGCAGAGAGAGAGAGAGAGAGAGAGAGGAGGAGAGAGAGAGAGAGA
GAGAGAGAGAGGAGACGTAGTGTCTTGTCCTACGTACGTACGGTACGTACCGTTA
>Contig_357
TAGTCCAATATAATACGAAAAATAACATTAGGTAATTAAATATTAATATTATAAGTAGGG
AACGTATTTAGTTCCTAAATTCTCCGCTATATAGGATTACAATGGATAAATAGCGTTCTC
TATTCGAGAAATTTCGTCCAAACTTTATACGTATAATAATCGCCTATAATGGGAGAGAGA
GAGAGAGAGAGAGAGAGAGAGAGAGAGAGAGAGAGAGAGAGAGAGAGA
>Contig_3963
ACTCGGTCTCTCACGCACATTATCTCTTGGTGGGAGATGCTGAACTGGATGAAAAAAAAA
TTTaCCTTTGAGTTCCTTGACATTCTTGCCCCAAAATCCTCACCTACTTCCTCTTTCTTT
CACTAATCTTTTCACCATCTTTTTCTTTCTTTTGTACGCCTTTCTTTtAATCCCATTCTC
TGGGTCTTCCAGACATTTTTCAAAAGCTACCTTTTTCTCTTTCACAGCTTCATTTACATT
ATTTTCCGCCACTCAGTTTTTATCTTTCTGATGCCTATCTTTCTGGTACCACACACTTCC
CTTGCATGCTCAATTACACAAACACAAACACACATACAAACACACACACACACACACACA
CACACACACACACACACTACTCG
>Contig_3966
CTCAGGAATGATCGCGATGACAATTCCTTTAATAAGATGCAGAGGACTACAGGTATCGGT
AGAAARGRAAARgtTAAATTTTATCtAGTTTCACGCTGTTATGAATCCAGAGGAATAKAG
AGAGAGAGAGAGAGAGAGAGAGAGAGAGAGAGAGAGAGAGAGAGAGAGAGAGAGAGAGAG
AGAGAGAGAGAGAGAGAGAGAGAGAGAGAGAGAGA
>Contig_3967
GCCTTCATAGACAACAAGCCTTAAACTTAAAGCCAACAAAGAATCATAAATTAAAAGAAG
TTATAGGCCAAGATAATAGGCTTAGCTACGTATCCAAATTTCCTAACATAAAAGCTCAAT
TTTAAGAGTTATAGTTCCAAGACGACTGAAATAGATGTTTCAAAaTTTTCTAAAAATGAC
TTCTGCAATGTTTATGCGTTTCCAAGGAAACCATATTGTCATGCATGACTCTATCGCATC
AACACTGCATGCAATCTCAGTTCATTTCTCTCTCCCCTTACTCTCTCTCTCTCTCTCTCT
CTCTCT
>Contig_355
AGACAGACAGACATACAGACAGACAGACAGACAGACAGACAGACAGACAGACAGACAGAC
AGACAGACAGACAGACAGAGAGGGAGAGAGAGAGAGAGARKTWAAatTWAAATTATTGTT
CAATATTATTTTAATaCAATAATTAATGAGTACTTCGCTCGCTCGTTTATACGTGGCGT
>Contig_353
AGCAGCAGCAGCAGCAGCAGCAGCAGCAGCAGCAGCAGCAGCAGCAGCAGCAGCAGCAGC
AGTAGCAGTAGCAGTAGCAGTAGCAGTAGCAGTAGCAGTAGCAGTAGCAGTAGCAGTAGC
AGTAGCAGTAGCAGTAGCAGTAGCAGTAGCAGTAGCAGTAGCAGTAGCAGTAGCAGTAGC
AGTAGYAGTAGYAGTAGTAGTAGTAGTAGTAGTAGTAGGTAGTAGTAGTAGTAGTAGTAG
TAGTAGTAGTAGTAGTAGTAG
>Contig_3971
ACATATTTTACAGATATGCAAAGTCCAGAGAGACAGGAGTACGCTGCAGAATGCTATGAG
ACAACTCACAAGAGGGCAAGTGCTTTtGCTACAGTGGTTCGATACGGgTAAGACGAGAGA
GAGAGAGAGAGAGAGAGAGAGAGAGAGAGAGAGAGAGAGAGAGAGAGAGAGAGAGAGAGA
GAGAGAGAGAGAGAGAG
>Contig_3974
CATTCAAATAACACTTAAATGGTCCGACCTTGAATGGTTCCCATATTTAATTTATTCTGT
AAAGTTCAAGTTGAAATGCTGACTGGACAAGACGTGCAACTATTGAGTGCAGTTYCCTTY
ATtATTGTTTTAGtaAACAAAAACAAYATTCTCTMTCTTTATATCTCCTTCCTtCCWATC
TATTTCTTACKCTCTCMTATATACYCTCTMTCTACTTATTCCCTAATACGTAAGGTCTCT
CCCCCMMTTTAAGGAATACTCTCTCTCTCTCTCTCTCTCTCTCACACACACACACACTCT
T
>Contig_66
GATTCAGCTGAGATTTTTAGATTAGCGGCACAGAGAGAGAGAGAGAGAGAGAGARRWAAG
AGAGAnGAGAGAGMGAGAGAGAGAGAGAGAGAGAGAGAGAGAGAGAGAGAGAGAGAGAGA
GAGAGAGAGAGAGAGAGAGAGAGAGAGAGAGAGACGA
>Contig_350
GGGAACACTGAAAGGTTGTATAGATCTTATAGTACCATTGTCACTACAGTAGTTGCTTTC
AAATTTTCTTTTAACAAATTTACTGCTGTTAAATAGCTAACAAAGCTAATTGTTTTGGTT
tAGAGAGAGAGAGAGAGAGAGAGAGAGAGAGAGAGAGAGAGAGAGAGAGAGAGAGAGAGA
GAGAGAGAGAGAGAGAGAGAGAGAGAGAGAGAGAGAGAGAGAG
>Contig_348
GATTCCAGGTAAAAGTCATATCAAAACAGCGTTCAACGTTCATTTCACAGAGAGAGAGAG
AGAGAGAGAGAGAGAGAGAGAGAGAGAGAGAGAGAGAGAGAGAGAGAGAGAGAGAGAGAG
AGAGAGAGAGAGTAGAGAGAGTAGAG
>Contig_3987
ACAGAAAGACTGACTGACTGACAGACAGACAGACTGACWGACWGACAGACAGACAGACAG
ACAGACAGACAGACAGACAGACAGACAGACAGACAGACAGACAGACAGACAGACAGACAG
GCAGAAGCAGAGAGAAAGAGAGAGAGAGAGAGATAGAGAGAGATAGAGAGAGAGAGAGAG
AGAGAGAGAGAGAGAGAGAGAGAGTAGAGAGA
>Contig_4305
ACAGTATTGTCTTATGTAGTGCTTCATTAATCATTACTCATTATACTGTTTCGATGAAAT
CACAAAATGTATTTTAGGTTGAAAATACTCTGCATACTGTAATATGAAATGAACTAATCT
ATGGCTGAATTAAAAAAGACCAATAGTTCAATATGTGACTGAACATGGTGGAGGTCTWWT
TTTTGAGATAaCTGGAGGAGGAAAATGCTTCGTCCACCTGTCTGTCTACCTGTCTACCTG
TCTGTCTGTCTGTCTGTCTGTCTGTCTGTCTGTCTGTCCTGTCTGTCTGTCTGTCTGTCT
GTCTGTCTGTCTGTCTGTCTAGTCTGTCTCGTCTGTCTGTCTGTCTGTCTGTCTGT
>Contig_3995
ATACTTCGAAGCGCGACCCACTCACTAAAAGGCGTTAAAAAGTGAATGCGTTATCACGTT
CAGGGTGAAGAAGCGATTGAGAGGCCTGACGGAAATTTCGTAAACAAATAAAGGAGACAT
CTATGCTCACGAAACGGTAAATAAAAGAGAGAGAGAGAGAGAGAGAGAGAGAGAGAGAGA
GAGAGAGAGTAGAGAGAGAAGAGAGAGTAGAGAGTAGTAGTACGAGTAG
>Contig_3999
ATTTCCGAATCTATCTGAATCATCTGAATCTATCTGAATCTATCGAAATCTATATGAATC
TATCTGAATCAAGATGAACCTATCGAAATATATCCGAATCTATCTGAATCTACCTAAATC
TATCTGAATTAAGATGAATCAAGATGAATAATATGAGTCTATCTGAATCTATCGAAATAA
ATCTGAATCTATCTGACTGACAGACAGACTGACAGACAGACAGACWGACWGACWGACWGA
CAGACAGACAGACAGACAGACAGACAGACAGACAGACAGACAGGCAGAAGCAGAGAGAAA
cGAGAGAGAGAGAGAGATAGAGAGAGATAGgAGAGAGAGAGAGAGAGAGAGAGAGAGAGA
GAGAGAGAGTAGAGAGAGTAGAGAGA
>Contig_4000
ACACACACACACACACACACACACACACASACASACASACACACACACACACTCTCCTCA
GTGACTATACACTATACACAAACTaCATACATTGGATAAGAGTTATGGGAAGATTTATTT
TTGTtGTTCTATAGCAATAATAATAATTAATAATTTGTTACATTTATATAGCGCTTTTTT
AGGT
>Contig_4002
ACGGTGGGCTACTTTGCCATCTTTTAAAAAAGTGATCGACATTAGGCAATTTATTTTTGT
CGGgAGAATCATTATGTCGGTCATTCGAATATATCACCTGGTGTGTGTGTGTGTGTGTGT
GTGTGTGTGTGTGTGTGTGTGTGTGTGTGTGTAGTGTGTAGTAGTGTGTGTGTGTGTGTG
TGGTGGTGTGTGTGTGTGTGTGTTGTTGTTGTTGTTGTTGTTGTTGTGTGTGTGTGTG
>Contig_4018
TCTTCTAAGCAAGCGGAGCATATCCCTCGACAGTTATCGAGGGATATGGAAAACTCTCTC
TCTTTtCCCTGCCCCGCGCACACACAGAGAGAGAGAGAGAGAGAGAGAGAGAGAGAGAGA
GAGAGAgAGAGAGAGAGAGAGAGAGAGAGAGAGAGAGAGAGACGAGAGAGAG
>Contig_4021
GCTTCAGTGCCTGTTGCAACGACCCAAACTACCAGCCTGTAAAAATAAATCACACATCTG
CTTCCAATGAGCCCCTGACATATTAATGCCCTTGTGCTTGTTATGAAATTCTTGTAATGC
CCCACCCCCCMAAacTCCAGAGCACAATGTGCATGTGCCACCAATCCTCTTCAGCTTtCC
TCTGTTCATCATTACCTTTAnCTCTATCTATCTATCTATCTATCTATCTATCTATCTATC
TATCTATCTATCTAACACAGTTGCATCTTATATGATACGTGGATGATCAATTAGGTTTCA
CTAGACCACTGGATAAGGCGACCTAAACTTATAAAGGTCCACACGCAGGATGTACTTCGC
TCGCTCGTTTATACGTGGCG
>Contig_320
CGAGCGAGCGAAGTCGAGCAGCGAAGTACGCAACATGAGTGAGAGAGAGAGAGAGAGAGA
GAGAGAGAGAGAGAGAGAGAGAGAGAGAGAGAGAGAGAGAGAGAGAGAGAGAGAGAGAGA
GAGAGAGAGAGAGAGAGAGAGAGAGAGAGAGAGAGAGAGAGAGAGAGAGAGAGAGAGAGA
G
>Contig_4028
CAGTCAGTCAGTCAGTCAGTCAGTCAGTCAGTCAGTGAGTCAGTCTCTCATTTAAGCATT
TTTTAATTCCCCTATCTCTAAAACCAAGAGAGCTAGAAATTTGAAACTTTGGGAACTTTC
TAGACTCGTGAAATTCAACCTGTAAAATTTTTTTACCCGCCCTRCATTCTRCMGTACGGA
ATTACGAAGGGGCCAAAATAGATCGAGTTGCTTCGAGAAATGGTGAAGAGTCCGGTAAGC
GCTCTAATATATATATATAYWWAMCMMAMASAKTWTTTACCATTAA
>Contig_4308
TAGACAGATAGATAGATAGGAGTTAGATAGATAGAGAGAKAGWGAGWWAGAGAGATAGAT
AGATAGAKAGATAGAKAGATAGAKAKATAGAKAGAKAGATAGAKAGAKAGATAGATAGAT
AGATAGATAGATAGATAGATAGATAGATAGATAGATAGATAGATAGATAGATAGAYTTCG
CTCGCTCGTTTATACGTGGCGT
>Contig_4031
GATTCATGTAGGAATAAAGTGCACCACTGAAGGTATAATAGCGAAAACAAACATGGAACG
TGATAATGTGGACTGATTGGCTAAACCGCTAAATGATAGAGGGATAGAGAAAGAGGCAAT
GAAACAAAAAAGnTAAAGTGAGACTGAGAAATGATGAAAGAAAAAaGAGAGAGTATGaCG
TGTGTATGAGAGAGAGAGAGAGAGAGAGAGAGAGAGAGAAGAGAGAGAGAGAGA
>Contig_315
CTTTCGCTATTTGCGGTTTGGAAAGGGCGAAAAGAGAGTTGGGTCAAATGGGAGGAAATG
ATCTCTGGCTGAGAGAGAGAGAGAGAGAGAGAGAgagaTAAGTTGAACTTTGTTGATTRR
AAAAAGGTAGTACTTCGCTCGCTCGTTTATACGTGGCGT
>Contig_4034
ACATGCAGTGTTGCCATTCAAGCCTGCAAATGGACGCGTTATGCATTTTAATGAAGTATT
AGGTGAAAGGCATTTTTCTACTACCTGCCCGTTTCATCAATACCCAAAGCGCAGCAGAGG
CTTCATCCTTTAGAGTGAAAGTTCTCATAGAGAGAGAGAGAGAGAGAGAGAGAGAGAGAG
AGTAGTAAGGAAGAAGAGAGAGA
>Contig_312
ACACTAGACGTTTCTCTCCTTGCCTCAAAGCAGGTTCTCGTTTCTCCCCCCAcGGATCCC
AcTTAGTTATTtCATAGCACTCAAGGAATGTGGTTTCCCCACCCCMacTGATTTGTTTtG
CTCTTTCTTTTTTCCTtCCTTTCTCTCCACCCTGGCTCACGCTGTGTGTGTGTGTGTGTG
TGTGTGTGTGTGTGTGTGTGTGTGTGTGTGTGTGTGTCTACTACTACT
>Contig_306
ACAATCTGCGTCAGCTCTTGCGAACAAAAGTCCATGGAAGTATCTGTAGAAGAGAGAGAG
AGAGAGAGAGAGAGAGAGAGAGAGAGAGAGAGAGAGAGAGAGAGAGAGAGAGAGAGAGAG
AGAGAGAGAGAGAGAGAGAGAGAGAGAGAGAGAGAGAGAGAGAGAGAGAGAGAGAGAGAG
AGAGAGAGAGAGAG
>Contig_4039
GCCAGATAACAGGCAACATTATCATCAACTGTCTCTGTCTCTGTCTCTGTCTCTGTCTCT
GTCTCTGTCTCTGTCTCTGTCTCGCTGTCTGTCTGTCTGTCTGTCTGTCTGTCTGTCAGT
CWGTCAGTCTGTCTGTCWGTCAGTCWGTCWGTCAGTCAGATAaGATTCAGATTTATTTCG
ATAGATTCAGATAGACTCATATTGATTCATCTTGATTTAGGTAGATTCAGATAGATTCGG
ATATATTTCGATAGGTTCATCTTGATTCAGATAGATTCATATAGtATTTCGATAGATTCA
GATAGATTCAGATGATTCAGATAGATTCGGAAATACTTCGCTCGCTCGTTTATACGTGGC
GT
>Contig_4044
CAACAACACAACAACAACAACAACAACAACAACAACAACAACAACAACAACACAACAACA
ACAACAACAACAACAACAACAACAACAACAACAACAACAACAACAACAACAACAACAACA
ACAACAACAACtAAMRACWWACACGTCCTGATGGCCGAGTGGTCTAAASCCGCgCTCACT
GCATGTGGAAGAATCGCAGGTGCCTAGTTCGATTCCACCGACTGACTTGTACGTTACTTA
TGAAATTTACGTTACAGCGTAAATTGGATGGGGGTTGCTGGCAGACTTTCTGACTGTGAC
TACTGGAGAGAT
>Contig_4045
CATTCCCGTGCTGGCATTCATTtGGATCTGATTTCTGAGTTAACTTTCATATTGGRTGGC
TCAGCCAGCTCTGGTGCTTTTGGAGCGATGYGGAGKTAAAaTACTTCATTTGAATCATTC
GACATAACATACACACACAGATATACACACACCCACACCACCACGCGCACGCATGCACGC
ACACACGACACACNCGACACACACACACACACACACACACACACACACACA
>Contig_303
ACAACAAGTAACAAACTATAGTGTGAAAAGAGAACCCTAAATAACAAGAGAATTCATTCT
AGCTGAATCAGAGAGAGAGAGAGAGAGAGAGAGAGAGAGAGAGAGAGAGAGAGAGAGAGA
GAGAGAGAGAGAGAGAGAGAGAGAGAGAGAGAGAGAGAGAGAGAGAGAGAGAGAGAGAGA
GAGAGAGAGAGAGAG
>Contig_4049
CAGTATAAAAAACCATTTACGCCTATGGGAATGTCCCCCATTTTAGATAGCTAAGTAAAA
CGTGTGTGTGTGTGTGTGTGTGTGTGTGTGTGTGTGTGTGTGTGTGTGTGTGTGTGTTGT
TGTGTGTGTGTGTGTGTGTAGTAGTAGGTAGGT
>Contig_293
AGACAAATCGTCCCTATAATTTCTGAAACGAAATTGAACACTAGTTAAGATGAGTATCGA
ATTACGCAACACATAACACGCCATCTATCTATCTATCTATCTATCTATCTATCTATCTAT
CTATCTATCTATCTATCTATCTATCTATCTATCTATCTATCTATCTATCTATCTACTTCG
CTCG
>Contig_291
CATTAAAGCCCTTAGCCATTATTGTTAATATTTTGTGATTAGGTGGAGAGGATTATTATC
TTTAATTCTCTGTCTCTCTTTCTCTCACTCTCTCTTTCCCTCACTATCTCTCTTCCTCTC
TCTCTCTCTCTCTCTCTCTCTCTAC
>Contig_4056
CGAGCGAGCGAAGTACATCATATGTGCGTAAGCGTGTGTGTGCGTGGGATTGGTGTGTTT
GAGATCGTCGAGTGAGATCTGCAAATTCATATCCTAATCTGAATAGAAGACTAATTCTAA
AACAAACGTGTATTGAGCCTTCTCGAATGGCGCTTTCATGGAGCGCGATAGAATGCGGTC
TCTCAAGTGATTAATTTTGAAATAGAGAGCGAGAGAGAGAGAGAGAGAGAGAGAGAGAGA
GAGAGAGAGAGAGAGAGAGAGAGAAG
>Contig_283
CGAGCGAGCGAAGTCGAGCGAGCGAAGTCGAGCGAGCAACTCCCTAAATGCAATCTACCA
GGAGATCTCAAATGAAATCTCATTTCAAATTACACTCCTTATAGAATTTTTGATGATCGG
AAAATTTTtATACGCTTTAAAATATTCGCAGTTCTGTATATAGAGAGAGAGAGAGAAAGA
GAGAGAGAGAGAGAGAGAGAGAGAGAGAGAGAGAGnGTGTGTCTCTCGTC
>Contig_4061
TCTCTCTCTCTCTCTCTCTCTCTCTCTCTCTCTCTCTCTCTCTCTCCTGCATTAACTAAA
GCAAGTTTAACAACAACAACAACAACATATAGTAGTTGTGGCAATTCTGACGGATGGTTC
ACAAACATGGTAAGCTATAATCACCCTTATGCACGCAATTAAAGTTTACCTGGTGGTTAT
TAAGTATTTACGATAAATTAATRGACTTCTGTTTATGAAACCTGACGTACTTCGCTCGCT
CGTTTATACGTGGCGT
>Contig_63
CGTTCCGTTTCGTCATCATCCTTTCCCAATTCTTTCCGCCATTTTGCGCTCTGWCACTCA
TTATCAGTTACAGCCAAGACTTCTGCGCTTACGCTTGCGACCTCTACATTTCCAACCTGT
GAAAATAACGCGCGCAAATTGATGATTGATTATCTACAGAAAGCGTTTTTTTntTTARKT
AACKAGAGAGAGAGAGAGAGAGAGAGAGAGAGAGAGAGAGAGAGAGAGA
>Contig_4067
GTAGTCGTAGTCGTGTTCGTGTACGTGTACGTGTCGTGTACGTGTGTGTCGTAGTGTAGT
GTCGTGTGTGTAGTGTGTAGTGTGTGTGTGTGTGTGTGTGTGTGTGTGTGTGCGAGTGTG
TGAGTGGTCAGGTTCAATTCCACCCTCTTCTCGTTTATTTAATGCGCTGCACTAAGAGTC
ACTTGCAATTGTTAGTTAGCAACGCTCGCGCAAGGAGGGAGTTTGGTTCTCTGCAGTTTG
AAATATCAGTATGTCCCTCTACAGGTGTCTATCTTGTGCAGTTCGAAACCGTGTCGCTCT
AGAAAAATTAGTTGT
>Contig_4087
ACGCGCAGGCAGCAAAGTACTTTTGCTTAGTAAGAAAGTTCATTTCAATTTTGCATTTTT
ACACACACAAAAATCTTATTAAAACAACGAATGCTGATGATATACTTTCTATGTGTGTGG
CACACACcACACACACACACACACACACACACACACACACACACACACANAGAGAGAGAG
AGAGAGAGAGAGAGAGAGAGAGAGAG
>Contig_4088
ACCTCAATTTAAGTTGCTTTTTTRGTACTTACGATAAAATAAACAACAGCTAAAATTAGG
CTGRTtAAACAGTTTATTTTGAAACTGTTTAAAAACAATCGATTAATCTTCAGTTTTTGt
AAAACAATTTTTGTCTCGCCGTACGAAAGATGAAATGAACATCGAAAGCGAAAGAAATAT
TAGTGTTCCAATGGGAAaCAAAAGTAGTGTTCACCTTTTAAAGTTTTTAAATTAGCTAGA
TTAAACAATTACGATATATTTATGGCAGTTAAAATTCTCCTTTAATTTTCTTTCTCAGAC
TCTCTATTCAGTTCGTCTCTCTCTCTCTCTCTCTCTCTCTCTCTC
>Contig_4094
ATTTCAGATGCATTTTACGACGATCGAAAAATTCTATGGTAATTTTTTTCTtACATTTAT
GGTATAATCACTACTGTAGGCCACCCTTACACGCGCGCACACATACATACACATACACAG
AGAGAGAGAGAGAGAGAGAGAGAGAGAGAATACATAC
>Contig_4103
CGAGCGAGCGAAGTCTTTCTGTCCAAAAATTCAAATTTCTTTTCCtACAATCAGCTACAG
ACATTTCTGGACAATGACTAAAGTCAAACAGTTACAAGGGAACACTTGCTATACCTTGCT
ATTATAGTTTTATGTCGCATTGGACACTCTCTGTCTTTCTaCTCTGMATTTAaGGTACAC
TTTCTGGATGATTACTCATCATTGTGRGAGAGAGAGAGAGAGAGAGAGAGAGAGAGAAGA
GTAGAGAGAGNGGAAGAGTAAGAGAGAGAGTAGAGAAG
>Contig_261
CGTTCTACATATAAATATAACGATAAAGTATCTCTGAGGAGATTAACTTTGGTTATTGTG
AGAGTGAATAAAGAGAGAGAGAGAGAGAGAGAGAGAGAAaGGTAGTGGGAGAAACGAAGA
GTGAGAAATTGAGTACTTCGCTCGCTCGTTTATACGTGGCGT
>Contig_1964
CGAGCGAGCGAAGTCGAGCGAGCGAAGTGAGAGAGAGAGAGAGAGAGAGAGAGCAGAGAG
AGAGAGCAGAGACACAACAAGATGTTGTCGTTGATAACTCCGCCTCCTGTGAGCGAAAAG
GCAAGCGATGCAAATAAGGAATTTAATAAAGCTCATTTCCMGAAGGAAATAAATGGGATT
CTAGCTCTTACGATTCCTCCCATTGGAGTCCTTCAGGCCAAGTACTTCGCTCGCTCGTTT
ATACGTGGCGT
>Contig_1950
AGTTCCAGGGCAGCTAGCATCCGTAGGGGCGCGACTCCCTAAATGCAATCTGCCGAGGGG
gTCTCGAATGAAATCCCCTGGCAAATTACGCTCCCTACGGAGTAAACTCCTTACGTAGGT
ACATTCCTTACGGAGAGAGAGAGAGAGAGAGAGAGAGAGAGAGA
>Contig_1967
ACTTACGCCACAGCCAATGCGCTTATGCCACCAACACAGGGATCAATTTATCCTATTGAA
TGAAGCCTGTTTCCACGCTGTCCTCTCTAAACGCTTTATGTGTATGTTTAAGCTTATTTG
TTGGTTGGCAGTTTTTGCACATCATACGATTTTTGAATGAATTTTAGACGCTGAGAATAT
AAATCTGGACAATGAACACACACACACACACACACACACACACACAAACAAATACACAC
>Contig_1949
CGAGCGAGCGAAGTCGAGCGAGCGAAGTCGAGCGAGCGAAGTCGAGCGAGCGAAGTAGAT
GAGAAAAAGAaTCGGGCCTAAAACTGACCCTTGCGGCACCCCSSMAAARAGAGAGAGAGA
GAGAGAGAGAGAGAGAGAGAGAGAGAGAGAGAGAGAGACGAGTAGAGAGTAG
>Contig_1970
TATTCCAGCTTGTTCCATTGATTTCCAGCGAATCGGCTTTTGCCAATTTGCTGATTCAGG
AAAGATTAAAGGCAGTCGAACAGTTCAGTCTGCCGAAGCGGACACGTACGACGATAATCA
ATGGACGGTACTTAATCGCCCAAACGAACTGACTCAGCCAAGAGCGAGAGGACCGGCTGA
GAGAGAGAGAGAGAGARAGAGAGAGAGAGAGAGAGAGAGAGAGAGAGAGAGAGATAGTGC
AGCAACATCTCTATGCACAGCGAGAGGAGGAAGGTACTTCGCTCGCTCGTACTCGCTCGC
T
>Contig_1976
ACAGGGAAACATTGGGAGAAAGTAATACAACATCAAAAAGCGACCAAACGAGTTAGGAGT
CTTCGAGTAAGGGAGAGGAAGAGAGAGAGAGAGAGAGAGAGAGAGAGAGAAGGAGGAAGG
GAGGAGAGAGGAAGGAGAGAGGAGGGA
>Contig_1947
ATTTCTGATCGCGTAATTAGTAATTAGCTATTTTTtCTTTCGACCAATATAAAGCAATCC
CGCTGAAGCTTGTCTTGGTGGGAGATTCAGTTTTGGACGAAATAAAACCAAAGCAATGTA
AGTAAACCTTTGGAATTCGCCCTGTAATAGGACCTAATTCTGCAATTTTCACTGTATATA
AATGCTAAGATGGCTTCGTCTATCGTGAAGAAGCAAAATTATTTTTAGCGATTCAAACTG
TTATATTCGAATTTtAAAGTTTTATATTCCAAAATATAAATTAGTAACTCATGAGAAATT
TGGGCATTTGTTTGTTGAGCCTGATAAGCACAATTTGATAATTTGGCGAGTAAAGTTGAG
AAAGAGAGAGAGAGAGAGAGAGAGAGAGAGAG
>Contig_1945
ACATATTACCATTTAGGCTAACAGAATATTGATAGTAGGGCTGTAAAATCGATTAATCGA
GATTAAaTCGTATCTAACATAAAAaGTCTGTGTTTCnGTTTACACAATGTGTGTgTRTRT
GTGTGTGTGTGTGTGTGTGTGTGTGTGTGTGTGTGTGTGTGTGTGTGTGTAGTAGTAGTA
GTAGTGTGTGTGTGTGTGTGTGTAGTAGTAGTAGTGTGTGTGTGTA
>Contig_1944
ACAAACTATATATTCTATCCCCCTACACTGCCCCTATCCCTAAACCTACCCATCACAGGA
GACATGCTGCATTTTTAATTTTTTAATAAAACATTGTTTTTTATGTTTTTTAAGCCATTT
GATTTATGAGGACTTTTGAAATGTCCTCATAAACCACCCATAAGTTGTAATACCAGTGTA
ATACACGTCATTATACAAATTTGTGTCCTCATAAACCACATAAACCAACTCTCACACACA
CACACACACACACACACACACAATAATAATAATAATAATAATAGATGTGCATGGATAAAT
AATTTAACAATAGTAAAATAGGACAATTAATTACCTATAGAAAGAACTTCG
>Contig_1984
ACTGGTTTGAAAGAGGGGGGCAATTAAACAGGAATTCAGATTCTAAGTGGGACATAAAAA
TGTTAGCGAAAATGATGCCCAAGGGGGAACCCATTGCCATACCATCAATTTGTTTAAATA
ACTTGTTGTTAAAARRAATAAAATAAATAAATATTCTATCGTAACCTACAGTTTTACAAA
TATACATTGAGAGGGAGAGAGGAAGATGGGGAGAAAGAGAGAGAGAGAGAGAGAGAGAGA
G
>Contig_1985
AGTTCCAGGCAGCTAGGATCCGTAGGGCGCAACTCCCTAATGCAATCTACCAGGAGACCT
CAtATGATGAATCTCCTGTCAAATTACACTCCTTACGGAGAGAGAGAGAGAGAGAGAGAG
AGAGAGAGAGAGAGAG
>Contig_1986
ATGTTGTGTCATTGCCTAATTTCTAAAGAAGCGAGCAAAAaTTCAGTCTGGAAAAGGCAG
AGTTGTTTGTTTAAAGTTTTCTAaGTAACTGAATGGACGATGCTTGTAGCGGTATAGGCG
AGCGATGTTATTTCCGGAAATAATGTTCTAATGCAGAGCTACTTCCGGAAATAATGTTCT
ACTGTAAGTATGGAATACTGCCACACACACACACACACACACACACACACACACACACAC
ACACACACACACACACACACACACAC
>Contig_1941
TCTTCCTCGTGACGTCAGACATTCATCTTTCCAATTTACCTTCACTTTACTTGGAAAGCA
TATACCTAGACTCCAAGATGATGATTGTCTACTCATTCTCTTCCTAACATGgACTAAGAG
AGAGTATGTAATGAATTTATTTTTCTTTTGYMARKTAGAGAGAGAGAGAGAGAGAGAGAG
AGAGAGAGAGAGAGAGAGAGAGAGAGAGAGAGAGAGAGANAGAGAGAGAGAGAGATAGGA
ATGGTAAGAG
>Contig_1991
ACAATGATCGATACTAAATTGTTCTACCTTTGATAGTTTACAAGACTATTGAGGCCTAAA
AAAATTCAGACTTCTTTTTTTGTATGGCGAATAAATCAGCCTTCTTCAAACCTTGTAACA
CTGGTAAACTCTGTTACCGTACACTCCATATAATAGTACTGGTTACAATAGTCATGACTC
ACGATGTCASTGTTTGGATAAaCTCATGAATGCATCCACAATACAACWCgtATCAAACCC
GTGCCACTTTATGAAAGGATGCAATCCTTTTTGAATACTTATCGCCTTAGACTACAAACA
CACAAAYACASAGAGARAGARAGAGAGAGAGAGAGAGAGAGAGAGAGAGAGGA
>Contig_1937
ACCATTTTTTAATATAGCTTTTCTCAAAAACTATTTTAGATAGGCCTAGGCCTATTAAAT
TAAAAAAGGGTTTaCATTCGCTTCCTCTGATTGAAAACAATACTTAATCAGTAAAATAAA
AACTTAAaTAAACATTAAAGACTAGAGGCAGGAAATCCATATAAAGTTTGATGACATGAC
GTGTGTTTTTCTATGGCCCAAATCAAACGCTACACTCAAAACAGAATATATATGTATACG
TGTGTGTGTGTGTGTGTGTGTGTGACTTCGCTCGCTCGTTTATACGTGGCGT
>Contig_1934
CGAGCGAGCGAAGTCGAGCGAGCGAAGTCGAGCGAGCGAAGTCGAGCGAGCGAAGTCGAG
CGAGCGAAGTCGAGCGAGCGAAGTCGAGCGAGATATTCAAGTAGGTGGGATGTGTAGTAa
TAATAGATTGCTTCGCAGTTTACCGAAAAGTTGCATAAGTTTtATGTTAAGCGTGAGGAA
TTTAATTCTATAGTTTGAAAGTTACTAAAAGAGAGAGAGAGAGAGAGAGAGAGAGAGAGA
GAGAGAGAGAGAGAGAGAGAAGAGAGAGAGAGACGCGACGAGAGAGAGAGAGAGAGAGAG
AGAGAGAGAGAGAGAG
>Contig_243
ACTCACAGATGAGGTAAAGAGTGGGAAAGTATTTGCCGATGACATTAATCATAATTTCAT
TAATTCATAATAAAACACTCTCTCTCTCTCTCTCTCTCTCTCTCTCTCTCTCTCTCTCTC
TCTCTCTCTCTCTCTCTCTCTCTCTCTCTCTCTCTCTCTCTCTCTCTCTCTCTCTCTCTC
TCTCTCTCTCTCTCTCTCTCTCTCTCTCTCT
>Contig_1919
CGAGCGAGCGAAGTGATTCATATAATTTTGTAGTAAAGTTGAATTAATTTATTAAGAATT
GCTTAAAACTTGTTTTATTtAWCTTGATACTTTATACAGTGAGTAAAAATGGAAAGTACC
ATATAGAAGACAATGCAAGGCAATTGAAGCTTTGGAAGAAATAAGAAATAGAGAGAGAGA
GAGAGAGAGAGAGAGAGAGAGAGT
>Contig_1918
ACCACACACTGCACAGCACACTGCACCACACACTGCACTGCACACAGTACACACACTGCA
CAGCACACTGTACCACACACTGCACAGCACACTGTACCACACACTGCACAGCACACTGTA
CCACACACTGCACAGCACACTGCACTGCACACTGCACTaGCACACGGTACACACACACAC
ACACACACACACACACACACACTACACTACACACTACACACTACACTACACACAC
>Contig_1908
ATTTCAATTGCATTTTTAGAAGATTGGAACATTCCAGATTAATTTTATTTAACGATTAGG
GCATAATCGTATTTTGGgCGATATGACAAAATGAATGGCAGATAATTATCAAAGAAATTA
TCGATAGTCGTTTGAGTAATAAGAGTCACGTATAGAGATCATCATCATCATCATCATCAT
CATCATCATCATCATCATCATAATTATGTTATGCAGTTTTCAGGTCTTTAGACTTATATA
CTGCAAGACTTACAATTTTTTACAATTTTGTCGTGTCACAAGACATATTTTTCTAGAAAC
GATGAATTAGCCCTGTAGATGG
>Contig_2020
AATTCCGATCAAGCGTTCGACAGTTATCGAACGTACGTACGCACGCATACACGAAACAAC
ATACACACACACACACACACACACACATTTCAGTCTGAAATTACCCCCTTCACTTGACAC
AGATTTATTTTCGATTCAATATTTATCGCWWTTTTTTTTTATTTTTCGACCAATACAGC
>Contig_2021
ACGACTTTTCCTTAACACATCTTCTTAAACACTTACGTGAGAATTGAGAGAGAGAGACAG
AGAGACAGAGAGACAGAGAGACAGCGAGACAGACAGACAGACAGACAGACAGACAGACAG
ACAGACAGAGACAGAGACAGAGATGAAAGAGAAAGCGGGAGAGGTAGAGTGAGAACTATC
AACTATACCATTATGAGAATAATCGCCCTAATAAAAGGAAACAAAGAAAAAAACTAGGAA
AAAGACTTGAGACTCTTAGTATTTCATAAATAACATTAATATAAGAATGACTTCGCT
>Contig_2026
ACTAAAAGAGAGATACTTGAGATTTAGAGAGAATTCTCTAAATCAGTTGAAACATTCGAG
GCAGACGAGAGAGAGAGAGAGAGAGAGAGTGAGAGAGAGAGTGAGAGAGAGAGTGAGAGA
GAGAGAGAGAGAGAGAGAGTGAGAGAGAGAGTAGAGAGAGAGTAGGT
>Contig_2034
GTTTCCTTTCGAATATTAAAAAAAAAGTaCATTAAGAAGGTTTTACTGCATTTTTATGGC
TGAGGAAAaTATATGTTGTTATTATAATTACAAGTTTGGGACGTAGCAACTTGTCACTAA
ACAAGAAACATGATTCTATAGAATTAATTTAGGTGCAKTTTCGCTTTATTTTAATGAAGA
AATTTGTGGTGACTTTTTCCCATGGAAATTGATGCGTATTCAAGGTTCGTTCTGGTTTAC
TCGAATCCTCTGCGGAGAGAGAGAGAGAGAGAGAGAGAGAGAGA
>Contig_1892
ACCTGTCACGATACTTTCACTGCACGATGTTTGCRAGATTAATTTTAACRTTTttTGGCG
TGTTTTGACTAATGAAATAAATAAATAAATGAAATTATGATGATTTTWGAAGCTTAACCT
TAATCTTAATTCTTGTACTTTCACACTACCCTTCGTTGTATCTGACACACTCTCTCTCTC
TCTCTCTCNCTCTCTCTCTCTCTCTCTCTCTCTCTCTCTC
>Contig_2037
TATTCATAAAACCGAATGAGTCAATCAATGCTTTAAACTTTAAACTTTAAAGCATTAGCT
AAGTTGACTCTATCTAAATTACAGTGAAATAAGTTCTATCAGACGAATGCATTAATGCTA
CAAAAgAGnGAGAGAGAGAGAGAGAGAGAGAGAGAGAGAGAGAGAGAAGAAGAGAGAGAG
AGAGA
>Contig_2038
AGTTCTCTTGATCCCCTTCCGCTGCATGTTACCATCACAATTTAGCTTAGATAATTTTTt
GATTGGTCCCTGCTGGGCTTTCTTTTtGAACCTTCCTACGATGAGCTAACTCGACACTTA
AATCTCAGACCCTGAATGAGGGCAGCAGACGTCTTTTAGATTAATGAATGATTGTAATCA
AAGTGTTTAGATTTTATTAATCGACGCAGAGAGAGAGAGAGAGAGAGAGAGAGAGGAGGA
GAGAGAGAGAGAGAGAC
>Contig_4115
ACATCGCGAGAAGTTAAATGTAGTATAAAAAAAGATCATTAAAATTTTAACTTAAACTAG
CTTATTTATAGACTGTTACATACTATTAAATATGTGTCATTTAAAACAAACTGCTACATC
GGACTGCAGGCACTTCACACAGAAATAAAaCCATGTCACATGTCTTATAGGAGTGCAGGT
GTTATAGACAACAGAGAGAGAGAGAGAGAGAGAGGAGAGAGAGAGAGAGAGAGAGAGAGA
GAGAGAGAGAGAGAGTA
>Contig_2049
ACCTACAGACACAATAATAAAAAAWWATTTTCtATTGTATACTTATGTCATTTATTTATT
tCTCTCTATCCCTCcTCTTTATCTGTGTCTCTGTCTTTGTCTCTGTCTCTGTCTGTCTGC
CTGTCTGTCTGTCTGTCTGTCTGTCTRTCTGTCTGTCTRTMTGTCTGTCTRTMTGTCTGT
CTRTCTGTYTGTCTRTCTGTCTGTCTRTCTGTYTGTCTRTCTGTCTGTCTRTCTGTCTGT
CTGTCTGTCTGTCTGTCTGTCTGTCTGTCTATCTGTCTGTCTGTCTGTCNGTCCTGTCTG
TCTGTCTGTCTGTCTGTCTGT
>Contig_1883
ACATATATTTACGCAAATATAGCCACTCCAATATTCATGTATGCACTTACCTCTTTATCA
TGTAATATAATAAACATTTTTGTATGAACACAATGTAGACTTAGATGAACTAACTACATA
GATGCACACATGTAGATGTGAATATGTATGTATATTTAATTTTATTTCCTGCCTCGTTAA
TAAATCGAATTTACCGTAAAATGTGACCAAATCATTGTTTCTATGTATATTGGCGGTTAG
TGAAAATTAACTTTCCTGATATCTCTCTCTCTCTGTCTCTATCTATCTATCTATCTATCT
ATCTATCTATCTATCTATCTATCTATCTATCTATCTATCTATCTATCTATCTATCTATnT
ATCTATCTATCTATCTATCTATCTATCTATCTATCTATCTATCTAGTCTATCTATCTATC
ATTCTATCTATCT
>Contig_1880
CATTCTTGTATCTGAAAGAAAGAGTAAGACACTCTTTTGTATGGAGATTAGGAAGAGAAA
GAGAACGTCTCTCTCTCTCTCAAAGAACTGATAGCAAATAAGAGACGCGAGAGAAGGAAG
AGAGAGAGGAATGAAATGAGTGTCAAATTTCCACATTTAGCAAAGAATGCATAGAAAATC
AGCAAAAAGGGAGAACAAGTTAAAATTTGAATACGTGTTtAAATAAATGAGAGAGAGAGA
GAGAGAGAGAGAGAGACAGAGAGAGAGAGACgAGAGAGACAGAGAGACAGAGAGACAGAG
AGT
>Contig_2063
ATTTCATCGGAACATAATAATAAGTCTCGTTAATAGGCCTAAAAATCAAATTGAACTTTT
CTATTCGTTAAATCCTTCGATCTTGAGATCAATAACCAATTCGTCACATTTAATTTTACA
TCCGATTTATTTTTTTATTCCCCTCTCCCCTCTTCCTCTCTCTTATACTCTCTCTCTCTC
TTCCCTTTATATCTCCCTTTCTTCCTCTACCTCATTCCTCTTCTTCCTTCCCTCTATCTC
TTCCATCCCTTCTTTTCCCTCTCTCTCTCTCTCTCTCTCTCTACTTCGCTCGCTT
>Contig_1871
ATGGCTCAATTACAGCGAAAGAGTTGAAAAaGTCATCAATGAATCGAGGCAGAAATAAAG
AGTCGATATATTCGGCGACGATGACAGTTTAATTTAGAGAAATTCTTCCCTGAGAAAAAg
AGAGAGAGAGAGAGAGAGAGAGAGAGAGAGAGAGAGAGAGAGAGAGAGAGAGAGAGAGAG
AGAGAGAGAGAGAGAGAGAGAG
>Contig_2083
ACAATATTGGAAAATGTTAAAGATAAGAAATTTGTTCGCAATCCARKTYYWACTAAAGCG
TCTGTCTGTCTGTCTGTCTGtctGTCTGTCTGTCTGTCTGTCTGTCTGTCTGTCTGTCTG
TCTGTCTGTCTGTCTGTCTGTCTGTCTGTCTACTCACGtCTATTTCAAGTCAACTTCTGG
TGTC
>Contig_2088
AGCGAGAAAAATTATAGAGAGAAAGGTTAGAGTGAAAAAGGTTAGAGCGAAAAAaGGTTA
AAGAGAAAGGTTTTAGGTTGAGAGAAGCGATATGGGACAACGCTTTKKWAAATATCTTTT
ATAGAGAGAGAGAGAGAGAGAGAGAGAGAGAGAGAGAGAGAGAGAGnGAGAGAGACGAG
>Contig_2092
GGGGAAGAAATAGCTGGCTCAAGCCCTTCAGACATCAACATTTTTGTATCTATCTTCACT
AAGCAACTTTCTCCAGATCTTAATAAGGACTCATGTTCTGTCCCTCTCACTCAAATCCTA
TCTCTCGTTCACATTCTTTCTCTCCCTGCTCTGTCTCTTCCAATCTCACTGTCACTATTT
CCATATTTCCTATTTCTTTTCTACCTTAGCGTGTGAGAGTAAATGATGGTGCATGACAAA
CTTCACGTCGTATGGATCGCAAGGTCTCTGTGAAGTCTTCTTCTCCTTGTAACTCTGCTT
CTTTGTCTCTCTATCTCGCTACCTACCTCTCTCTGCTCTGTCCTCTCTCTCTTCATCTCT
TCCTCTCTCCTCTCTGCCTCTCTCTCTCTCTCTCTCTCTCTCT
>Contig_2097
CGAGCGAGCGAAGTAAGGTCATGTTTCTAACCTTGAAGATGAAAAAATGTCTATACAGCG
ATAAATAAGCAAATTGGACTTTCAAAAGAaGCTAGGAGAAGAGAGAAAGAGTGAGGGAGA
GAGCGAGAGAGAGAGAGAGAGAGAGAGAGAgAAGTCAGTCACTTCGCTCGCTTCGTTATA
CGTGGCGT
>Contig_2107
ACTGCAATTGTACGAGGCGACCTGATTCCGTCTCAATTTATGTGAAACAGTCGGAAATTG
CAAGGGaCGAAAAATGAAAGCGAGAGAGAGAGAGAGAGAGAGAGAGAGAGAGAGAGAGAG
AGAGAGAGAGAGAGNGAGAGAGAGAGAGAGAGAGAG
>Contig_1840
ATCGTCTGAAAACCTGCAGAAGAAAAAAAAATTCAATTTAATCAACAAAAGCCCCCGACA
AAAAATATTTGGWRSMAAATTTAAAAATTAAaGTTACTATTAATCAGGGAGATAATATAA
AAGGTTaCTCTTGCATATGTGTGTGTGTGTGTGTGTGTGTGTGTGT
>Contig_2110
ACGTATGTATGTATTTAATATATGAATGTACGTATGTATKKWWTKWATGTATGWATGTAT
GWATGTATGTATGTATGTATGTATGTATGTATGTATGTATGTATGTATGTATGTATGTAT
GTATGACTTCGCTCGCTCGTTTATACGTGGCGT
>Contig_2117
TATTCCTCTTGTCCCATTGGCAATACAATGGAAATCGAAAGGAAATAAAATGCATGCAGA
[truncated: 593,601 more chars]
