# Supplementary material for: Microsatellite Development and First Population Size Estimates for the Groundwater Isopod Proasellus walteri
Source: PLoS One. 2013 Sep 27;8(9):e76213. doi: 10.1371/journal.pone.0076213 (PMC3785429; doi:10.1371/journal.pone.0076213)
Supplement: File S2 — 245 microsatellite loci identified by MSATCOMMANDER with suitable priming regions. (TXT) [file pone.0076213.s002.txt]

Supporting File S2
245 microsatellite loci identified by MSATCOMMANDER with suitable priming regions

>Contig_650
ACGCCACGTATAAACGAGCGAGCGAAGTAGACAAATCGTCCCTATAATTTCTGAAACGAA
ATTaGAACACTAGTTAAGATGAGTATCGAATTACGCAACACATAACACGCCATCTATCTA
TCTATCTATCTATCTATCTATCTATCGTTGGTTTATGCTGCTGATTTCAGACTTCGCTCG
CTCGTTTATACGTGGCGT
>Contig_48
ACGCCACGTATAAACGAGCGAGCGAAGTACTTCGTCGCTTATACCAAACCGGTCAGTaCA
AAATGCAGACTACAGACTGGGTACAAAATACTGACTGCAGACTGTGTATAAAACACAGAC
GGATAAAAATGACTGTTCTTGGTCTGATACGTGACGACATGTTATTGATTGATTGATTGA
TTGATTGATTGATTGATTGATTGattgATCGATCGATTGATTCAGTGATTAATTGACTGA
TTGATTGATTTACTACAATTACTTCGCTCGCTCGTTTATACGTGGCGT
>Contig_2833
TATAAACGAGCGAGCGAAGTACAGGGGAATAAGGAACCTGCAATTAAGTGAGTGAGTGAC
AACTCCAGTCAACCTCCTCCTGGACACTGTCTGTCTATCTGTCTATCTGTCTATCTATAT
CTATCTATCTATCTATCTATCTATCTATCTATCTCATCATCTATTTATCTATACACATAC
ACATACAATTATACATACACACTTCCTATGCACCTCCTCTTGCCCAAGAAACTGGAAATA
CTTCGCTCGCTCGTTTATACGTGGCGT
>Contig_771
GGTTCAAATGATTGGACTATTGGCTACATAGCCGTGAGCAGCCGATGCAAATCTAGTACC
TCGTGCAACGAGAGTAGAGGTGGCAAGGTTCGCCTCAATTTAATCAACCAAACAACGACC
ATACAAGTATTGGTTtAAACAGAGAGAGGAAGAGAGAGAGAGAGAGAGAGAGAGTGTCGT
AGGAAATATATCTGACGAACAGGTGGGGCGAGTGGGTACTTCGCTCGCTTCGTTTATACG
TGGCGT
>Contig_60
CGAGCGAAGTGCCTCGAGCAAACGTACGCAGAGGTGGTACAATCTGCCTCAGCTCATTCG
AACAACGTCCATGGAAATATCTGTAGAAGAGAGAGAGAGAGAGAGAGAGAGAGAGAGAGA
GAGTGCAGACAACATCTCTACGTACAGCGAGAGGAGGGAGGTCTTTCAGT
>Contig_3184
ACAGCAAGGGGAGAAAAGAGGATTCCATTCAAGTGTTAGAGAGCGAGAACGTCGAATACC
cACTCAGAGAGAGACATCAGGGCAGAGAGAATTTCTTTCAAGCATCGAAGAGAGAGagag
AGAGAGAGAGAGCACCTTGCCGATCCACTTAGAGAGATAGAGAGACATCAGCTTCGGAAT
AAGCTTaGTAAAAATTCAGTCGAAGATGACAACCAATTTCTAATAATAGTCGTAGACTGT
TCATAGGCCACTGCAGGCGATTTGAAGATAAAAaGTTCGTCAGCGtACTTCAGAGTGAGA
AGATCCTTCGTTGATGGCCGAnAACTGGCTCGCCTCAAGAGCAGAGACATTCCCAAGAGA
AGAACC
>Contig_237
ACTTATGCTGTCACGTTCTATTGTCACATGAAGCATCTGAAGCAAACAAGACATTTAAAG
AAAATTAAATGTAAATAAGACAGACAGATAGATAGATAGATAGATAGATAGATAGATAGA
TAGATAGATAGATAGATAGACAATAGTGATAACTTGACAGAAAACATTACAGAAGGACAG
GACGGACAGACAGACGAGACAGAGTAAATAGGATAAATAAGATAGACAGACAGACAGACA
GACAGATAGACAGACAGACAGACAGATAGACAGATAGACAGACAGATAGATAGACAGACA
GATAGATAGATAGATAGATAGATAGATAGATAGATAGATAGATAGATAGATAGATAGATA
>Contig_2256
ACTTCATAATCGAGGGGTTTCTTAACGTCAAAGGATCTTTCATGCTAGCGCCTATATAta
CACTTTGTCAACAAAGCCATTTATAACTGATTACATTCTGCGACAACGCCTTGGGATATG
TCAAACCGACTCCAATTCAGATGAACAACTTtCAGAGGAGAGAGAGAGAGAGAGAGAGAG
AGAGAGAGAGAGAGAGAGAGAGAGAGAGAGAGAGAGAGGTAATAACGTTACGTACGTCGT
CCGTTACGTTACGTTACGTTACGGTCGGTCGGTTCGGTCGGT
>Contig_1692
CCTTTAATGAGTCAATATTATGAACTGTAACAAAATTGAGCTAAGTTGCGACATTTCAAT
CGCTCTTGCAGAAATTACGCAATTCTAGTTCGAGTTCATTAATGACAGACATAATGAAAA
GAAAAAaTaGTTGCCTTATANAGTTTTTCCTCAATTAAAACTACTCTCTCTCTCTCTCTC
TCTCTCTCTCTGTGTGCGTGTGTGTGTCTGTATGTAgTGTGCATGTGTGTACTTCGCTCG
CTCGTTTATACGT
>Contig_87
ACTGCAATGCTTTGACTGGCTACCCTGCTGAGGGGAGAATCATAACCTGTGGATGGCACA
TTCTGCTTGAATGGGAGTtCTTTTCTCGGTGGGAAATGCCGAAATTGATGAGAGAGAGAG
AGAGAGAGAGAGAGTTATGAcGCTATCGAAGCTAGTCTGGTGCCACGCATGAATGTGTCC
AGAGGAGAAGTATCGATTGGTAGaCAAAGAGAAAGTGAGACGACATCTCTACGCACGACT
CGCTCGCTC
>Contig_2287
ACGCCACGTATAAACGAGCGAGCGAAGTCTCAGGGTCCACTTGATCGGCATCAAGCTACT
GAGGGTAACAACAACAACAACAACAACAACAACaacGACGACGACGACGACGACGACGAC
GACGAAACACCCTACTAAATACAGATATAAACAAAGCATGTGGGATTGATGAGATTCCTA
CAATTGTCCTGtAAACAATGTGCACGAGAGCTGGCTCGCTCACTTCGCTCGCTCGTTTAT
ACGTGGCGT
>Contig_265
AGCGAGGAAGTGAGTATGCGAGTTAGTAAGGAAGTAAGTAAGTAAGTAAGTAAGTAAGTA
AGTAAGTGAGTGATGAGTGAGTGAGTAAGTGAGTGAGTGAGTGAGTGAGTGAGTGAATAA
GTCAGTCTCATAATTAGGCATTTTGAATTCGCCTATCTCGAAACTAAAAGAGATAGATAT
TTGTAACGCGGGGCGTCTTTCTAGAATCGCGAACCCGTAAAGATTTGATAACCGCACTGC
AGTTATAAAAGT
>Contig_626
CGAGCGAGCGAAGTCGAGCGAGCGAAGTCTCTCTCTCTCTTCCCCTTTTACTATCTCCCC
CTTCTTCCTCTAaTCTCATTCCTCTTCTTCTTCCCCTCTATCTCTCCCATTCCTCTTCTT
CCCCcTCTCTCTCTCTCTCTCTCTCTCTGACtAGTTTATAGAAAGCTCTCTCCACCCCCT
GTCTTATATTGCACAATTTGTCTTCTGTCCGTCAGTGGGTTGCATTTAGGGAGTAGCGCC
CCTACGGATCCTAGCTGCCCTAGAACTACTTCGCTCGCTCGTTTAN
>Contig_634
ACGCCACGTATAAACGAGCGAGCGAAGTAGGTCGACTTCCGTTCGTTCCTCAAAAAaGGG
TTTTCGCGAGTGAATCTAAAGCGTGATCCTCGCCCACCCACTCACTCACTCACTCACTCA
CTCACTCACTCGCGGTTACCGCTGTCAATAATTTGTTAATGCTTGAATTTGTACGCGCCC
TTTAAATGTTTGTGGCATCGTGAAATCTTACGCAAAGTGTATTTTGCGTTGGATATTTTT
GGTACGTAATTAGTGATTGATACTTAGTGAAAAAAGTGTTATAGTTTTATAACACCCGAA
AAAGGAGACGCAAATTCTAAATGTGTGAGAAAACTATGTAACACATCACTATTACTCTAG
TTTCCATCTACGGTACTTCGCTCGCTCGTTTATAC
>Contig_1432
ACGCCACGTATAAACGAGCGAGCGAAGTACCGTTAATTAAATACCCTAGGTCTATTCTTT
TTGTTTTAACATACTTGAAAACACACACACACACACACACACAcacaGAGGCCAGCTCAC
TCCATATATTTCTCTTTGAATGACTTCGCTCGCTCGTTTATACGTGGCGT
>Contig_1874
ACTGAAGGCTAGGATTGAATACCGTATCCCCAGTGCAATATTCAATAGTAGCATTTCCAC
CTTTGCAATTAAAGTAACTAGGGTCACAATAGTTGCAACGTGGGAAGTTTCCGTCAGTTG
GGCAATTGTATGTTGATTGACAGTTGCTTCCAGTTGTAGTTGAAGTAATAGTAGTAGTAG
TAGTAGTAGTAGTAGTAGTTGGAGGAAAGCTTGTTGTAACTACTGAATTCTCACAATTTt
GTACATTGGGAAATGCAAACCCCCGTCAAACAGCGATTAGCCGATTCGTCGAAATAATCT
CCTTCCTTGCAAACTATCCGGTTTATTTCGTGTGGTTGTCCTTTGATTTGACATAAGTAG
TACGCATGACAGTTAC
>Contig_1920
TCTTCTGAGAGGGGTAGGGATCACTCAGAACCCTGTGGAGGAATCTGAGAAATTGCCTTT
TCCTCTTACAGAAATCTCTATTGGGTCCATGTCTCATCCATAAATGGAGGAGTCTTACTT
CAGCTAGAAAGACTCTTTCCAGTTTGGATCTCATCTTGGTTTTTTTTCTTCTTCTTCCTC
TTCTTCTTCTTCTTCTTCTTCTTCTTCTTCTTCTTCTTCAAATTATCATTCTTCACTTTC
TACTTTTCCAGTAAGAAGAAGAGCTCTCTGTTCAGAAAGATTACCAAGCAGGCATCCCTA
CTTCACACCAGTAGAaGTTTATCTTCTCTTAACCGGTCTCTGTCATCTGGGGAAaGACTT
CGCTCGCTCGTTTATACGTGGCGT
>Contig_2860
ACTGATTTTGCAACTGTAGGCATCTACAAAAATAAGGTGGGCCAACTGTCATTTACCAGT
CAAACTGGGAGTCCTTAAGAAGATAGATAGATAGATAGATAGATAGATAGATAGATAGAT
AGATAGATAGATAGATAGATAGATAGATAGATAaTAGATAGATAGATAGATCGTGCGGTC
TGATCGAGACATTTtGTTTATTCAAAAaGACAGGAGACAGGTGGTGTTGTGAGGGGCGAT
GAAGAAAAGGATGAAGGATCCAACGTAATATATAGGCCTGTATTAGCCTAATTATAACTG
GGCTAAGGCCCATGTCTTCCCTTGACCAACACGCTAGTGTCCGTCCCCAAAGGATTATGA
CTTTTGtATCTCGAGAGCCTATGATTGGCTAAAGTTGTaGTCCAGTGTGTCTGTCTGTGA
AGGGATCATGAGATATCATTGACACTACAAATAGGGGCAGGAGATGGCAAATTTGCTCAG
AGTTGAGACAGCTG
>Contig_3328
TCATTTGGAGTGAATTATATAAATGTTTTATATCTTCATCACTGGAATGAACCTCAGGTG
GCAAAGAAATGGAAGGTTGGGGTTGACAACCCCTGTGGTTTGGGATCTACGCTCCCTAGA
GGACCTATTATATAGACTTCGAAGCGTACTCAATTTTCTCACTCTTCGTTTTCTCCCACT
ACCTTTCTCTCTCTCTCTCTCTCTCTCTctTTATTCACTCTCACAATAACCAAAGTTAAT
CTCCTCAGAGATACTTTATCGTTATATTTATATGTAGAACGACTTCGCTCGCTCGTTTCA
GTTTACATAATtCTTTGTTTCTCTCAACCACAACAGAAAAGTAGGTTGCACTTAATTTCA
GTGTGCGCACTTATGTGTGCTTACAGTGACTTCGCTCGCTCGTTTATACGTGGCGT
>Contig_3437
CGAGCGAGCGATATCAGTCAATTGAAAGTGAGATGAAATTTATAGAGAGCGATGTAAGTT
CTTTCTAAGAGAGGGACGCTGAAGGGGCGATTGCAGCCCGATGAAAGAGAGAGAGAGGAA
TGTTAGAGAGAGAGAGAGAGAGAGAGAGAGATGTCAGCGCATTGAAAGAaCTAAACTTaG
AAACACTTCGCTCGCTCGTTTATACGTGGCGT
>Contig_4213
CCCCCTCTATGTCAAAGAGGCGACTCTTTATCTTTTATCAACGCAGGTCTCGTGGTTAAA
CGTCTCCCTTCGTCGTCTAACGAATATTTCCTCCTTCGGTACAATCAATTCCTAGATAAT
AAATGATCTGGAAGCAGGAGCGGCACACGGAGAGCCATCCTGTGCCCGAAGCTAGACGCG
CGTGGTCAATGAATGCCCGAAAAAAaGTGTCTCGAGTCGAATTCGTCAGGAATTTTAGAG
TTTCCTTCCTTTACTCTCTCTCTCTCTCTCTCTCTCTCTCTCTCTCTCGTCTCTCTCGTT
CTTAGTACGTGTCGGTCGGTCGGTCGTC
>Contig_2248
TATTCGCGTCAGCTCCCTAAACcTTCATCTGCATATGTATGTGCATGTACCTATATGTGT
ATGTGTATATGTGTGCGTATGTGTATATGCGTGTATGTTAATGAGTGAGCTAGTGAGCGA
GTGAGCAAGTGAGTGAGTGAGTGAGTGAGTGAGTGAGTGAGTGAGTGAGCGAGAGCGTGA
GTcGAGTGAGCGAGCGAGTGAGTAAGTGAGTGAGTGAGTGAGTGAGTGAGTGAGTGAGTG
AGTGAGTGAGTGAGTGACTTCGCTCGCTCGTTTANACG
>Contig_486
GAAACAAATTGCACTGTGGAGCCATATTACTCTAGAGAGAACAGTTCGTTTGTGAACAGA
GTGAAGACAACTGCAGGAGAAAATAATAACCTATCTATCTATCTATCTATCTATCTATCT
ATCTATCTATCTATCTATCTATAACTTCATTGCTATGCCAGAATGAAGAATGACTTCGCT
CGCTCGTTTATACGTGGCGT
>Contig_1548
ACAGATCTGACAGCTAAAGTGTTTACAAGAACCTTTTTAAAAGTACAGATACTCCAGCTT
TAGCACACAGAAGTTTCCTCAGTGCTTTTAACATCCAACACATACACACACACACACACA
CACACACACACACAACTCACATACATCAGTCGGTTCCTGATGCTTCTTACAAGTACGGAA
CCTACTTCGCTCGCTT
>Contig_3440
ACACAATACATTTAATAAACTAGTTGCCTAGTTTATTCTAGGCATAGGCCTATCGACCAT
CAAATCGTAATTTTAAAACTTTACTTCTCTTCTCAAAGGGGAAAAATTACTGTTGCCTTC
CTTAATAACGAAAGATGCCTGGATGGGGGGAGTTTTCTCCCTCGGTTCCAGGTCCCACTT
TCAGAGAGAGAGAGAGAGAGAGAGAGAGAGTACTTCGCTCGCTTCGTTTATACGTGGCGT
>Contig_748
CTTGCTGTACTCTCTGTTATCACATCCACGGACAATGTTTAAAAAAGaCTGAAGCAGATT
GTTCCACTATCGTGTACATTTTCtACAAGGCGCTCGTTTCCAAAGCTTTATAACTCATAC
CCAGAACTTCATGTCTGTGGAACTCTCTCCCTGCACATATGTTTTCGACCACGTATGACT
TGCAGTTATTTAAAACCTaCTGTCTGTCTGTCTGTCTGTCTGTCTGTCTGTCTGTCTGTC
TGTCTGTCAGTCAGTCAGTCTACTTCGCTCGCTCGTTTATACGTGGCGT
>Contig_54
CGTTCGTTGCAGAGACGATGAATGATGACAACCTTAATTGGGGCAAATCTTTAAAAAGCT
TGAAAaTTGAACAAAGAaCGAAAGAACGCGAAGAGGGgAGAAGAGAGAGAGAGAGAGAGA
GAGAGTAGTTACAAGGAATAGAAGACTTCACAGAGACCTTACGATCCATG
>Contig_3087
CATTCAAGAAAAAAATCTTACGTAAACTCAAACGATGGGAGAGAGTTCCATAAATGGGAA
TATTAAATCATGTAGgTCTAGAAGGGAATATATTTAATTGGATGTTGTTCTGATGCACTT
AATTATTAGCAGTCAGTGACGATCTGCTTCCCACTGCAAAGTCGTCAATACGGAATTATT
TAAGGAAGTTTTTTTTtATCCATTAATCGTTACTGAAAAGGAGACGTCTAGTGCAGTAAT
ATTATTTCAACAATTACGATGCAGAGATGTTGCTTTATAATTGACTTAAAAGAACCTTGA
GTTTGCGTTAAGGCAAGCTTGTTTAAATGTTACTCGGAAGAAGAAGAAGAAGAAGGAAAG
AAGAAGAAGAAGAAGAAGAAGAAGAAGAAAAAGAAGAAGAGAAGAAGAGAATCGCCAATT
TCAACCTCTCTAAATTTCTTTGAAAAGTAATCCAATATATTACATGTGGGGGGCGAACTT
TCCTCCAACCTTCAATTTAAACTTTAATCGCAGTTGCTGAATA
>Contig_1025
ACAGGGGGAACACTACCATCCTCTGCACCCTGCAGAATGGCAGGATGAATGCTCCTCAAA
TGGCGCATCATGGATGATGTATTGTTGCAGTAGGTTAGCTGCCGATCACAATACACACAT
CTCACTTTATTTGGGGTTTCCAAATGGAAATGCTCCCACACCACAGATGTACGGCATCTC
TTCTGTGGAGCCTCCATTTCTATCTATCTATCTATCTATCTATCTATCTATCTATCTACT
TATCCACCTACCTACCACCCTATCTACATAACTATCTGCCTACCTACCTACCTACCAACA
TACCTACCTACATACCTACCAACCTACCTATCTATCTACCTACCTATCTACCTACCTACC
TACCTACAAACCTACCTATTTATCTACCTACCTACTCTACTTACCTACCTACTATACCTA
CATACTTAATA
>Contig_1006
AGTGCCATGCTATTCCCCGTTGTTTGAAATGTATATTTTTtAATATTAAATATTTGTAAA
CATTTATTACTCATTTGTTATGCTTGATTAGGGATCTCTGAGCTTTGCTCCCATCCTCCC
TGCTTGGTTGATCACGCGAAAGCTCCGTCTACATTCATATACAATTTAAGAAGTCATTAT
TGATATAATGAAAGTGAGGAGGAAGAGAGAGGACTTGATAGAGAGAAAAGAGAGAGAGAG
AGAGAGAGAGAGAGAGAGAGAGACTTCGCTCGCTTCGTTTATACGTGGCGT
>Contig_1378
ACCACTACGAAGATTCGCAAAAAATACAAAAAAATACTGACACCCAATAGCATATAGGAG
AGAAATAATGAGAGTAGAAGGAGGGCATAAATATAACAAAGAAAAATAAAGAGAGAAAAT
GAGAGAGGAGAGAATGATGGAGAGAAAAaGAGAGAGAGAGAGAGAGAGAGAGAGAGAGAT
ACAAAATAATCTGAAAAGGATTTCTCGACGTTTACAAGAAGTGGAAACACTTCGCTCGCT
CGTTTA
>Contig_2113
AGCCAGAAGTGGTTGTTTACAGGCATGTTTCTCGAAGAGTCGGCACGATTTTCCTAAGCT
TGTTCAAACAGCGACCATtGGAAATAACGGTAGAAAAaGAGAGAGAGAGAGAGAGAGAGA
GAGAGTGTGAGGCACCTTCCATGCGAACTGAGAGTAGGAGGGGGTCTTTAGTGAGTGTAG
GGTTAAGTTATATATGG
>Contig_647
GACAGAGTTCCAAGGGCACATTGCACAGGTGTCTTTGGAACTCTGAAAATTTTCAAAATA
TATTTTTATGGAATAGATTGCCTTGAAGCGAGAGAGAGAGAGAGAGAGAGAGAGAGTGAG
AGACAATGCAGTGGGTAGGTAAATAGAGAGAGACAGTGGAGGGAGAGATTGGGACGGGGG
GGGAGAAAGGAGAGAGAGAGAGAGAGACAA
>Contig_1814
TGTCAAGGAACTTTAAGGAGAATAAAAAATTATTTtGGAAGGATGTTAAAAATAAGAGGA
ATTGTAAAGAGAGCATGTCAGAGGCAGTGAAACTGGAAAAATGGTAGAGAAGTGACAGAG
GGAGAGAATTTTTAGAATAGTAAAaGATAGAGAGATAGAGAGATAGATAGATAGATAGAT
AGATAGATAGATAGATAGATAGATAGATAGATAGATAGATAGATAGATAGATTCTTCATG
CTGTAGTGCACTTAAGACTGAACATATCTGATATGATTCACATTTCAGTTCACTGCAGTC
CCGTTTTAGGGGTTTGTGTTCAAGAAGTA
>Contig_215
AATTCCTAAATTTTTAATCTCAAGTTTACAACACCGGCTGCCCCACCGTGGCTTGCCTTG
GTGGGAGATGCTGTATTGGACGAAAAAAAAACAAACAAACAAACAAACAAACAAACAAAC
AAAACAACAACTCTTTGCCTAAGTACTTCGCTCGCTCGTTTATACGTGGCGT
>Contig_1357
ACTCAGAGGTGGTTCAACCTGCCTAAGTTTATCCGAACAACTCCCGTTGAAGTATCTGTA
GAAGAGAGAGAGAGAGAGAGAGAGAGTGCAGaCAACATCTCTATGTATAGCGgAGGGGTG
GGAGGATATCAGTGAGGGAGGGACAGAGAGAGACTTCGCTCGCTCGTTTATACGTGGCGT
>Contig_126
ACGCAGAGGTGGTACAATCTGGGTCACCTCATTAGAACAACGTCCATGGAAATATCTGTA
GAAGAGAGAGAGAGAGAGAGAGAGAGAGAGAGTGGTTGTACGTGGCGACATGAATGACGG
AAGGGGGGGAATACAGTAAATAAATGATGTGAATGGCATACTTCGCTCGCTCG
>Contig_3422
CTTTCAAACGCAAATTATGCGAGCATAAATTTCGCTTTAAATAAGAACATCCAACGTCAC
ATGGGACTAAGAGAGAGAGAGAGAGAGAGAGAGAGAGCAACTTTGGACAGACATAAAGAC
TAGGAAAAAAATTAAATTCTCATAGAGAATGAAACGATAAATTACTTAGGACTTCGCTCG
ACTTCGCTCGCTCGTTTATACGTGGCGT
>Contig_3452
ACAATATTGAAGCTCTAGCTAACTACATGAACATTTAATTTCAATCTTAAAATTTTGtAG
GTTCGAATGAGTGCACTCCTATCTATCTATCTATCTATCTATCTATCTATCTATCTATCT
ATCTATCTATCTATCTATCTATCTATCTATCTATCTATCTATCTATCTATCTATCTATCT
ATCTATCTATCTACTTCGCTCGTCTCGTTAGTACGTGGCGT
>Contig_3533
ACGCCACGTATAAACGAGCGAGCGAAGTCGAGCGAGGCGAAGTACTTCTAATAACATACA
AGAGTCATAACCGCTGCCAGAAGGAATATTGTTCTCACTTGTGGGCTGGCTACAGTCAAT
TGTCATTTAACCGTCTGGACTCTATCCAGAGGAGATTTATTAGAATTATTGATAATCCTG
CCCTCTCTCTGTACTTAGAGATGTTGCTGCACTCTCTCTCTCTCTCTCTCTCTCTTCTAC
AGATACTTCCATGGACATTGTTCGAATGAGCTGAGGCAGATTGT
>Contig_663
GTTTCCTTTTAAACTTTGCTGCTATCTGGAAGCATGCAGCGAAAGAGAGCGAAAACTCGA
TTCGGGTTGATGTTAGATGCATTAATAATTTATAGGCAAAGTCTGGAATTGTAGACACGT
TGCCAAAAGAATACGAAATTCCAGCGCCCTGGAAAGTGCTGCGGATATCCAGCACCGAGA
TATAAGACGCATTTAGCCAGTACGGACGCACAAAGAGAGAGAGAGAGAGAGAGAGAGAGA
GACTGCTGCTACGTTACAAATTAAAATAGAAACTTCTTACTCATTGTGAGCATCAGGAGG
GATTGTTTAATGATAAATGTACTCGCTCG
>Contig_615
ACAAGCATTCAGTGGAATCGAACCTGGCACCTGCGATTCTTCCATATGCAGTGAGCGCAG
CTTTAGACCACTCGTCCATCAGGACGTATATTGTATTTGCCTAGTTGCCTACGCATTAGC
TATCTTTTTTAAGTTGTTGTTAAACTTGCTTTAGTTGTTGTTGTTGTTGTTGTTGTTGTT
GTTGTTAATCTTGAACGAaCCGTGCACTTGCGAATCTTCCACTTCGCTCGCCGACTTCGC
TCGCTCGTTTATACGTGGCGT
>Contig_3742
ACCTAAAGGAGTGCAAGCAAAATAACATGGAATAAATTTAAAACAAGGAAGCAAATGACT
GTTAGATATAGATAGGTAGTAGATAGATAGATAGATAGATAGATAGATAGATAGATAGAT
AGATAGATAGATAGATAGATAGATAGATAGATAGATAGATAGATAGATAGATAGATAGAT
AGATAGATAGATAGATAGATAGATAGATAGATAGATAGATAGATAGATAGATAGATAGAT
TTGGCTTACCATAATTCAATTAAGAGAATGGTAAATTAAACAAGCAACCACCTAATTAAG
AAAATAGTTTATTACACAATTAAATTGTTAATTGTGAAAGAGTGGT
>Contig_3753
TCTTCCTCTCAAACGGCAGAAATATAGCGCGAGAAAAACAAAAaCTTTGAATTGCCGGAA
ATAAATTTTTGAAACTTTATTTATGTAAATTGACGAGTTTTTTGAGTGTGGGAGAGGGTT
TGCGTTtAGGAAGGGAGAGTAAAAATTTATGTGAGAGCGAAGAAATAAAGTGCGCCTGCA
AAGCAAGAGGAGGATGTAGAGAGAGAGGGAGAGTGAGAGAGGAGTGAGTGAGAGAGAGAG
AGAGAGAGAGAGAGAGAGAGAGACTTCGCTCGCTTCGTTTATACGTGGCGT
>Contig_3793
ACGCCACGTATAAACGAGCGAGCGAAGTACCACTTTGACATGCACAGTGATGCACTCTCT
CTCCGTGTCCTTTGATCCGCAATGTCAAAGGCAACAACAACAACAACAACAACAACAACA
ACAACAACAACAACAACAACTACGGTATGGAATTGCATCGGAATGACTTCGCTCGCTCGT
TTATACGTGGCGT
>Contig_1908
ATTTCAATTGCATTTTTAGAAGATTGGAACATTCCAGATTAATTTTATTTAACGATTAGG
GCATAATCGTATTTTGGgCGATATGACAAAATGAATGGCAGATAATTATCAAAGAAATTA
TCGATAGTCGTTTGAGTAATAAGAGTCACGTATAGAGATCATCATCATCATCATCATCAT
CATCATCATCATCATCATCATAATTATGTTATGCAGTTTTCAGGTCTTTAGACTTATATA
CTGCAAGACTTACAATTTTTTACAATTTTGTCGTGTCACAAGACATATTTTTCTAGAAAC
GATGAATTAGCCCTGTAGATGG
>Contig_2097
CGAGCGAGCGAAGTAAGGTCATGTTTCTAACCTTGAAGATGAAAAAATGTCTATACAGCG
ATAAATAAGCAAATTGGACTTTCAAAAGAaGCTAGGAGAAGAGAGAAAGAGTGAGGGAGA
GAGCGAGAGAGAGAGAGAGAGAGAGAGAGAgAAGTCAGTCACTTCGCTCGCTTCGTTATA
CGTGGCGT
>Contig_1786
ACCTCCCTGGTCGGCCCCTACATAAGACCTACAACCTTATATATGCCAAATTTCATCATT
CTAGCACTACTCTAAATACCCTAGACATTTTGATAATTAGTCAGTCAGTCAGTCAGTCAG
TCAGTCAGTCAGTCAGACAGACAGACAGACAGACAGACAGACAGTCAGTCAGTCTGTCAG
TCAGACAGACCCATGCAACGATTAAATAATAATATTATTTCCCCTCAAGTACGAGTGAGT
CACTGAAGTGCCAAAAAAAAAAAAGATTAG
>Contig_1775
CCTTCTCAGAAGAGTGGTTGTTGTTATAGCTGCAAAGGGTGGGCTAACTCCGTATGAATG
TATTTAGAGTGCAATGTCATTACAATCCCTGTTGGTGTAATGGTCAGGTGCCAATACTTT
TTTTtCCATTTAGTGTGTGTCTGGCAGTATGTATATATGTGTGTATGTGTGTGTGTGTGT
GTGTGTGTGTATATACAGAAGAAACACCTCTCTTACACTTCGCTCGCTTCGTTT
>Contig_1770
ACACGTAAACTGAAAATTGAAATGTAAAGATCGTAAAGCTGTTtACTGCCCACGAACTAG
TTTAAAATTAATTACAAAAAACATTGCAATTTtACTTTATTAATTATTATCATTATTtAT
TAGTCAAATTACATTCCTTATAACGTAAGTAAGTATAGATGAAACTCTTATTATACTCGC
CATAAACCTATAGTTGCCATTTTAGGACGCGCAAGTTATGCTTCATACACCTTCTCGTGT
GTGTGTGTGTGTGTGTGTGTGTGTnTGTGTGTGTGTTGTTTTGTGTGTGTGTTATGTGTG
TGTGTGTGTATAATAGAAGGTGTACGGTTAATTAATAG
>Contig_2187
ACATTGACATATCCTTTGCGGGACTGGAAAGTGAATCAGGTAGTTAGAATACCTTGTAAC
TAAACCTGGATGCAAAAAATGTCTCATTATCGATCGAACGTAGGTGAGATCTATATTTTG
AGATGTTGTAGGAATAACGCTTTTGTTTGAAAGGTCTGTCTGTCTGTCTGTCTGTCTGTC
TGTCTGTCTGTCTGTCTGTCTGTCTGTCTGTCTGTCTGTCTGTCTGTCTGTCTGTCCGTC
TCTCTCTCTCTCTCTCTACTTCGCTCGTCTCGTTTAN
>Contig_1731
ACCCTAGAGGTTCTGCTGATCTGTGAGTGATTGAGTGAGTGAGTGAGTGAGTGAGTGAGT
GAGTGAGTGAGTGAGTGAGTGAGTGAGTGAGTGAGTGAGTCTGTCAGTTAGTCAGCCGGT
CAGTCAGTCTCATAATTAGACGTTTTTTAATTCGCCTATCTCGAAAAACAAATGATATAG
AAAATTACAAGGGGGTCAAAAGTACGCCGAGTTTCGAACCCAGATTTAATCGTTGCATCG
CAAACAAAAACTATAGCAATGCTATTGATTTGTAACTAGCTACATGCTAGTATGTAAAGC
TGCATCCAAAATGAACGAAACAGGCATAGGCCTATAAGCCTCCACCAAAGAACAAATGTA
AAACACTGAGTTAGCAAACTGTGACGAAAGACTTCGCTCGCTCGTTTATACGTGGCGT
>Contig_1671
ACCTCGAGCAAACGTGCGTAGAGGTGGTACAATTGGCGCAGCTCATCTGAACAACGGAAA
TATCCGTAGAAGAGAGAGAGAGAGAGAGAGAGAGAGTGCATCTCTACGTACAGCGAGGTA
AATTAAAGAACTCCATCTATTGA
>Contig_1629
ACAATCTGCCTCAGCTCATTCGAACAACGTCCATGGAAATATCTGTAGAAGAGAGAGAGA
GAGAGAGAGAGAGAGAGAGATGGTATATACAGGCATATAGAGCCATGAAGAGTGAATTAA
GAATGAGATATATAGAAAGaCCAAAAGAGAACATTTATAGAAGGAGAcGCCATATATAGT
GTGTTCGTATACATGTGTGTGTGTATGTGCGTGTGTGTATAAGTGTTGGCATACTTCGCT
CGCTCGTTTATACGTGGCGT
>Contig_1591
CGAGCGAGCGAGGTGAATATGGAGAGTGTGGATAAATATAGGTATCTTGGAATGGATGTC
GCTGCAAATGGTACTCTGGGAGAAGAAATAAGTCATAGGGTAAATGAAGCTGAAAAGGTG
ATTGGAGCTGAGATGGCAGTATGGAAGGGAAGGAAAATATATTAAGAAGCAAAAGTAAGG
ATATTTGAAAGTGTGTGTGTGTGTGTGTGTGTGtgAATGTGGCATAATCCATATTGTTGT
ATCTTTCTGGTtGACACATACTTCCCTTGTATGCTCAATTAAGCACTCTTATATAGTTCA
TGGAGTTAGAGGGCGAGGAAGACCTAGGAAAAGATGGTTGGATGGTGCGAAGAAGCATTG
GATAGTAGAGGTATAAGGCTTTGTAGCAGAGTGCAATGTGCGCGAGAGACTGAGTACAGT
GGAGAAGTAGGTTAAAGGGGTACGTTACGC
>Contig_2411
ACCTCTAGTGGTGCTATAGAATAATGAAATTAATTACACTTGGAGTATTTAGCACACAAA
TAAGGGGCAAATTCTCAAAATTATACTTTCTTTtGCGGCGCCTGAAAAGTGGTGAGAGTT
TCATTATATCTTCTCGTCAAAACACTTGAAAGTTGTTGTTGTTGTTGTTGTTAAACTTGC
TTTAGTTCATACCTACTGGAGTGGATTGATCCAAACAGATCTTGTCATACTTCGCTCGCT
CGTTTTAAACGAGCGAGCGAAGTGAGAGAGAGAGAGAGAGAGAGAGAGGAGGAGAGAGAG
AGGAGGAGAGAGAGGAGGTAGGTGTTAGTGTTACGTTATTATATTAGTATAAC
>Contig_1542
TGTTCCACTCAAATGTATTTAATGATACAGTATTTTTCGTTTGTCATTGGCAGGCAAAAA
TGGTGTGTCCTCCACACACACACACACACACACACACAACACACTCCCTCACACACAAAC
TTTAATAATAGATTACGAAAGAAAATTATTTTTGAGGATTTGTGACTTCGCTCGCTCGTT
TATACGTGGCGT
>Contig_2440
ACCCATATAATGCTTTGCTTGTTTTGAGTTCATCTGTAATAGTGGTGATGAATGATGTCG
TAAGGGACCCTTTTCAACACTTCCATCCTCAGTCGAATCTGTGGCTTCAGTGACGTGCAA
ACAAAAaTCTATCTATCTATCTGTCTGTCTGTCTATCTATCTATCTATCTATCTATCTAT
CTATCTATCTATCTTCAATAAATCAATCAATCCATCCATTTATCCATCCATTTATTCATT
CATTAATTCATCCATTCATTCATCCATCCATTGGTGACTAGTGACTTTCAGGATATATTA
ATT
>Contig_1376
ACTGTTGTATTGCAATATGCATTTTCAATTATCAGCCAGTGAAACACTGCACACGGTTTG
AGTCAATCGAGTGAAAGAGAAAGAGTGCGAGAGAGTCAAAAAaGAAAAAGAAGAAGAGAG
AGTAAGAGAGAGAGAGAGAGAGAGAGAGTAGTAGACGAAGGAGAGTGACGGACC
>Contig_2660
ACCTGATATCCAAAATAATCAATATTGAATCGAATCGAATCGTAATCGAAATTGAATCGA
ATTGCAAGCTTGTGAATTGAAATCGAATCGAATTGTGAAATTTGTGTCAaTACCCAGCCC
TAGTATCTATCTATCTATCTATCTATCTATCTATCTGTCTGTCCATCTTTCTGTCTGTCC
ATCTATCCACATGTCCGTCCGTCCATCCATCCATCCATCCATCTGTCTGTCCATCCATCC
ATCTTGCAGATATATCCATCAACCCATCTATTTATCCATCTATCTAATTATCTGTCTGTC
TGTCCGTTCACTCCAT
>Contig_2667
CAAGAATTTAATTTCAATCTTGAAGCAATCTATGACTGATAAGTCCAACCTTCCGTTTCT
TTAAAAAGTCTTTAAAGATTTTTTATATACTTTTAAATGAACTCGGAGGTCGCAACAGAC
ATTTCACTAGAACGACAGTTGCAGAAAAATCATTTACTGAATATTCAAACTGAAGAACCT
GAGGCGATGAGCTCGGTGATTTTATTCCAACTTGTAACTTACGGGgAAAACACGCAGATT
TATAAGCTAAaCTTCATACGACGCAAAAaGAGAGAGAGAGAGAGAGAGAGAGAGAGAGAG
GAGAGAGACTTCGCTCGTCTCGTTAGTACGTGGTCGT
>Contig_4186
TTTTCCACTTTTTATTTCAGCCATTGACGGTGCTTGGTCTCAGTGGTCTGAATGGTCAAC
TTGCAGCAGTGATTGCAGACACTATCGTCAGAGAGATTGCAACAGTCCCCCTCCACAGTA
CAGAGGGAAGGACTGCCTTGGAAAGGATCTGCAATCCGCCAATTGTACAGGTGGAATGTG
CCAAGGTAAGGTACACGAGTGGTATATGCCAAGGATGGCACAATTCGGGACTGTACATGA
GAGATTGGCGTATATTTGTAAATATAGAATCATAATTTTAATAATAAATAACCTAACATA
GATTCATTGTTCTTTTTTTTTACGTTTCAGGTATTCATAAAGTTTACAATGGAGGTGAAA
GCGACACAGGTAAGACGACAAATAATTATATTTAGTTTATTTTTGTTGATTAAAGCGAGA
GAGAGAGAGAGAGAGAGAGAGACGTAGACAGAGTAAGAGACAGAAGTAAGAGACGAGAGA
GAAAGAGCGGACCAAGTACGTTCCGCTCCG
>Contig_175
ACAGGCTGGGGAAATAGTTTTGAAGCAATTGTTTGACTTTGCCAGAAGAGTCAATGGTTT
TGTGAGTTTAGTTTTGAAAATTTGGAATTGTGTTTAATCAAGGCTGCCATCTATCTATCT
ATCTATCTATCTATCTATCTATCTATCTATCTATCTATCTGTCTGTCAATCTATCTATCT
GAAACATGCTAGCAATGTGATGAAACGTACTAGCAACAGCATAGCAACACCCTATCAACC
ATCCGAGTACTTCGCTCGACTTCGCTCGCTCGTTTATACGTGGCGT
>Contig_1086
AAGAATAATTAATGATCACTGCCTGTGGAAGATTCGCAAGTGCACGGTTCGTTCAAGATT
AACAACAACAACAACAACAACAACAACAACAACAACAACAACAACTAAAGCAGTTCGGTG
ATCATCGAGAGCACAGTTCGGTTTAAAAGCAAATGGGGAAGGGGTAAATCGGAATAACTT
CGCTCGCTCGTTTATACGTGGCGT
>GRLGHDE03G6N51
ACCACAAGCTACAAGGCCAAATCCAAACCCATATATTTATTTAAACGTGCATATAATAAA
CTTAATTATATAAGGGCTCTCTCTCTCTCTCTCTCTCTCTCTTCTACAGATGTTTCCTCG
GACGTTGTTGGATGATCTGTCACTGATTGTACTTCGCTCGCTCGTTTATACGTGGCGT
>GRLGHDE03F39SN
ACAATATGCGCTAGCTCATCCGAACAACGTCCGTGGAAGCATCTGTAGAAGAGAGAGAGA
GAGAGAGAGAGAGAGAGAGAGATCCAAGAAATTTGATTGTGCAAACTACGACAATTATCA
AAAGCATTTGCGGACTTCGCTCGCTCGTTTATACGTGGCGT
>GRLGHDE03GIHDZ
GAAGTGTCAACAAGCGCCACACTCTAAAGTCTAAAGCTTTAATTCATTTAACTTTCCTAC
AAATATCATGTTATAGTGAGTTGTACTTTACTCCCTCGATTAAGAGAGAGAGAGAGAGAG
AGAGAGAGACCGGAGAGAATTTAGAGAAAGCCTATTGTTTCAGAGAAAGTATCACTTTAA
ATCTTAGATTCGACATTTTAATTTTAGGGTTTGTTAGTTTAATATCACAATCGGAGGACT
TCGCTCGCTCG
>GRLGHDE03GBFSZ
ACACATAATTTTCTAGAACAGTTTAACGTTCAGGAATTCGTACAGTAATTTATGTTGTTA
CGCGTAAAAAAAGTTGTCAGCGCATTAAAATGTAAGAGAGAGAGAGAGAGAGAGAGAGAG
AGAGAGCTCTAACAAGTACACATATGCAATACGTTGCTCTCTCCACCACTCTCTAACAT
>GRLGHDE03F3VZA
ATCCGCGACGTTATTTCCCACTTTAGTGTCGTTCGCAAATTTCGATAATCTATAAAAGAT
ATCGATATATTTTGAGAGAGAGAGAGAGAGAGAGAGAGAGAGAGAGAGAGAGACCGAGAC
TTCGCTCGCTTCGTTTATACGTGGCGT
>GRLGHDE03F4AQD
ACATATAGTTCAAAAAATATTGTCATAACAATATCAGTCAGACCGAACAATTGTTTAATT
ATGTGTCAGAGAGATATGTAGAGAGAGAGAGAGAGAGAGAGAGAGAGAGAGACAAGAGAG
AGTCTTTAGTCTACTGAACACGTAGCTATTGAGGTAGTAACAGTACTTCGCTCGCTCGTT
ATACGT
>GRLGHDE03FR7GO
ACCTGAACACATTGTCTACTGCACATCCATCTATCTATCTATCTATCTATCTATCTATCT
GTCTGTACCTATCTGTATCTATCTGTATCTATTTCTACCTATCTATCTATCAATAATAAG
CTGTCTGTCTGCCTATATATGCCCAACACCAACTCCTTCTTTTGGACTTCGCTCGCTCGT
TTATACGTGGCGT
>GRLGHDE03GD3DP
ACGCAGAGGTGGTACAATCTGCCTTAGCTCATTCGAACAACGTCCATGGAAGAATCTGTA
GAAGAGAGAGAGAGAGAGAGAGAGAGAGAGTGTGCAGCAACATCTCTACGTACAACTTCG
CTCGCTCGTTTATACGTGGCGT
>GRLGHDE03HBS44
TAGATATGGTTAATGGAATCGAAAGAGTGGATTTACTTACGCTGGAGAAATCGGATCTTT
TCGCTCGTCCAAAATTGTTTAATTTTCTGTTGTGAAAGTGCGGTCGATGGCGAAGCAGAA
TTTATTAAAAATGCAAATTTTAGAGAGAAACTGATAACGGAAGAGAGAGAGAGAGAGAGA
GAGAGAGAGAGAGAGAGATAGAAAGAAGGCAATAGCTAGAGAGGAATAAGGATAAGGATA
CGAGGGGAAGATTGATACTTCGC
>GRLGHDE03FLI8V
GCGGAAAAACGAGTGCCTCGAGCAAACGTGCACGGAGGTGGTATAATCTGTCCATGGAAG
TATCTGTAAAAGAGAGAGAGAGAGAGAGAGAGAGAGTGCAGCAACATCTCTACGTACAGC
TAGAGGATGGAGGCTATCAGTGACTTCGCTCGCTCGTTTATACGTGGCGT
>GRLGHDE03GK5XE
ACCCTAGAGGTTCTGCTGATCTGTGAGTGATTGAGTGAGTGAGTGAGTGAGTGAGTGAGT
GAGTGAGTGAGTGAGTGAGTGAGCGAGTGAGTGAGTCTCATATTTAGGCATTTTTCAATT
CACCTACCTCTAAAACCAAAAACTTTGGGATTTTCCTAGGTCGTGAACTTCTAACTGAAA
TTTTTTTTTAATCGCCCTGCATTCTGTAGTACTTCGCTCGCTCGTTTATACGTGGCGT
>GRLGHDE03HIKI2
CGAGCTGGCACCTATTCTATCCAAACTCTTCAAACTCTCTCTCTCTCTCTCTCTCTCTTT
GTGCGTATTTGTCCAACCCGTTACGAGGTTTCCCACCAGAGTTGGTTTCGTTCCTTCGTT
CAAGGCGAGCCACCTCACTAACCTTTTCATTATTCCCATCTACGGACACTGGCGAATCCA
GTGAAAAAGAAAGGTACTTCGCTCGCTCGTTTTACGTGGCGT
>GRLGHDE03G45Z1
ACCTTGCGGAGGTAATTTCATGAAAACAATTTGCAAATTTTATTCCTCCTTTTTTCGCAC
TTTTACACACAAATTTCGACTGCGATGCTAAATCTCGAGGCATCTTGAACGTTGGCCGTA
AACTGTAAAGGAATCTGTGTTTTGGCTTACATAAACGTTGAAATACAGAGCACAATCGAA
TTATTCAATATAACTCAACTCGAATTTAGGATTTGCACTTTTATACCGAGAGAGAGAGAG
AGAGAGAGAGAGAGGAGAGAGAGAGAGAGAGAGAGAGAGAGAGAGAGAGAGAGTACGTCG
TCGTCGTCCGTACGTCCGTCGTCGTCCGTCGTTACGTTACGTACGGTTCGGTCGGTCGGG
TCGGT
>GRLGHDE03HG2NJ
ACAATCAGCCTCAGCTCATTCGAACAATGTCCATGGAAGTATCTGTAGAAGAGAGAGAGA
GAGAGAGAGAGAGAGAGAGAGAGACAGACAGACAGACAGACAGACAGACAGACAGACAGA
CAGAGTGGAGTAATAATGCAGTACTTCGCTCGCTCGTTA
>GRLGHDE03FWRSD
ACATATGCATGAATATGCATATGTATACAAATCAGCACCACTCGAGGACGGCAACAATAG
ATTCATATACACACACACACACACACACACACACACACACACATACGTATTTCTGGTGAA
AGAAATTAACTGATGTAGAGGAGGGTTGAACTACTTCGCTCGCTTCGTTTATACGTGGCG
T
>GRLGHDE03GO0H3
ACGCGTACCACAATTTGAGAACCGCTTGGCTAGGCAATATCCTAAGAACGATGCTTTCGA
TGCATATATATACACACCCATACGCACTACCATAAACACACACACGCGCACACATGTAAG
GAACATGAATTTATGACACACACACACACACACACACACCCACAGGTGATATATTCGAAT
GACCGACATAATGATTCTCCCGAACAAAAAATAAATTGCCTAAATGTCGATCACTTTTTT
AAAAGATGGCAAAGTAGCCCACCGTACTTCGCTCGCTCGTTTATACGTGGCGT
>GRLGHDE03GHGQU
CACACACACCTCTGTAGTTTCGAGGAGCTGCTGTAGATTCACTCACACACACACACACAC
ACACACACCTCTGTAGTTTCCAGCCACGTTTCATTTGCTAGTTTTTCAAGTCCTCTATTC
TTTCTCAATCATAGCTGGTCCGCAGGCCTTAGCAGGTTATGGGCTGTCTTTATGCCCACG
CTTCTGACTATTACACACACCCACACACACACACAAAAATTGGAAGTCAATTTTTTGACA
ATTTTTTGCAGTACTTCGCTCGCTCGTTTATACGTGGCGT
>GRLGHDE03GGVA0
ACCCACGTACATGCAAAATATAAATTATTTTTACACAAAGATTGTAAAAATCATTACCAA
AGAAGGAAAATGAAGTAATTATGTTAGTGATGTTGGAATTTTACAGTCAAAGGTCGCTTC
AGTAATACAGCAATATTCTTTTATAAGTATGATACAAGCTGCGTTCGGGTGGATCACCTG
TTCTTGTAAATTGAAGAAGCAGATGGCCGGCAAATGACAACATTCTTGCAAGCTGGGTTC
AGCTATATTTATGTACTTAATATTATATTCTCCTGTCTTATTCCTTGCTATCTAGAAGTA
TCTACCTCTCTCTCTCTCTCTCTCTCTCTACTTCCTTCCTTCTACTTCCGTACGAACGTT
CCCTTTTCCCCTACCTTAGTAATACGTACCGTTCCGTCCGTCCGTCCTTTACGTTTAACG
TTACGGTCGGTCGGTTCGGGTCGGTCCGTTCCT
>GRLGHDE03GYPF3
AGTTCCAGGGCAGCTAGGATCCGTAGGGGCGCAACTCCCTAAATGCAATCTACCAGGAGA
CCTCAAATGAAATCTCCTGTCAAATTACACTCCTTACGGAGAGAGAGAGAGAGAGAGAGA
GAGCAGCAACATCTTTACATACAGCAAGAGGAGGGAATCTATCAGTGAGGACAGGAGTAT
CAATAAGTCTAATAAATCTCCTCTGGGCAGAGTCCAGACGGTTAAGTGCCACTTAACTGC
AGCCAGCCCACAAGTGGAAAATATTCCATCTGGAGCGAATATGACTCTTGTATATACTTA
GAAGTACTTCGCTCGCTCGTTATACGTGGCGT
>GRLGHDE03GH4J5
ACCCACCGGGTGCTGAAACGGTAGGTTGGAAAGGAGGTAGTTTGAAATAATTTTTATCCC
CATAAAAATGGTTTAATTCTCTGATGTATATTTTAGAGAGAATCATGCACATGACCAAAA
GAGAGAGAGAGAGAGAGAGAGAGAGATAGAGGATACTTAAATAGAAGAGAGAAAGGGTAA
AAGTAGACGAAGCCAATAAATGAAAAGTTATACTTTAATAACACGGCGTCCTGAGCCAAG
ATAATACCGATT
>GRLGHDE03GUX83
ACGGAGTGGTGTGTGAAATCTTCTATTCCTTATTTCATACACTCTCTCTCTCTCTCTCTC
TCTCTTTCTCTCCACTCTCTTCCGCAATTCGTTCTGCCTGGAACTACTTCGCTCGCTCGT
TTATACGTGGCGT
>GRLGHDE03GTII7
TATTCTTTTCATTTCGAAATTCAGAGACTTCCAATCTTTAGGGAATAAAAGAGAGAGAGA
GAGAGAGAGAGAGAGAGAGAGAGTACCTTCTTCTTGATGCCTCTGAGTCTTCTATAAATA
GATAGACATCCTAATCTTCATTACGTCATTATTTTATAAGTCTTTCTCCGAGAGTACTTC
GCTCGCTT
>GRLGHDE03HB89D
ACACAATGTATACACATATATTATACATAGTAAAGGCCAAAGTTGCCTAATAACTGATAT
TTTACATTAGGTAAACATCAGCAACAAAGTCATTTAGGGACTTGCAATTACTTTTAATAG
ACGGGCGAACGAGCTATACTCAAGGTGGAAGCTTACTCTAACTCGAGAGAGAGAGAGAGA
GAGAGAGAGTGAGTGAGAGAGnGTGCGTGTGCGTGTGTGTGTGTGTGTGTTTGTGGTGGG
TAGGTAGTAGGCGTGACG
>GRLGHDE03G50JA
AGTATATTGACAAATTGTTGAATGTGGATGGCACATTATGCTTGAATGGGGTTCTCCTCT
TAGTGGAAAGTTCCGTAATTGATGAAAGAGAAAGATAGAGAGAGAGAGAGAGAGAGAGAG
AGAGAGAGTGAGAGACGACCGAGTATATACAGTAGAAGAAGTAGTTAGTTAAAGG
>GRLGHDE03F31FO
ACAGAAGGAAGAAAAAGCTGGTGAAAAGATTAGTGAAAGTAAGAAGAAAGTAGATGAGGA
TTTTGGTGCAAGAATGTCAAGAAACTTTAAGGAGAGTAAAAAGCTATTTTGGAGGATGTG
TAAAGAGAGCATGTCAGATGCGGAGAAACTGGAAACCAGAAGAGAAGTGACAGAAAGTAT
AGAAGTAAAGGAAAGATGGAGTTTGTATTTGACAAATTGTCGAATGTGGATGAAAATAGA
GATGCAGTAGTGACAGTGTTAGGCAGAGCTGGAAGCAAAAGTTGTAGATAGATAGATAGA
TAGATAGATAGATAGATAGAAAGATAGATAGATAGATAGATAGATAGATAGATAGAAAGA
CTTCGCTCGCTCGTTTATACGTGGCGT
>GRLGHDE03GPKEN
ATGGGGGTTGCTGGCAGACTTTCTGACTGTGACTACTGGAGAGATGACAAGATCTGTTTG
GGTCAATCCTCTCCAGTATAAACTAAAGCAAGTTTAACAACAACAACAACAACAACAACA
ACAACCGCTCTGCTAGTTATTCTTTTTGTCGCGGTGCAGTACATAGGAGCGGTATTGTAA
CTGTCTCTGGCCGTCATTTTGAGTATGGCTGCAGAATTCGGGCCTCTCTCCAGACTTCGC
TCGCTCGTTTATACGTGGCGT
>GRLGHDE03G73TT
ACTGTAAAGTTGAGACAAAATGAACTTTAAAAACTAACTGTCCTTGATTTAAGTGGAGAG
CAGCATTTTAGCGAAGTAACTAAATAAGAACATAAGAACATAAGAATAAGAGCCCTGCAA
AGACCTCAAGATCCATACGTGGCAGAACCCATGTACCTCATCATTTCTTAGAAATGATAA
ATAAAGTAATAGTAATCATTTAATCGTATTGCAACAGTTAATTCCTATACCGTCTCTCCA
CCACTTCTCTCTCTCTCTCTCTCTCTCTCTCACTTCGTCTCGCTCATCTACACTCTACTC
TTACTCTCTCTTTCTTCTTGCTACTCACTCATTCAATGTCTCTTTCACTCACACACACTC
TTTCTCTCTCTCTCTACTTCGCTCGCTCGTTT
>GRLGHDE03G1YG7
GTAATCTACAGAGCTAAACAGTACTTCACAGAGAGAGAGAGAGAGAGAGAGAGAGAGAAG
AACAGACAGACAGACAGACAGACAGAACAAAGAGGCAGAACAAAGTGACATAGAGAGAGA
CAGAGACAGAGACAGAGACAGACAG
>GRLGHDE03G0JZR
ACATAACTGTGGCAGTGATGGATTAGCTTTCGCACAGGAGCTAAAATTATTAACCGGAAA
CATTTTAGATTACTAATATATACTAGAAATTAAGGATATAACGAGAGAGAGAGACAGAGA
GAGAGAGAGAGAGAGAGAGAGAGAGAGAGAGAGATGTATGATGTTGTAACGTTGGCTGAA
C
>GRLGHDE03GYAI8
ACACCGCCACCTTACTCCGACGGAAATGATTTGAACGCACCTGCCGTCATAAACACGACT
TCCCAGGAGGACTTGAACAAACCAGTCGTCACACACACACACACACACACATACACATAC
ACACACACACACACACACACACATAACATTAAACTGTCTCTTCTCTGATCTTTGTTTCAG
AAGCATTCTTCAAGGGTATTCAGTCTGATTTTGTGTTAACTAAAACACCATATACATCCC
GGTACGCCnGCATCTGTAGAGAGCTGAATGGAGTAAGAGTTTCCCA
>GRLGHDE03F4VDU
CATTCCTGACCCAGAAAGACAGTTGAAACCTGGAATTGTTAAGGTAAGTTGATTCACTTT
TCTCCTTAGTTTGGTGAAGATTCATGGACATATAGCTTTGCCCCCCCAATACTTCTTTCA
GAGAGAGAGAGAGAGAGAGAGAGAGAGAGAGAGAGAGAAGAGTAGGAAAGAGAGCCTGTC
TGACGAAAGAAGAGATAATA
>GRLGHDE03FPT5I
GGTACAATCTGCCTCAGCTCATTCGAACAACGTCCATGGAAGTATGTGTAGAAGAGAGAC
AGAGAGAGAGAGAGAGAGAGAGAGAGTGTGCAGCAATATCTCTACGTACAGCATGAGGAG
GGAGGCTATCAGTGAGGGTAGGATTAATAATAAGAGGTCAGAGATCAGTATGCATGCACG
GCATATTACTTTATATATAAAGATGAGAAGAAGAGAGAGGAATAGAGAGAGAGAAAGAGA
GAGAGAGAGAGAGTAGCG
>GRLGHDE03GSPME
TATTCCGAAACTTTTAAATCCTTTTGTAACTGAAAATAAAGTTTTCGTTTTGCGTATCTC
AAATAAGACTCAAATTATCCAGCTGCATTAACGAAGAGAGAGAGAGAGAGAGAGAGAGAG
AGAGATCAGAGAGAGATTCTTCATTCGTCAAAGAGAATTTAAACTACTCTTTCACTGAAA
GAGATAAAAAGCGATATCAAGCGTTTATAGGAAAAATGATACTTCGCTCGCTCGTTTATA
CGTGGCGT
>GRLGHDE03F59SJ
GGTACAATCTGCCTCAGCTCATTCGAACAACCTCCATGGAAGTATCTGTAGAAGAGAGAG
AGCAAGAAAGAGAGAGAGAGAGAGAGAGAGAGAGTGTGCAGCAACTATTTCTACGTACAG
TGAGAGGAGGGAGGCTATCAGTGAAGGCAGGATTATCATTAAGT
>GRLGHDE03F1GKQ
AGTTCCGGGACAGCTAGGATCCGTAGGGGCGCAACTTCCTAAATGCAATCTACCAGGAGA
CCTTAAAAGAAATCTACTGTCAAATTACACTCCTTACGGAGAATTACACTCCTTTCTAAG
TAAATTACACTCATAACGGAGTGAGAGAGACAGACAGACAGACAGACAGACAGACAGACA
GACATACAGAGAAATAGGGAACGAGGAAAAGACATGCATTGAAGGTTTATATACATAACT
ACTGCAAATGCAAAAAAATAAATTAATATAAATACCAAGTTACTACCTTTGTTACTTCG
>GRLGHDE03F1T3U
AGGAGATTAACAGTATAGGCTACCTACACAAGATATTACATATAGACCCAAATAGCATAA
AGCCCAGAATAGGGCCTAAATATCGTAGCAAAAAATCTGCTACAAATAAACTTGGTTCAT
CGAAGTCCGTAAATGAGAATTAGATTTCCTCTTCGAAATCGATCGAGATCTGCCTGTGTG
TGTGTGTGTGTGTGTGTGTACTTCGCTCGCTTCGTTTATACGTGGCGT
>GRLGHDE03GX8RF
ACCGTTGAGTGCCTTGAATAAATGTTGTTAGTGCAGCACAATTTGTTTTAGATCATTTGA
GCAATGACTGGAAGTATCGGTGAAATCGGACAAGTTCTTAAACATCTTTTCGTATATACA
GAGAGAGAGAGAGAGAGAGAGAGAGAGAGAGAGAGCGAGAGAGGTAGAAGGAAGGGACGT
ATACATACG
>GRLGHDE03HDSF1
CATTCAACGAGATGTAATTTGATCATTTATTACAATCATCCAGTGGCTAATAAACTTAAT
CATACACACACACACACACACACACACACACACACACACTTAGGTTCTACAGCATTGAGT
ATAAAGTTAAATATTATGGTACGGAAAGTAGGCAGTGACG
>GRLGHDE03GXDOE
ACAATTAAAAGTGGAAACTTACTTAAAATATGTCTTTGGTTGGATACTGGTTAGATATTA
TCAGTCATGTATAGAAAAGGTGTTAATACTTCACATTACTATTTCTATGTTACTTGTATT
ATACATAAAAAATTGTTTTGTACAGTATTACTGTACAGACAGATAGGGACGGACGGACGG
ACAGACGGACAGACAGACAGACAGATAGACAGACAGATAGATAGATAGATAGATAGATAG
ATAGATAGATAGATAGACATACTACATACAACTAATAATCCATCTCAAATCTTCGCTAAA
GTTGTCAATTGGCTAGTTTGTTCTTTATACTGTCTCTGATTTATATCCATCAAGGTTAAT
TTAC
>GRLGHDE03GIDUX
TTTTCACTGGAAAATCAGCCTTGGTTCAGTCACAATTTTACACATTTCTCTAGACATTTA
GCACAAGGCTACTATTTTATTTTCTTTCTTTCTTTCTTTCTTTCTTTCTTTCTTTCTTTC
CTTCCTTCCTTCAGCTGAGAAAAGTTTGTTATTTGGGGTCAAAGGGAATGCAAGACAGGT
GCCGATCTTTTTCAAAATGTGACTGTTTGAGAGACATAATTTCTTTTGCCTGCATTTTCA
GTTTAAAGGTGAGGAAATTAATGACAGAAGAAAACAGAACCACTTCGCTCGCTCGTTTAT
ACGTGGCGT
>GRLGHDE03FNZUQ
ACGTCAATTCAGCTGCATTTGTTTTGACTGTATACATATGATACTGTCACAAATTAGTAA
TATTAAATTTCCTTTATATACAAATGTTTTTCTTTGCAGATTATACCATTCTATACACAC
ACACACACACACACTCTCTCTCTCTCTCTCTCTCTCTCTGTCTCTCTGCATGTCTCTGTC
TCCCTCTCTCTCTTATGCACGTTGGGTCTCGTAACACAAAGCAAGTATACTCTTATGGGT
ACTGAGCTCGCAATTACTACTAAAGAG
>GRLGHDE03HFFK4
TGTTCGGATGAGCTTAGGCAGATTGTACCTTGAGATATAAAAATGAGTTGCAGAAAGTCA
TGTGAGTATGCCTGATTATCAGTATACCACAAATATTATCAGCCTTTCTAGAAGGTAGAA
GGAAAGAGATTATGTACAGAGAGAAAGCGAAATGGGGTGCTAAAAAGAGAGGTAGAGAGA
GAGAGAGAGAGAGAGAGAGAGAGAGACGAATAAAATAGGCTACCAAAGAATAGAAGGACA
GAAGAC
>GRLGHDE03G4545
ACCTTTCAAAAACGAGGTCCATTTCTGGGGCAAACGCATATTAGGGCTAAGCGAGCTAAT
ATAAGTTTCAATATTCTGTTATTTATAAATGGTACTCGCCATCTTGATGCCTGCGTAGTA
ATCATCTTTCAGTTTACACATGTATATGAACACACTTACATATACATACAGGCCAGCACT
TATACACACACACACACACACACACACAGAGACAGACACACACGCTATCAACAAAAATGT
TAAATAAGCCCGGAGACATTACACACCCCTATCTCAGGCCTACCTTTACAGGAAACCATC
TATCTCTCTCTCTATTCACTCTAACACTTGCTCTACACCCACAATAGAACTTTAGCACTG
TCCTTTAGTAGACTTCGCTCGCTCGTTTATACGTGGCGT
>GRLGHDE03GJNG4
ACAACTTTAATGGGCCAAGTCCGTATTTGAAGAGGTAGTGGGAATTATACAGTACATTAT
GTACTACATTTGAGAGAGAGAGAGAGAGAGAGAGAGTAGTTGTTAAGTCTGACAACGAGG
GGAAGTACTTCGCTCGCTTCG
>GRLGHDE03GWO6C
ACTGGAACGAAAATATAGCCTATTAATGGAATACATGTTAAATCGGCTTGCCATAAGAAC
AGCATTGCAGAGAGCAGCCTATCTATCTATCTATCTATCTATCTATCTATCTATCTATCT
ATCTATCTATCTATCTATCTATCTATCTATCCATCTATCCATCTATCCATCTATCCATCC
ATCCATCCATCCATCCTATGTTTGTTTCAGTTAAGTGTTTAATCTGTTTGTAGTTCAAAG
TCTACAGGTCCACTTCCTTCCTTCCTTCCTTCTTCTATATTACTCTGCTGTACTTCGCTC
GCTCGTTTATACGTGGCGT
>GRLGHDE03FVC4F
ACATAAAATTATCATTGCATAAATTAATTAAGTAATTGTGTAATCTAAAACTGACTTCTG
TTTGTTTATTATATGTATTCTGTGACACTGGAATTAGTTAATGACATTCCTCACTTTCAT
TCAAATGAACGTTCTATAATTCATGTTTTTTCCGAATTGTAAAAAGCAAGGCAGAATGAC
CCCAGATTTGCCTATTAATTATTTTTTGCAAATATAGCTTCTTTCATCAATTAAAACTAC
nCTAAATTTCTGTTATATTTTATTGACCGTACTTACTGAATGTCTATGTTTTGAGATACT
GGAGTAACTTTCTTTTGTCTGTCTGACTGTGTGTGTGTGTGTGTGTGTGTGTGTGCGTGT
TGTTTGTTCGTGTAGTCGGTGACAACTGTCGAACGATTGATCTGTAATTACTTCGCTCGC
>GRLGHDE03GAWZQ
ACCTCCCTGGTCGGTCACTACGTATGACCTACTACCTAGTTGTTTAACTATGTTATTTAC
TAAGTCACAACTAACACTAACACAAGGGACATTCACTCAACTTACGCCAATACACTACAC
AAACATAACACACACACACACACACACACACACAGATCTAGCTGTACATATTCAGGACGC
AAAATCAAGAATATAAATATCATTTAATTTTCTATTTTTCGTAAACCATATTTGAGTCTT
TCTTTCTAAGTTAGTCTTCCGATTGGCACAAAGTGAGATTTCAATAATTTGAATTACTTC
GCTCGCTCGTTTATACGTGGCGT
>GRLGHDE03G7BWH
ACTTCACAGATGAACAACTGCTAATAATCTACAAGAGTCACATCCGATCCCAGATGGAAT
ACTGTTCTCACTTGTGGGGCTAGCTGCAGTGTGTGTGTGTGTGTGTGTGTGTGTGTGTAG
TTGGTTGGTAGTCGTAGGTCATGTAC
>GRLGHDE03FXM7S
ACCTCAAGCAAACGTGCGCAGAGGTGGTACAATTTGCCTCAGCTCATTAGAACAATGTCC
ATGGAAGTATCTGTAGAAGAGAGAGAGAGAGAGAGAGAGAGAGTGCAGACAACATATCTA
CGTACAGAGAGAGGAGGGAGGCTATCAGTGAGGGCAGGATTAT
>GRLGHDE03G9TZA
ACATTACAAACAGCTGTTCATCAGACTCAGAAGCTACAGAGAAACCAAGGAGAAAGGGCA
CAGCCTTAACTCACAGCCCAATACGGTTCACTGGATATATGTGTGTGTGTGTGTGTGTGT
GTGTGTGTGTGTGAGTGTGAATGTTCACATTGGTGTGCGTGTCGTTCCTTTTGTCTGCAT
ATAAAACGCAAATTTCACCCTCAGAACACAGCTGTTTGGGTACTTCGCTCGCTCGTTTAT
ACGTGGCGT
>GRLGHDE03GFKXY
TATTCTCTGATAAATGGAAAAGGAAGCAGGTGATCGAAGTAAAAAAAGGTTTTCCCTTTT
CAGCTCCTTGAACCGCCTTAATAGAATCCTTAGTGAGAAACATTACACCGTTGGTCGCAG
TATCTTTCTAAAAAGAAATAATTTATCGATTTTAGCATAATAGAAGGAGGAAGGAAGTTA
TCCTAGAAGGAGAGAGAGAGAGAGAGAGAGAGAGAGAGAGAGAGAGATAGGAAGTGGGTG
ATAATACGAGAGAGTGTTAATTAGATACTAGAAGAGAGAGAGTGGTGA
>GRLGHDE03FVNNK
CATTCCGCCGCCGCAGCTCTACTACTGATGAAATTTGTCCAATGCAGTGATGGAATAATT
ACTCTTCAAAATTACTTCTTTGGAAATTCCATCCTTCATATGGATGTTTTAATTCCCCAC
AATTGAATTGCTTCCATTTAAATTTCTATGAAGGATAGGTTGACCGTGAAATGACGGAAT
ATAGAATGACAGTGATATAACATGGAAAAAACAGAAGATTTGAGAAAAGAGAACAAATAA
TGATGGAATTAGATAAAAAAGGTAGAGAGAGAGAGAGAGAGAGAGAGACTTAGTATAACT
AAATTTAGGTTGGGTACGTAGCTCATATTAAGTTTAGGGTAAGTTAGT
>GRLGHDE03GKT4K
TGCCTTTACCAGGATTCGAACTGAACTCTCTGGAAACTGCACTTTGTCGCAAGGCCAGCT
CTCTACCGTTCCGCCGCAGCAGCTCAATTAGGATCCAATAGTCTCTTCATTTAGGATTGA
GAAGACTTTTCCCAATTTAAGGTATATAATAGTGCGGTGTGATGCAGCAGAGGGAGAGAG
AGAGAGAGAGAGAGAGAGAGAGAGAATTAAATAATTGGAGAATATTGGCCCAATTCAGGA
GTACTTCGCTCGCTCGTTTATACGTGGCGT
>GRLGHDE03GJI9E
ACTCCAGTACAAGGACAAGTTGCCTTGTGGTATGTCCTCTCGTCTTGTTTATTTATTTAA
TTATCCTAAATGCAATTCACTCGATCCCACTCTTCCTTTCTCTCTCTCTCTGTCTGTCTC
TGTCTGTCTGTCTGTCTGTCTGTCTGTCTGTCTGTCTGTCTGTCTGTCTGTCTCTCTCTT
TCATATATCATAAGTTGATGGAATAAGTATTTAATTTGTATTTGCTAGAAAGATCGGATT
CTTAAACTTTATAATCATTGAATCATGAGAATTACTTCGCTCGCTCGTTTATACGTGGCG
T
>GRLGHDE03GO6OM
CCCCCCTCCCAATAATAACAGTAAATTGCCTTCTTGGAGGCAGTCCTTACTTAGGCATAA
TTAGGAAATCAATGTTAGACAAAGGAACGGACATGCACTGAGAGAGAGAGAGAGAGAGAG
AGAGAGTAGTAAATGATGATGGCGGGTGTGGTGGATGACTGTGACATAC
>GRLGHDE03G1H7I
ACTTCTCTGACATAATTTGCAGATAAGCAACTGATCGCGTTTGTGTAACAATGTTTGTCT
ATTGGAGCTACAGAAAAATGACAAATAGAACGTAATCGCAACTACAGTTGTTTTAAATAT
ACTTTTACCGGTTGATCCCATTTAAATTCCAAATATTCCTTAAATCAAAGTCAAATTAAC
TTTAAGCCAAATTTCATCATTCGAGCACAAAGGGAAATACAAACATACCCCTAGACCTAG
AGCTTTCAATAGTGAGTGAGTGAGTGAGTGAGTGAGTGAGTGAGTGAGTGAGTGAGTGAG
TGAGTGAGTGAGTTAGTCAGCCGGTCAGTCAGTCTCATAATTAGACGTTTTTTAATTCGC
CTATCTACGAAAACAATGATATAGAAATTTGTAACTCGGGTGTTTTCTAGGCTAGTGTAC
TTCTACATAGAAAAAAATTTCATCTCTCTAGTGTTCTT
>GRLGHDE03G2MFB
ATAAGTCCGTTAAAAAAATTTATCCTTGAAAGATCCAAAAATTTCAAATTTCTATCTTTT
AGTTTTAGTGATAGGCAAACTGAAATATGCCTAAATGTGAGACTGACTGCTCACTCACTC
ACTCACTCACTCACTCACTCACTCACTCACTCACTCACTCACTCACTAGCTCACTCACTC
ACTCACTCACTCACTCACTCACCATCAAAACCTCTAGGGTACTTCGCTCGCTCG
>GRLGHDE03G4ONM
CATTCATTTATACCATGATATCGTCAGTTTATTGGATGAAATTTGCACCAATAGACTCTC
TCTCTCTCTCTCTCTCTCTTTGTATTGTGAACAGTTCGCCGAGTGCAGAGACCACCTCCC
ATGCAATTAAGGGGGCATTTATTTATACATATGCCATTCTTACGCCATGGCTCAAACTCT
TTGAGACAAATTTCATAGATTACAAGAAC
>GRLGHDE03GCXNT
GGAAAAACGAGTGCCTCGAGCAAACGTGCGCAGAGGTGGGTGGCACAATCTGCAGCAGAC
TCATCCGAACAACACCCGTGGAAGTATCTGCAGAAGAGAGAGAGAGAGAGAGAGAGAGTG
CAGCAACATATCTACGTACAGCGAGAGGGCGGAGGCTATTAGTGATGGCGGG
>GRLGHDE03FN8OM
TATTCAGTTGGTTATCTAGACAGCAGACTAATCATCATCAGTCATATACTGTAAACATAT
ATGATCTATATGGTAATTCATTAAAACTGTTAATGCAAGATTATCTATCTATCTATCTAT
CTATCTATCTATCTATCTATCCATTAATTATTTATCATCTCTTTGTCTGTCTGTTTATGA
TCTATCCATCCATCTCATATCCATATCCAAGTTTCAAGAAGTAATTTTAGAGAGTAAAAC
AAAGTAGAAACTTAATTAAAATAAACTAACCTTGATCCATTATTCTCCTCTCACTGTTAC
ACAGAGGACAGGA
>GRLGHDE03GTT7M
ATTTCCTCTGGGAGAAGCACTATGAACTCAGAAAACCATACTCACCAGAACAGAACTGCA
TAGGAATACACGCACGCACACACAGGCACATACACACACACACACACACACACACACACA
CACCCCTCAACATCTACAGCTACCTCAGTTCACAGCAATGTGTTAGGAGCCACGCCTGTT
CCCATCTGGTGTTACACTTCCCCTCGGAGGTTTAGATAACCCTCTTTCTAGCCCTT
>GRLGHDE03GXJIM
TATTCAAGCTGGTTATCTAGACAGCAGACTAATCATCATCAGTCATATACTGTAAACATA
TATGATCTATATGGTAATTCATTAAAACTGTTAATGCAAGATTATCTATCTATCTATCTA
TCTATCTATCTATCTATCTATCTATCTATCTATCTATCTATCTATCTATCTATCTATCTA
TCTATCTCTCTATCTCTCTATCTTTACTATTCTAAAATTCTCTCCCTCTGTCACTTCTCT
ACCATTTTCCAGTTTCACTGCCTCTGACATGTCTCTCTTTACAATTCCTCTTATTTTAAC
ATCCTTCC
>GRLGHDE03HEA1Q
CATTCTCAAAATATAAAGCATTATTTAAAAATAAAAATTAATAAAGTTACATTCATCACA
TCAATTTTTATGTCGCCGTGTGATAAGAATAATATTGATTTGTTCACTATTGCTAACTTC
GGGTGAATGCAAATTTATTGTTGTTGTTGTTGTTGTTGTTGTTGTTGTTGTTGTTGTTGT
TGTTGTTGTTGTTGTTGTTGTTGTTGTTGTTGTTGTTGTTGTTGTTGTTGTTGTTGTTGT
TGTTGTTGTTGTCGTCGTCACTTCGCTCGTCTCGTTTA
>GRLGHDE03GODN1
CTTTCAAGCATCTGAGAAAGAGAAAGAGAGCACCTTGAAGATTCACTTAGAGAGAGCGAG
AGAGCGAGAGAGAGAGAGAGAGAGAGAGAGAGAGAGAGACATCACGCCTCAGAGTAGTGG
TCTTAGTAGGTAC
>GRLGHDE03HDL57
ACTGGCATTGAAGAATTTTGAGGTATCTGGCACTTAGCGCCCATTCGTAATTAACAAATG
TATTAAAGTAATTAGGATTATATAATAAAATCGAATGTATATTATACATTAATAAATAAG
AGTCACTAAATTATATTATATTATGCTTATGTGGTTCATTGAATTGGGAAAGCGGAATAA
ATAATTATTCACAACTTTAGTTGTTGTTGTTAAACGTGCTATAGTTGTTGTTGTTGTTGT
TGTTGTTGTTGTTGTTAAACTTTAGTTTATACTAAAAATGGTTACTACCGGCGAAGATAC
AATTGCCGTATACAATTACCGGCGCATATAAATTTACCGGCGGAGACTTCGCTCGCTCGT
TTATACGTGG
>GRLGHDE03HJF2G
GAGCGAAGTACAGACCACCTCTGATTTGTCAGCAAATTTCTCCAAAGCACAACAACAAAA
AAGCAACATGTCAGAGCTGTGGCCTTGTGGTTGGACATGTGCTATCCATCCATCTGTCCA
TTCGTCTATCTATCTATCTATCTATCTATCTATCTATCTATCTATCAAGATATAAAAAAC
ATTACTGTCAGCTGAGCACATTCCCTCATCCCTATTCCAAACAGCACCTACTCCTCAGCC
TACGAGTAACCACTGTCCTTTTGCCACCGCAGATTGGTGTCGTCTGTTGTAGAACTTGAC
CTAATGTAACCACATGCTATGGATGCATCCTTTGTA
>GRLGHDE03F10RN
CTTTCGTCACAGTTTGCTAACTCAGTGTTTTACATTTGTTCTTTGGTGGAGGCTTATAGG
CCTATGCCTGTTTCGTTCATTTGGATGCAGCTTTACATACTAGCATGTAGCTAGTTACAA
ATCAATAGCATTGCTATAGTTTTTGTTTTGCAACGATTAAATCTGGGTTCGAAACTCGGC
GTACTTTTGACCCCCTTGTAATTTTCTATCTATTTTGGTTTTCGAGATAGGCGATTTAAA
AATTGCCTAACTTTTAGGCTCACTCACTCACTCACTCACTCACTCACTCACTCACTCACT
CACTTACTCACTCACTTATACCGTTCGTCGACTCCCGTAAATTAACTCGATGAAGAATAC
AATTGTTTTCTTTTCGATGTAGAGACATTTTTTTTCCCCAAAAGnCTTTAAATTTCCGAT
TTAAATTCTCAAAAATCACGTCAAGGCTCGATACTTCGCTCGCTCGTTTATACGTGGCGT
>GRLGHDE03GU3DD
TATCCATGTTATGGGTCACGCAGCAAGGTAAACCCGACTGCATTAACACCTTTTCCGTTA
TTCCATTTTAGTTTATTTGCATGCTTCATATACGTTCCAAATTTCGGGTATAAGTTAGGA
ACTTAAAAAGAAGTCCTAGTATCTTAAACTGAGTTGGCTCTGGATGCTGTCCTCTACCCA
GTAATGTAGGGAGTGTAAAATCTCATTTGCCCATTCTTATCAAAGCTATGAGTAAACGCT
GTCTCGGAAGCGAGTATTGTCTGCATCTTAGAATGACATGCGAAACTGTTTCTACCTCCC
CGCAATTTATACAATTTATCCATCCATCCATCCATCCATCCATCCATCCATCCATCCATC
CATCCATCCATATATCTGAATGTTTCGTTGGGTCCTAGTAAATGTGGACACTCTT
>GRLGHDE03G9F4U
ATTTCAACTTTCAACTATCATTTAATAACGAAAGAAACTTTATATAGGCTATTGGGAAAT
TTATGTGGGGAAACCGTTTTTAGGGGCTATAATACAAGAGAGAGGGAGAGAGAGAGAGAG
AGAGAGAGAGATAGAGAGAGTTAGGAAATATGATTGATTAATGAGAGAAGATCTCGAGGT
CAAGATAAGAATAGAGAGAGAGAGAAGGGAGAGATAGATATATAGAGAGAGAAGAGAGAG
AGAGAGAG
>GRLGHDE03F5W5F
CGAGCGAGCGAAGTACATCAATAAAGCCTTGTGGTTTACATACACCATACCCTAGTGAAT
GGATGGATGGATGGATGGATGGATGGATGGATGGATGGATGGGGTTGTCTGAAGATGATG
CTAGAAGATACATACATACACACATACATACATACATACATACATACATACATGCCTGTC
TCTCTCTATATATATACATATATATATATATACACGACATTATCCTATGTATGTATGTAT
GTATGTATGTATGTATGTATATATGTATGCATGC
>GRLGHDE03FW7JS
CATTCGAATATTACACATTCTGAAGTGTTGTTAGTATCAGTGGACTACTATACTTGCGAT
ATTAACTATATACAATAACTGAGAGAGGAGGAGAGCATGATAGAGAGAGAGAGAGAGAGA
GAGAGAGAGATAAAGACGAACGAGAAACGAGCGAGACGAAGTAATTACAAGTACTCTCTT
CTTTCTCTTTCACACATACACGCATACATAAACACACATACATACATACACACACCCTCA
CACATACA
>GRLGHDE03HDCCS
CTTTCATATTGCTTACGGGGAACAAAGGCGTTAAGTCTTGCATAAATTCATCTAGATTTT
AAGTTAATTCTTTGCGAACCTTTCAACCGAATAAAATATAGTTTGTTTATCCGTGACAGC
AGTTTATTATTATTTTATTTATACGTAATTTAGAAGATTGCAACAAAAATAACTGCGTTT
ACATAAAATAGTTAGATTAATAAAAACTTTTTTTACTATAAAGACATTGAAATTATAAGG
AGTACTTTTGCTAAAAGATTTATGTTCCTGTCGTGATAGGCAGACAGACCGACAGATAGA
CAGACAGACAGACAGACAGACAGACAGACAGACAGACAGACAGACCAGACAGACAGACCC
ATGCAACGATTAAATAATAATATTATT
>GRLGHDE03FPZSA
ACCCTAAAAGCTTTGAGGTAATTCCAACTCTCTACCCCCATTTACAGGCTCCGAGAGGGA
AACTCACGATTTTGAGATTTTTCCCTTTGGTTGTAGGCTAAACCCTACCTATATGCTAAA
TTTAATCATTCTAGCATCACTAGAAGTACCCTATATGTTTTGATGAACTTCGAGTGAGTG
AGTGAGTGAGTGAGTGAGTGAGTGAGTGAGTGAGTGAGTGAGTGAGCAGTCAGTCTCACA
TTTAGGCATATTTCAGTTTGCCTATCACTAAAACTAAAAGATAGAAATTTGAAATTTTGG
ATCTTTCAAGGTATAAATTTTTTAACGGACTTATACTTCGTCTCG
>GRLGHDE03G13LL
GGAGAAAAAGTTATTGCGCTTTTGGAAGATTAAATTGAGGAGACAATGAAGGTTAAGGTG
TCATTTGAGAGAAAGAGAGAGAGAGAGAGAGAGAGAGAGACTTCGCTCGCTCGACTTCGC
TCGCTCGACTTCGCTCGCTACGACTTCGCTCGCTCGTTTAAAGCAGCGTCGGAATGGGTT
AAGGCCATCACAGTAATAA
>GRLGHDE03FYSDC
AGCGAGGAAGTGAGTATGCGAGTTAGTAAGGAAGTAAGTAAGTAAGTAAGTAAGTAAGTA
AGTAAGTGAGTGATGAGTGAGTGAGTAAGTGAGTGAGTGAGTGAGTGAGTGAGTGAATAA
GTCAGTCTCATAATTAGGCATTTTGAATTCGCCTATCTCGAAAACTAAAAGAGATAGATA
TTTGTAACGCGGGGCTCTTTCTAGAATCGCGAACCCGTAAAAGATTTGATAACCGCACTG
CAGTTATAAAGTACGCCGAGTTGCTTCGAGAAAAGGGTATATGCAGAGAATTTGGACGTA
TATGCTTTTATATACTACTTAGAAGAACCTTCCCCCATATAGTTATCGTTACTTCGCTCG
CTCGTTTATACGTGGCGT
>GRLGHDE03G7RSE
ACCCTAGAAGATTTGGGCAATTTCAACCGCCCCATCCCCATTTTCATGCTCCTAGAGGAA
AATTCACGATTTTGAGATTTTTTCCTTTGGTTGCATGCTAAACCCTACCTATATGCTAAA
TTTCATCATTCTAGAATCGCTAGAAGTACCCTAGACGTTTTGATGATCAGTGAGTGAGTG
AGTGAGTGAGTGAGTGAGTGAGTGAGTGAGTGAGCCTAAAAGTTGGCAATTTTAATCGCT
ATCTCGAAACCAAATAGATAGAAATTACAAGGGGGTCAAAGTACGCCGAGTTTCGAACCC
AGATTTAATCGTTGCAAACAAAACTATAGCAATGCTA
>GRLGHDE03HC5NB
CTTTCGTCACAGTTTGCTAACTCAGTGTTTTACATTTGTTCTTTGGTGGAGGCTTATAGG
CCTATGCCTGTTTCGTTCATTTGGATGCAGCTTTACATACTAGCATGTAGCTAGTTACAA
ATCAATAGCATTGCTATAGTTTTTGTTTGCGATGCAACGATTAAATCTGGGTTCGAAACT
CGGCGTACTTTGACCCCCTTGTAATTTTCTATCTATTTGGTTTTCGAGATAGGCGATTTA
AAAATTGCCTAAATTTTAGGCTCACTCACTCACTCACTCACTCACTCACTCACTCACTCA
CTCACTCACTGAGCATCAAAACCTCTAGGTAGTTCTATTGATGCTAGAACGATGAAATTT
AGCATATAGGTAGTGTTAGCTTACAACCAAATAGGAAAATnCT
>GRLGHDE03GD0JK
CGAGCGAAGTCTCTCACGCACATTGCACTCTGCCAAAAGCTCATACCTCTACTATCCAAT
GCTTCTTTCACACCATCCAACCATCTTTTCCAAAGTCTTCCTCGTCCTCTAACACCATGA
ATTTTCGAGCGGTAAATCCTCTTTGCTAGTCTGTCATTATTCATTCTTTCCAGATGCCCA
TACCATCTTAACACTCCCTGCTGCACTCTTTCTCCCATACTCTTATTTCTCAACCCACCC
TCCTATCCACCTAACCCCTTACTCTTCCTACTATCCATCCATCCATCCATCCATCCATCC
ATCCATCCACCTACCCACCCATCTATCCATTCGTTATTCACTCCTTC
>GRLGHDE03FR92K
ACCCTAGAAGCTTCCGGGTATTATTTATTCTCCACCCCCATTTTACATGTTCCTAGAGGG
AAATTCACGATTTTGAGATTTTCCCCTTTGATTGTATGCTAAACGCAACCTATGTGCTAA
ATTTCATCATTCTATCATCCCTGGAAGTGCCCTAGAGGTTTTGATGATCAATGAGTGAGT
GAGTGAGTGAGTGAGTGAGTGAGTGAGTGAGTGATTGAGTGAGTGAGTGATTGAGTGAGT
ATCACATTTAGGTATTTTTTAAACTTTGGGTATCTTTCTAGACTCGTGAACTTCCACCTA
TAAAATTTCTTTACGCCGCCTAGCATTCTAGCACTATGGAATTACGAGGGGGTACCAAAG
TACGCCGAGTTGACACGAGAAAAGAGT
>GRLGHDE03HCEEQ
ACCCAGTTTTTGAAAATGCTTAGCCTAATATTGCGTTCATAGAGTGAACCTGTCGCTGAT
TGTTCACAGTTTAAAGTCACTTCCATAAATCGCGCAAAAGCCAACACCAAAAAATAGGCA
ACACTCAGAGATAGATAGATAGATAGATAGATAGATAGATAGATAGATAGATAGATAGAT
AGATAGATAGATAGATAGATAGATAGATAGATATGTTTGTTAATGTAATTTATCAAAGTT
ATTATAAAGTGTAATAGTTTCATGTTTGATGAGTGGATGTGAGAGATGTGTCAGAGAGAG
TGAGTTGTCTGTCAGCAATAATGCCCTTGTATCAGC
>GRLGHDE04IH0I7
CTTTCAAGCATCTGAGAAAGAGAAAGAGAGCACCTTGAAGATTCACTTAGAGAGAGCGAG
AGAGCGAGAGAGAGAGAGAGAGAGAGAGAGAGAGAGAGAGACATCACGCCTCAGAGTAGT
GGTCTTAGTAGGTACGTTCCGTAGAT
>GRLGHDE04JQTCF
CTTTCACGCATCATTTACTCTCATACGCTAAGATTGAAAATAATAAGGTGAGAGAGAGAG
AGAGAGAGAGAGAGATCCAAGGAATTACAAGGAATAGAAGACTTCACAGAGACCTTACGA
TACTTCGCTCGCTCGTTTATACGTGGCGT
>GRLGHDE04JVR0M
ATATTATGTTCGTGTCTGAAGAAGGCGAATACAGAGATCAGAGAGGCGTATGAGAGAGAG
AGAGAGAGAGAGAGAGAGAGATAGAGAGAGAGAGAGATAGAGAGAGAGAGAGAGAGAGAC
GTACTTCGCTCGCTCGACTTCGCTCGCTTCGTTTATACGTGGCGT
>GRLGHDE04H8685
ACCTCAAAAGTATACGCACAAAAGAAACATTTAAGCATTTAAAGAATGGATTTTTATAAG
TGTAAGACTCAGCACAGAGAGGGCAAAAAGCCCATAACCTGTCTGGAAAAACCTGTACCT
CGAGCAAACGTACGCAGAGGTGGTACAATCTGCGTCAGCTCATCCGAACAACGCCAGTGG
AAGTATCTGTAGGAAATAGAGAGAGAGAGAGAGAGAGAGAGAGAAAGAGCAGCAACATCT
CTACGTACAGCGAGAGGAGGGAGGCTATGAGTGAGTACTTTCGCTCGC
>GRLGHDE04I1EJ7
AGTTCCAGGGCAGCTAGGATCCGCAGGGGCGCAACTCCCTAAATGCAATCTACCAGGAGA
TCTCAAATGAAATCTCCTGTCAAATTACACTCCTTATGGAGGTCAAATTACTCTCCTTAC
TGATAGATAGATAGATAGATAGATAGATAGATAGATAGATAGATACTTCGCTCGCTCGTT
TAAACGAGCGAGCGAAGTAGAGAGAGAGAGAGAGAGAGAGAGAGAGAGAGAGAGAGAGAG
AGAGAGAGAGAGAGTAGAGAGAGAGAGAGAGTAGAGAGAGAGAGAGAGAG
>GRLGHDE04IRAPA
ACGGCATGCTTTGAAACTCCATGAAGTGGAGGTGGTCGCCGTAGTGACATAACGGTTTGA
TTCAGGGCTCACACACACACACACACACACACACACACACACACACACACCACCCGCCTG
TGTACTTCGCTCGCTCGTTATACGTGGCGT
>GRLGHDE04IUSS6
ACTTCATGAGGCGAATCTGATCCTGTCCAGGAGGCATATGTCTATCCCGTAATGGGATCT
CATCCCATTTTATGGTTGGACTCTCATCCAGGATTCGATTTCAGACTGCTTCGTAGCTCC
TTCCTATATAGAAATGGGGGGAGAGTTATGCTTTTGCGTGCGAAAGAGAGAAGGAGATAC
AGTAGATAGATAGAGAGAGAGAGAGAGAGAGAGAGCTGTGGGTGGTGGATATTTATAACA
GACATAACTAACTATATAGCTGCATAATAGAGGTGAGAGGGGACTTCGCTCGCTCGTTTA
>GRLGHDE04I63BP
CTCGTCAGCTGTTGCTTTGCCAGCCATATTTCTAATCGCAGGCTATTAATTGATCTGCGA
ATGTAATTCTATATAGCTTTGTTACCTTTCTCTCTCTCTCTCTCTCTCTCTCTCTGACCA
TTAACGACCCTCTCACTTCGTATAGCAATACTCTCTCTCCTCTTC
>GRLGHDE04JH3Y1
CAAAAACGTTTGTACACATGCACATGGGACCTATAGCTTTCGGATGCCCTATTTCTTCTT
GAGTGTTTTTGAATTCACGTGTGTGTGTGTGTGTGTGTGTGTTGATTGTTCTTTAAATGC
TCAAATTACATCTCGTTGAATGACTTCGCTCGCTCGTTTATACGTGGCGT
>GRLGHDE04IYMPT
CGAGCGAAGTCCATAAAGTCAGTTTTCCAAAATCCGACGCGGCGGCGTCTTGGAAAGTCA
CTTTCCAGGACTGAATGGCTGGCTGGCTGACTGACTGACTGACTGACTGACTGACTGACT
GACGGACTGACTGACTGACTTCGCTCGCTCGTTTATACGTGGCGT
>GRLGHDE04JF85Q
ACCAGAAAGACAGGAAGCAGAAAGATGAAAACTGAGTGGTGGAATAATGATATTAGTAAA
GCAGTGAAAGAGAAAAAGGTAGCTTTTGAAAGTTGGCTGGAAGATTGAGAGAGAGAGAGA
GAGAGAGAGAGAGACTTCACTAGTTTACAATATAACGAAACCATGTCTTTTACATTGCAT
CACTTACTTTGTGAATTACAATGGCACTCCCTCAAGTAACGATCTATAACGTTGTCGAAC
ATTGTGCATCCGTTA
>GRLGHDE04I81HF
CATAACCGCTGCCAGAAGGAATATTGTTCTCACTTGTGGGCTGGCTACAGTCAATTGTCA
TTTAACCGTCTGGACTCTATCCAGAGGAGATTTATTAGAATTATTGATAATCCTGCCCTC
TTTCTGTACTTAGAGATGTTGCTGCACTCTCTCTCTCTCTCTCTCTCTCTTCTACAGATA
CTTCCATGGACATTGTTACGAATGAGCTGAGGCAGATTGTACTTCGCTCGCTCGTTTATA
CGTGGCGT
>GRLGHDE04I7XHQ
ACTGGTGTTTGGACTACAGAGTCATGAGCAGCTGCGGAAAAACGAGTGCCTCTATAGCAA
ACGTGCGCAGAGGTGGTACAATCTGCGTCAGCTCATCCGAACAACGTCCGTGGAAGTATC
TGTAGAAGAGAGAGAGAGAGAGAGAGAGAGCGCAGCAATATCTCTACGTATAGCGAGAGC
GAGGGAGGCTATATAAACATTTCAATGTCAATTCAAATAAAAGAACATTGCGGAATTATA
TTTAAACGAATAACTTCGCTCGCTCGTTTATACGTGGCGT
>GRLGHDE04H90N8
ACGACACACACACACACACACATTACAGACTCGCTCTCGCTGCTGATCCTGCAGAGTATG
ACACACACACACACACACACACACACACACACACACACACACACAGCTCTACCAGTTGCA
GAGAGACGCCCATCAGTGCACGGTACTTCGCTCGCTTCGTTTATACGTGGCGT
>GRLGHDE04I5CR8
ACTTCACCAACTGCAAGCAATGGTATCACCGCAAAATCTGTGGCAAACCAACGTGAGTTA
CCACAGATATTTTAATATTCAAAATCTGAAATTCTATCTATCTATCTATCTATCTATCTA
TCTATCTATCTATCTATCTATCTATCTATCTATCTATCTATCTATCTATCTATCTATCTA
TCTATCTATCGGACTAGGTACTTCGCTCGTCTCG
>GRLGHDE04IL6BR
AATTCATAACTTACGTGCCATGTTAGGGTACCCCAGGAGAGAGAGAGAGAGAGAGAGAGA
GAGAGAGAGAATAAAAAGAAGTATAGAGAAGAAGAATAGTGATCACTGGCACAGAAGGAG
AAGGACTTCGCTCGCTCGTTTA
>GRLGHDE04IXJGF
AAGACAATGTGCAAGTATAGGAATGATATCCATTGAGAGAGAGAGAGAGAGAGAGAGAGC
ACAGTTTGGTTTTGAAGCAAATGGGGAGTGGTAAATCAAGGCGGAAAGAGGAGGTTACGG
ATGGCTCAGATGAACACTTCGCTCGCTCGTTTATACGTGGCGT
>GRLGHDE04I220Y
AGTTCATGAACTTTGATGTTAGCGTGGCGCTGTTTGGACTACATATTCATGACCAGCAAA
CGTGCGCAGAGGTGGTACAATCTGCGTCAGTTCATCCGAACAAAGTCCGTGGAAGTATAT
GTAGAGAGAGAGAGAGAGAGAGAGAGAGAGAATGTACGAAGAACGCATACTTCGCTCGCT
CGTTTATACGTGGCGT
>GRLGHDE04H52GQ
ATGCGGAGAGAAGTCTGTCGCACACCTTTAATGCTCAAAACTCGAAAGCAGAAAATAATA
TGTGTGAGAGAGAGAGAGAGAGAGAGAGAGAGTGGTGCAACATCTCTACGCATGGCCAGC
GATGGGAGACTTCGCTCGACTTCGCTCGCTCGTTTATACGTGGCGT
>GRLGHDE04IGC44
TTAGGCATAGGACCGAAGGCGCTAAAGTGCATAGAGCACACAGTTAAATTTGGTCCCCTT
CTTACCAAATCTATGGGGTGAAGTTTCAAAAGAATGCGTGTGTGTGTGTGTGTGTGTGTG
TGTGTGTGTTCGTGTTCGTGGTGTGAGAAAGAGTGAGTGAACTTAATTTGAGCTTATTAA
GAAAAACGGGTTGTAGTTGTAAGTATGGATAGGTACTTCGCTCGCT
>GRLGHDE04JO31K
ACAATCTGCCACAGCTCATTGAACAAATGTCCATGGAAGTATCTGTAGAAGAGAGAGAGA
GAGAGAGAGAGAGAGAGAGAGAGTGCAGACAACATCTCTAACGTAAAGACGAGAGGGAGG
GAGACTATTAGTGGA
>GRLGHDE04JH83E
GTCATGTTTTGAGATACTGAAGGGATTATACGTTTGCGTGCGCGTGCGTGCGTATGTGTA
TGTGTGTACGTGTGTGTGTGTGTGTGTGTGTGTGTGTGTAGTAAACAGTCAGCAGAGGAG
GGCATAAAGACAGTCCATAACCTG
>GRLGHDE04H2187
ACAATGCACATGATGCCTCCCCTTTTTATTATAGCCTGAAAAGAATAGTCCTAAGGTGAA
TGCCATTGAGAAGGTATTAAAAGATTGGATCTGAAAAAGATATTAAATAATTGATCGAAT
GTAATGAAGGTCTCTGTTTTTAAATAATTGAGAGAAAATGCTTTTGTCTGTCTGTTTGTC
TGTCTGCGTTTGTGTGTGTGTGTGTGTGTGTGTGTTTGTGTGTCACTCTATAACTGCCGA
ACGCTTTAATCGGAATAACTTCGCTCGCTCGTTTATACGTGGCGT
>GRLGHDE04ITZFU
GTGGATCCTGTTGCTCTCTGGTTGCACGTGCTTTGGCTCTTTTTTGGTGGTGGATCCATT
GCTCCCTGCATGGTTGCAAGTGATTTTGTTTACTTACTTACTTACTTACTTACTTACTTA
CTTGGTATACTGTACTTGGTGAAGTTTGGGATAGAAACGCGGTCTCCATCAATGGTCGAG
AAAATAGCCCAATTTTATATGCAATAAAACTATTTTTTTATTTTATTTATTTGCCCATGT
TATTTATATAATTTTTCTTAATTATTTTTAGTCTAATTTTAGGTCCTGTATGATTCCACT
TCGCTCGCTCGTTTATACG
>GRLGHDE04IUEEP
ACCCATATTCGATTGATGTTATTACAATAAAGAAATTCCTTCAGTCAGTATTATTTTATT
AAAGTTTCTTGTTTGAAAATCTACTTTCCCTTCGTCCTTCATTCGTTCATTCATTCATTC
ATTCATTCATTCATTCATTCATTCATTTATTAGATATCTTGTTGCTACATGATAGAGTAC
TTTCGCTCGCTCGTTTATACGTGGCGT
>GRLGHDE04JXAG4
ACCTAGTCGACCATACCATAGGCTACTACGTCATAATTGATTGAACATAGTGAGGTCAGT
GTTTGTTGAGAACTTGAGATACTGGAGGAATTAGATTTACTCTGTGTCTGTCTGTCTGTC
TGCCTGCCTGTCTGTCTGTCTGTCTGTCTGTCTGTCTGTCTGTCTGCCTGTCTGTCTCTC
TCACTCCGTTATGAGTGTAATTTACTTAGAAAGGAGTGTAATTCTCCGTAAGGAGTGTAA
TTTGACAGTAGATTTCTTTTAAGGTCTCCTGGTAGATTGCATTTAGGAAGTTGCGCCCCT
ACGGATCCTAGCTGTCCCGGAACTACTTCGCTCGCTCG
>GRLGHDE04JO0V9
ACTCCTAGCAAATAAGAACGTAATCAATGAAGGTCATAAAATGGAAATGGAGTATCAATT
TGGGGGGAAGAGGGAACAAAGAGAATGTTTTGACACCAGAAGTTGACTTGAAATAGCGTG
AGTAGACAGACAGACAGACAGACAGACAGACAGACAGACAGACAGACAGACAGACTGACA
GACTGACAGACTGACAGACTGACAGACTGACTGACAGACTGACAGACTTCGCTCGCTCGT
TTATACGTGGCGT
>GRLGHDE04JVYJZ
ACTATCGTGCCACTTTCCTACTAATACTTCTTTAACTTTCTTACTTTGTCCTACCATCTC
TCTACTCTCACCCACCTTAACTCTATGTTGTTGTTGTTGTTGTTGTTGTTGTTGTTGTTG
TTGTTGTAGCTTGATGCCGATCAAGTGGACCCTGAGGTTCAGACTATCTCGACCGTGGGG
TTGGTTCCGATTCACAACCCGGTTTGAAAAATTTACGTTGTTCACTTCGCTCGCTCGTTT
ATACGTGGCGT
>GRLGHDE04JYXPD
CTTTCGCTATTTGCGGTTTGGAAAAGGGCGAAAAAGAGAGTTGGGTCAAAATGGGAGGAA
ATGATCTCTGGCTGAGAGAGAGAGAGAGAGAGAGAGAGAGAGAGAGAGAGATAAGTTGAA
CTTTGTTGATTAGAAAAAAGGTAGTACTGAGTTATCGAAGGTTATAGTAACTTCGCTCGC
TCGTTTATACGTGGCGT
>GRLGHDE04JY8HY
ACCCATTGCAATTCGCACAGAGCAAGGGTGGGTACCATCAAATAATAACAACGCAGTCAG
CACACACGTGAATTGCTCCACCGATGCCAAACTATAACAGCACTCAAGAAAGGCAAAACG
AGACTGACAACCAGAGAGTGAGAGGCTCTGTCTCTCAGACTCAGAGACTGACAAGATCAG
CTCTAGAGACGGAGGAAGGTAAAAAGAGnGAGAGGGAGAGAGAGAGAGAGAGAGAGAGAG
AATCAGCGTTAGCGTGCTACCTGGATCGGATTCAGATATTGTCGCGAGGAGAAGAATAAG
AAAACTTCGCTCGCTCGTTTATACGTGG
>GRLGHDE04IPJRJ
ATTTCCTATATGAAGTGGAGCATGGCTATAGCCCTAACAAGCCCACACAAAGTATTGTAT
CATTTTAAAATTGGCCTAGGCCGTATGTTAAGTTTCGAGTTCAACACACACACACACACA
CTCACTCACTCACTCACTCACTCACTCACTCACTCACTCACTCACTCACTTACTTACTTA
CTTACTTAGTTACTCGCTCACTTACTCACTCACCCACTTACTCAACTTCGCTCGCTCGTT
TATACGTGGCGT
>GRLGHDE04IBENS
ACGTATTATTATTATTATTACACGCAGTTTATGGCAAGTGTAAACTTTATTGCTGCATGG
AAAAACGTTACAAATTGCAATAGTACATATGTATTATGATACCTTACTCGGAGTCATGTG
CATAATTTATGCCGTTTATTTTTTAATTCGATCTTACTATGATTTAATTAAAGTATTTAT
TGAGTGGGTCCTTCTTCTTCTTCTTCTTCTTCTTCTTCTTCCATCACCACTACCGCCACC
GCCACTACCACCACCACTACAACCGCCACCATCGCCACTGCCACTACCACTTCGCTCGCT
CGTTTATACGTGGCGT
>GRLGHDE04IAG3B
AGTTCCGGGACAGCTAGGATCCGTAGGGGCGCAACTTCCTAAATGCAATCTACCAGGAGA
CCTTAAAAGAAATCTACTGTCAAATTACACTCCTTACGGAGAATTACACTCCTTTCTAAG
TAAATTACACTCATAACGGAGTGAGAGAGACAGACAGGCAGACAGACAGACAGACAGACA
GACAGACAGACAGACAGACAGACAGACAGGAGACGATGCAGTGGGGGAAAACAAGGGAAA
GAGAAGGGAAGAAAACAAAGAATTAATATGCAAGTCTCGTATAGTACTTCGCTCGCTCGT
TTATACGTGGCGT
>GRLGHDE04JJ5ZY
ACGCATAGCAAATAAGAACGTAATCACTGAAGGTCATAAAATGGAAATGGGGTATCAATT
TGGGGGGAAGAGGGAACAAAGAGAATGTTTTGACACCAGAAGTTGACTTGAAATAGCGTG
AGTAGACAGACAGACAGACAGACAGACAGACAGACAGACAGACAGACAGACAGACGCTTT
AGTTAGAACTGGAATAAAGTAATTTAAATTTGTAATTTGCTAGAAAAGATCGGATTCTTA
AACTTTATAATCATTGAATCATGAGAATTACTTCGCTCGCTCGTTTATACGTGGCGT
>GRLGHDE04IBFUH
ACCTTGGAACTGTATAGCTGTATAACTGTTTCCCTATCAAAAGGCCATCTTGAACGCAAC
GCTTAATAGTCAATGAAAAGCACTAAGTTAGTTTAAACGTTATAGGACAGAGAGAGAGAG
AGAGAGAGAGAGAGAGAGAGAGAGAGTACTTCGCTCGCCATCTATTTTATTACACTATTT
TCTTTAGTTTCTACGTTATAATTACTTAAATTAATTGACTGCTCGCTCGACTTCGCTCGC
T
>GRLGHDE04ITU6G
ACCTCCCTGGTCGGCCCCTACGTATGACCTACTACCTACCTAACATGAATGTTAAATAAT
TTCCTCATCCCCTTTATATATGGATTTTTCGTGGTATTTCAAGAAATATCAAACTGAGCT
GAACAACTACTGGCTTCGTACGTCAACCGCAGTTCTTTACTCACTCACTCACTCACTTAC
TCACTCGCTCGCTCACTCACTCACGCTCTCGCTCACTCACTCACTCACTCACTCACTCAC
TCACTCACTCACTTGCTCACTCGCTCACTAGCTCACTCATTAACATACACGCATATACAC
ATACGCACACATATACACATACACATATAGGTACATGCACATACATATAGCAGATAGAAG
TTTAGGGAGCTGACGACGAATAACTTCGCTCGCTCGTTATACGTGGCGTGGTCGGCGTCT
T
>GRLGHDE04JHAO8
ACCAGGCGCAGAGTGATCTTGCTGTTGAATGCGACTGTTGCACACACACACACACACACA
CACACGTGGGGTGTTGGGCGATGAACGAAGTTTTAATTGTAATTGCTATAGTGTCAGATA
AAGCATGATTGATTAACCATCAGCTAACAATGTTTACACTAGGAATTACTTCGCTCGCTC
G
>GRLGHDE04H5VKQ
GACTGACTGACTGACTGACTGACTGACTGACTGACTGACTGACTGACTGACTGACTGACT
GACTGACTGACTGACTGACTGACTGACTGACTGACTGACTTCGCTCGCTCACTCACTCAC
TCACTCACTCACTCACTCACTCACTTACTACCATCAAAGCTCTAGGTACTTCGCTCGCTC
GTTTAN
>GRLGHDE04IBW92
ACCTCGAGTAAACGTGCGCAGAGGTGGTACAATCTGCCTCAGCTCATTCGAACAATGTCC
ATGGAAATATCTGTAGAAGAGAGAGAGAGAGAGAGAGAGAGAGAGTGCAGACAAATCTCT
ACGTACAGATAGAGGAGGGAGGCTATCAGTGGAGGCGAGGTATTATACAATAAGTCTAAT
AAATCTCCTCT
>GRLGHDE04IS1N5
GATTCTTCGTCAACACAGGCTCCGTTTTTTTTATTTTCATTGGTTTACTCAGAGAGAGAG
AGAGAGAGAGAGAGAAAGAGAAGAGAAAGAGAGGGACGAAGAGGATATGGAGAGGGAGAG
GGAGGGAGAGGGAGGGCGATAAGGAGGGAGAAAGAGGGAGGGTTGCT
>GRLGHDE04ISCB7
ACCACTGCAAGCTATCTGTCTGTCTGTCTGTCTTTCTATATGTCTGTCTGTCTGTCTATC
TATCTATCTATCTATCTATCTGTGTGTCTGTTTTTCGATATGTCTGTCTGTCTGTCTGTC
TGTCTGTCTGTCTGTCTGTCTGTCTGTCTCTCTCTTTCATATATCATAAGTTGAATGGAA
TAAAGTAATTTAAATTTGTAATTTGCTAGAAAAGATCGGATTCTTAAACTTTATAATCAT
TGAATCATGAGAATTACTTCGCTCGCTCGTTTATACGTGGCGT
>GRLGHDE04IX4GM
ACGCCAGGCATTCGGTCTAATATATTTTCAGCTTTTTACCTCCAGCACTAATTTTTGACT
CCAAGCGAGGGAGATGTGTTAGATCAGTTGTTGTTGTTGTTGTTGTTGTTGTTGTTGTTG
AAGTTGCCCTCAGTTGCTTGATGCCGATCAAGTGGACCCTGAGGGTTCAGTCCATCTCGC
TCGACTTCGCTCGCTCGTTTATACGTGGCGT
>GRLGHDE04H46TL
GGATAAAAATTTGTTAGCCTAGGTTTACCCATTTCGGGGCTAGTTTAAACCCTTTACCTT
TGAGAGATTGCTACTGAAAAACACCAGTGCGCGTGAACGGAGTAATCAATCTTATACAAA
TTTAAAGTAATTCAAATGAAGCGATCAACAGTTATCGAGTGACATACACACACACACACG
CACGTACGCACATACACACATACAGAGAGAGAGACAGAGACAGACAGAGACAGAGAGAGA
CAGACAGACAGACAGACAGACAGACAGACAGACAGACTTCGCCTCGCTCGTTTATACGTG
GCG
>GRLGHDE04JHJ2S
ACCAGCCGCTAATTATTGGTTCGAAGAGCTAATTTTCCTAGAGAGTGAAACATAATTTTC
CTAGAGAGTGAAACATAAACAAGCAACAACACGTTAAATTCCAGCTTCAGGAAGGCAACG
CATGCTGCGCAATGTAACCATAAACAAAGAGAGAAAGGGCGTGGTCTTCACGTGAGTTTA
TTCATGGCAGAAGGAATATAACGCAGGATTCTAAAAATAGTTCCGAGGAGTAGGTGAGAA
CAATAGAGAGAGAGAGAGAGAGAGAGAGATTGTTTCGTCGTATGCACGGATACAGTTGGA
ACATTCGCTGTTCCCAAGCTATAGTGAAAGACTTCGCTCGCTCGACTTCGCTCGCTCCGA
CTTCGCTCGCTCGTTTATACGTGGCGT
>GRLGHDE04JOE7A
AGTTCCGGGACAGCTAGGATCCGTAGGGGCGCAACTTCCTAAATGCAATCTACCAGGAGA
CCTTAAAAGAAATCTACTGTCAAATTACACTCCTTACGGAGAATTACACTCCTTTCTAAG
TAAATTACACTCATAACGGAGTGAGAGAGACAGACAGGCAGACAGACAGACAGACAGACA
GACAGACAGACAGACAGACATGACGACAGACAGACAGACAGACAGACATAACAACAGACA
CACATAATGACAGACAGATTGATCTGACAGACAGAAAGTAATTGTATTAATCAATGTGTG
TGCGATCCACAAGTAGAAACAGGAAAGTACTTACGCTCGCTCGTTATACGTGG
>GRLGHDE04IO0DS
GGGGTTGCTGGCAGACTTTCTGACTGTGACTACTGGAGAGATGACAAGATCTGTTTGGGT
CAACCCTGTCCAGTATAAACTATAGCAAGTTTAACAACAACAACAACAACAACAACAACA
ACAAGTCCACTGAACCGGTAGTTACGTTTGTCTGTGTTGGGTTTCGTGCAGCGGTGTTGC
CGGTGTTAGGGTGTTGTGAACGCGATCTGTAGTGCCTTGGTACTTCGCTCGCTCGTTTAT
ACGTGG
>GRLGHDE04ISZOD
TATTCATTAAAGTAATATGTTGTTAATGACTCTTTTCAATTAGTCAATTGCGATCCCTTG
TTGATAATTTTCTACTAATACAGTCCCGATAATGCAGTTGAAGTAAAGAAAATAGTTTAC
CTTTTAAAGCTTTAGTCATTAGTGAGTGAGTATAGTGAGTGAGTGAGTGAGTGAGTGAGT
GAGTGAGTGAGAGAGTGAGAACGTTAGTGAATGAGTGAGTGAGTAAGTGAGTGACTGAGT
GAGAGAGAGAGTGAGAGAGTGAGATATAGAGAGTGAGTGAGTGAGGGAGTGAGTGAGAGA
GAGTGAGATATAGAGAGAGTGAGAGAGAGAGAGAGAGACGGACAGACAGACGAGAAGTAG
AGAGAGAGAG
>GRLGHDE04IH3AD
ATTTCTTTAATGGAGCGTTTAATGACGGCAGCAGCAGCGAATTTATTGCAAATTGATTGC
AACCTTGAATGGTGAATCAGAGCAACCGTCTGATAGACAGAGTATAAATTGATAATGCAT
CATTGGAGATCGCTCTACGATTAGAGAGGAGAGAGAGAGAGAGAGAGAGAGAGAGATAGA
GAGAGAAAGGTGTGGAGAGTTGAATTATAAATTAATAAAAGTACGTTAGCAGGCAGTTAT
TGCAGGCATTGACGGCTTCGTGTGCCATATCCAGACGTTATTGCTTCTCTATGGCTGTCG
TGATGCAAGGAAGCCTTCTACATTGGAGATGTACTTCGCTCGCTTCG
>GRLGHDE04ITVDQ
ACTTTGGACCCCCTCGTAATTCCATAGTGCAGAATGCAGGGCGGCGAAAAGAAATTTTAT
AGGTGGAAGTTCACGAGTCTAGAAAGATCCCAAAGTTTAAAAAATACCTAAATGTGATAC
TCACTCAATCACTCACTCACTCAATCACTCACTCACTCACTCACTCACTCACTCACTCAC
TCATTGATCATCAAAACCTCTAGGGCACTTCCAGGGATGATAGAATGATGAAATTTAGCA
CATAGGTTGCGTTTAGCATACAATCAAAGGGGAAAATCTCAAAATCGTGAATTTCCCTCT
AGGAACATGTAAAATGGGGGTGGAGAATAAATAATACCCGGAAGCTTCTAGGGTACTTCT
TGGGTACTTCGCTCGCTCGTTTATACGTGGCGT
>GRLGHDE04IEWF1
ACTACAGTTCAAAGACAAATTACCCGTTGGTATGTTCTCTTGTCTTGTCTACTTATTTAA
TTGTCCTAAATGCAATTTATCACATAGATAGATAGATAGATAGATAGATAGATAGATAGA
TAGATAGATAGATAGATAGATAGATAGATAGATAGATAGATTTAAATGGGTCTTTCTTCT
GCTGTCGGAAAAGATACAGTATAGGCATA
>GRLGHDE04JKM53
CTTTCGTCACAGTTTGCTAACTCAGTGTTTTACATTTGTTCTTTGGTGGAGGCTTATAGG
CCTATGCCTGTTTCGTTCATTTGGATGCAGCTTTACATACTAGCATGTAGCTAGTTACAA
ATCAATAGCATTGCTATAGTTTTTGTTTTGCAACGATTAAATCTGGGTTCGAAACTCGGC
GTACTTTTGACCCCCTTGTAATTTTCTATCTATTTTGGTTTTCGAGATAGGCGATTTAAA
AATTGCCTAACTTTTAGGCTCACTCACTCACTCACTCACTCACTCACTCACTCACTCACT
CACTCACTCACTCACTCACTCACTCACTCACTCACTCACTCACTCACTCACTCACTCACT
CACTCACTCACTCACTCACTCACTCACTCGCTCACTCACTCAACTTCGCTCGCTCGTTAT
ACGTGGCGT
>GRLGHDE04IZB0O
ACAATCTGAGTCAGCTCATCGGAACAACGTCCGTGGAAGTATCTGTAGAAGAGAGAGAGA
GAAAGAGAGAAAGAGAGAGAGAGAGAGAGAGAGAGAGAGTGCAGCAACATCTCTACGTAT
AGCGAGAGGAGGGAA
>GRLGHDE04JXAQ0
GTATGCAAATCACCTGAGTTTCTAATTATCTTCCCCTGTTTTCCAAATCTTTTTATTATT
GGTTTTTCCTATAACCTTTTTATCCCAGATTTATGGAAGCGCCGACATAAACATTCTGCG
TTTAGTTTCTAAAACACCTTTCGATGCTCAATTTAAGTAAATAGATTAGGAACCAACAAT
TTTAACTTGTGGAAATAGAGAGAGAGAGAGAGAGAGAGAGAGAGAGTGTGTGTGCGTGCG
TGTGTGTGTGTGTGTTCTAGTGCGGAGTCTACTTAACCAAATTAGTATA
>GRLGHDE04IRK02
ACTACAGTACAAAGACAAACTGCCCGTTGGTATGTTCTCTTGTCTTGACTACTTATTTAA
TTGTCCTAAATGCAATTTATCACATAGATAGATAGATAGATAGATAGATAGATAGATAGA
TAGATAGATAGATAGATAGATAGATAGATAGATAGATAGAAAGATTAGATTTTTTTTTTT
TTAGTGTAATAGTCAGCAGAGAGGGAATAAAGACAGCCCATAATACTGCTAAGGACCTGC
TGACTAGCTATGATTGAGAAAGAAGGAATAGAT
>GRLGHDE04H2NAD
TATTCCCTTCACGTCTCTCTGTCAAATGGAGTGTTGCTCTCCTCAGCCACAATTTAGAAT
TCAAATAAAAGGATGCGAGTAAAGAGGTAATGGCACTACTGATTGGCTTCCCCCCCCACA
CACTCGAAGGGAGAGAGAGAGAGAGAGAGAGAGAGAAAGAGCGATATTGTGTATAGGATG
AAGAAATGAAGACAGGACGGGGGACAGAATAGAAGCTTC
>GRLGHDE04ILM60
CCTTCATCCGTTGCCGCCACCGCTCGTTCTGATAGTACTACCGAAAGCTCCACAACAACA
ACAACAACAACAACAACAACAACAACAACAGCAACAACAGTGACGACGACTACCGCTAGT
ACTTCGCTCGCTCGTTTATACGTGGCGT
>GRLGHDE04H7JEQ
ACTAAGAGTCAAAAAAGAAAGAAAAAATCTTTTCATCGGCATAAATTACGAGAAGAAAAG
AATTAAAACAACAACAACAACAACAACAACAACAACAACAACAACAACAACAACAACAAC
AACAACAACAACAACAGTGGATGACTTTCAAGTTGCAGTATTTTTTTTAGTAAACAAAAC
TTTTAGAAGCTTTCTAACTCGCAACTAAAATCGTTTCTAAGGACGCTCGCTGCCT
>GRLGHDE04JZFY0
GATTGATAGTGCACGATGAAATAAAGAGAGTGGGAGACAAGAAAGAGAGAGATGAAATAA
AAGAGAGAGAGAGAGAGAGAGAGAGAGAGAGAGAGCGAGAGAGGTAGAAAGGAAGGGACG
TATACATACGAAG
>GRLGHDE04IHGQD
AGAAAACTTCACAAAGACCTTACGGTCCATTCGAGGTGTCGTGACTGGGAATTAGGCAGG
AAGAGGAGATTGTAGAATAAAGGGAGAGTGAAAGAGAGAGTTAGAAAGGAAGGTGGATTG
AGAGGAAGGGGAGGTAAAAAGAGAGCGTGAGAGAGAAATGGAAAGGAGGTGGAGGTGAGG
AAAGATGAAACAGAGAGAGAGAGAGAGAGAGAGAGAGCAGCAACATCTCTACGTACAACG
AGAGGAGGGAGGCT
>GRLGHDE04JVO8D
TATTCACTGTTATATATAGACTTGTATAGTTTGGCATGTTGATACCAACACAAACACTGG
ATGTCTGGCCTGAAATTACATTATACAGTATACTGAAGCATGTTATATAAGGCGACAGAC
AGACAGACAGATAGATAGATAGATAGATAGATAGATAGATAGATAGATAGATAGATAGAT
AGATAGACTAAGTTTCCTAACACTTTCGTAACAATTAAAGTGAAGTCACGGCAAGGTACT
TCGCTCGCTCGTTTATACGTGGCGT
>GRLGHDE04JWN9A
AGTTCCAGGGCAGCTAGGATCCGTAGGGGCGCAACTCCCTAAATGCAATCTACCAGGAGA
CCTCAAATGAAATCTCCTGTCAAATTTACACTCCTTTACGGAGAGAGAGAGAGAGAGAGA
GAGAGAGAGAGAGAGAGAGTACGTCGCACGACCAACTACTTCCTTACCGTTAACGTACGA
CGGACGGAAGGGAGGGGAAGGGTACGTACCTTACTACGTAGGGTAGGGACGGGACGTAAG
GTTAATTTACGTAA
>GRLGHDE04IS1VW
AGTTCAATCACAAATAGCAATAAGAAGTTTAATGGAGAAATATTGTAATCCTTTGAAGGA
AAAGAAATTAAACAAGGGTTCGGGCCCCGAGGCAACCCACTGACGGACAGAAGACAAATT
GTGCAATATAAGACAGGGGGTGAGAGAGCTTTCTATAAACTGTGAGTGAGTGAGTGAGTG
AGTGAGTGAGTGAGTGAGACAATCTACAATTTTTTCATTCATCCTAAAACAATGGAAAGA
AAAGTTAAATACGTACCTCGCTACATCAGCAACGAGGTAATAGGAGATCATACCCAAATA
CAAAATATAATCCAGCTGGAAGGACTTCGCTCG
>GRLGHDE04I58H7
CTTCGTAACTCCGTATTGCAGATTTCAGGGCGATTATAATTTTTTTACAGATAAAGGTTC
ACGAGTCTAGAAAGAACCCAAAGTTCCAAATTTCTATCTCTTTTGGTTTTAAAGATAGGC
AAATTGAAAATTACCTAAATGTGAGACTGACTGACTGACTGACTGACTGACTCACTCACT
CACTCACTCACTCACTCACTCACTCACTCACTCACACACACACACACAACACACACACAC
TAAAAGAGAAGATTGGCAATATTCATAGACCAAATAGAAGACCCCTCAATGTACATGCTA
CAACAGCTATGGACCAGATGTAAATTATTAT
>GRLGHDE04ILHSS
TTTCCACAAGGAAGCATTGTTAGTGCCAATATATTTATAGTTAAAATAAATAGAATTGTG
AAAAACTTACCTACTGGGGTAGTAGCCAAGTTTTATATTGATGACTTAGCATTATCATTT
ACTGCAGCATATTTACCAGCACTTCAACAACAACTGCAAGTGACAGACAGACAGACAGAC
TGACTGACTGACAGACAGACAGACAGACAGACAGACAGACAGACAGAGAGAGAGAGAGAC
GAGGCAAGACAGAGACTACGTTACTCGCT
>GRLGHDE04JWQ2L
ACTCCAGTACAAGGACAAGTTGCCTTGTGGTATGTCCTCTCGTCTTGTTTATTTATTTAA
TTATCCTAAATGCAATTCACTCGATCCCACTCTTCCTTTCTCTCTCTCTCTGTCTGTCTC
TGTCTGTCTGTCTGTCTGTCTGTCTGTCTGTCTGTCTGTCTGTCTGTCTGTCTCTCTCTC
ATTTATTTTATCTTCTTTCGCGAATAGAATTTTACGTACAAATCGGTGCAACCAATAAAT
AGATAAAATAAAATATTCTTGCCGAAAGACCCCAACACACTTTTCCTATCTTGGCCACAT
TGGACCAAATGCAGTTCAGCCACACGATTAGGTGAAGCCTTTCATGACTGTAACTTCCGT
TACACGATGGTCGTACTTCGTCTCGTCTCGTTTATACGTGGTCGT
>GRLGHDE04H8101
ACGTTTGACCCCCTAGTAACTCTGTACAGGAGAATGCAGTATAGTTAAAAAAATTTAGTC
TTGAAAGACTATCTTTTGGTTTTAGTGATAGGCAAACTGAAATATGCCTAAATGTGAAAC
TGACTGCTCACTCACTCACTCGCTCACTCGCTCACTCGCTCACTCACTCACTCACTCACT
CACTCACTCACTCACTCAGTCAGTCACACATATAAACACACAATTACTATAGCAAATAAG
AAGTTAATTGAATTCAAGAGCATTAAATATATACGTCAATTAAAAGAACATTGATGTTGT
CAATATAGGATATATTTTAAACACTTTACATCGTTACTCATACGTGTACTTCGCTCGCTC
GTTTATACGT
>GRLGHDE04I0XNY
ACATATTCAGTCATGAAACGTGTATATTATTCACAGTATGAATACAAGATACACACTGGC
CAACATGTAATACATAGAGTCAGTCTCTCTGAGTTATATTCTCACCGTCAGATTAGCAGC
ACACACACACACACACACACACACACACACATAACTAGATATGCACTCACACTTCCAAAC
CTCTTGACTTCGCTCGCTCGTTTATACGTGGCGT
>GRLGHDE04I3Q84
CAAATTCAAACGAACAAACGTAAGAAGAAGATTCAAAAGGCAAGGAAGATCCTTCGTCGT
GTATATAGAGAGAGAGAGAGTGAGAGAGAGAGAGAGAGAGAGAGAGAGAGAGAGAGAGAG
AGAGAGAGAGACGACGTACGTACGTACGTTACGAAGGTAAGGTAAGGTCGTTACGACGTA
AC
>GRLGHDE04I2FDX
CGAGCGAGCGAAGTATTTCTATTTTATTCTCTCTCGAATAGTAATAAATCGTTATGAATA
TTAATTCAAATCATTAACTAATGATTAATTGTAATTTAATTAAGAGTAATTACATATAAT
AAACAATAAAATATTGGAGGCTTCCCGATAAACGTTCCACTAATGCAAGTTTTGTGGCAC
TCGGCAAGGCGGCCATTTTGAATTTTTTTATTTAGAGTTTTCCAGCGCAGGTTTAATATG
GATTTCTAAGCTCTCTCTCTCTCTCTCTCTCTCTAnCCTATTTCTCAGCTTCCTCTCTCC
CGTAC
>GRLGHDE04JCZW7
ACGTAGTAGTCGTTAATTGGTCGAGATTATTGTTTATGTAGCACCCACGAGATGCTTTAA
GGAATGTAGGGAAAAATAAGCAATTCTTACAGAAAAATAATAATGCTATGAAGAGGAAGG
AGAGAGAGAGAGAGAGAGAGAGAGAGAGAGAGAGAGAGAGAGAGAGAGAGAGAGAGAGAG
AGAGAGAGAGAGAGAGAGAGAGAGACGAGAGAGAGACGAGAGACGAGGAGAGACGTACGA
GTACGAC
>GRLGHDE04JE6LL
ACACCCTATTCTCGAAGCATCTTCGTAACTCCGCAAAATGCAGGTCGGTTAAAAACTTTT
CACAGGTAAAAGTTCACGAGCTTAGGAAGACTTCCGAGTTTCAAATTTCTGTCTCTTTTA
GTTTTCGAGATAGACGAATTCAAAAATGCCTAAATGTGAGACTGACTGACTCACTCACTC
ACTCACTCACTCACTCACTCACTCACTCACTCATCACTCACTTACTTACTTACTTACTTA
CTTACTTACTTACTTCCTTACTAACTCGCATACTCACTTCCTCGCTACTTCGCTCGCTCG
TTTATACGTGGCGT
>GRLGHDE04I5LW1
AATTCTAGCAGGTTTGTTAAGCACGGCCTGGCTTTTCGAAATCCGTGACAGAGAATGTCA
GAGAGAGAGAGAGAGAGAGAGAGAGATACTGTCTTTAGTACTAAAGAAATACGTTCGTGT
GCTCATAGAAAATTACTTTG
>GRLGHDE04JMEOX
ACGTGTGTCTGCGTTCATATGTGCATGCGTGTGTGTGTGTGTGTGTGTGTGTGTGTGTGT
GTGTGTTTCCTTGGCTTAATTGATTCTCGCATTGAGACTCTCTCCAACGAGTGGTAGTCT
CATTTAAGTCTACCACTCGTTGGAGAGAGTCTCAATGCGAGAATCAATTAAGCCAAAGGA
AACACACACACACACACACTCCCGTGCACTTCCCTTTCCTCCTTTCATACCAACAAATTT
ATTTGAAGTCGTACATGAACAACCAAATAACAGTACCAGATCAGAGGGTATATACAACGG
ACTTATACCCTAAACTCCG
>GRLGHDE04H2WKU
ACAGCAGGCCCGGTTCTAGGCACATATAGAAGGGTGGGCTGGCAGATATCCTGGTTGGGC
TTTTTATTTATTTTTGGGGTGACAGATAGATAGATAGATAGATAGATAGATAGATAGATA
GATAGATAGATAGATAGATAGATAGATAGATAGATATGTTGTAATGTAATTATCAAAGTT
ATTATAAAGTGTAATAGTTTCTATGTTTGATGAGTGGATGTGAGAGATGTGTCAGAGAGA
GTGAGTTGTCTGTC
>GRLGHDE04H9DZB
ACTCCAGTACAAGGACAAGTTGCCTTGTGGTATGTCCTCTCGTCTTGTTTATTTATTTAA
TTATCCTAAATGCAATTCACTCGATCCCACTCTTCCTTTCTCTCTCTCTCTGTCTGTCTC
TGTCTGTCTGTCTGTCTGTTTGTCTGTCTGTCTGTCTGTCTGTCTGTCTGTCTGTCTATC
ACCGTTTAATTTTCATTATGGTCTCTTTCCACAGCATTCAGACACCGAAAGCATCTCTGC
GCGTAAAAACAAATTTCATTTAATTCTGCGCAAGGCTATAAAGCCCGGATGAACTCGTAA
ATCTTCACTGATGTTAATAATGGAATTAACTGCAACAT
>GRLGHDE04JEXJM
ACTGTTGTGTGCAGCAGGAGGCAGCAAACCGTAGAGGGACACACCTGTTAGTGTACACCT
CTCATCAAGAGCTGCTTCACTTCTGTTCCTCTATCTATCTATCTATCTATCTATCTATCT
ATCTATCTATCTGTCTGTCTGTCTGTCTGTCTGTTTGTCTGTCTCTATATATAATAATAA
CTCCTATTTTATCTATTACTACTAAATAACACCTCTTTTTAAGCTGGTGTACTTCGCTCG
CTCGTTTATACGTGGCGT
>GRLGHDE04H53NP
ACCTAAACAGAGGACCGGATTTTCACCCTCAAAAGAAAGTCGTCCAGGATTTTCTTGAAG
ACAATTGACAAGAGCAGAAGGTAACGAGAGAGAGAGAGAGAGAGAGAGAGAAAAGAGGGA
GAGTTACAAGGAATAGAAGACTTCACAGAGGGACTTATACCCTAAACTTCGAATTTTACA
AACGTCGAATGACTTCGCTCGCTCGTTTATACGTGG
>GRLGHDE04IJGYG
CAGCTTTCGTACAGTAATACCTTATTAAGATAGGCTTTCTTCAACGAAAGCATGATCTAA
AACTGACCCAATCTTGACCCACGCGATGCATACTGCACACACACACACACACACACACAC
ACACACACACACACACACACACACGTnTACATAACCAAACCAAACGTAAACTTTGTTACG
AC
>GRLGHDE04IGL2Y
ACACACCAAATGACATTTTTAAATTGACAAAGTCCAGTTCCGAAAATATGGAAATTATTT
CCGTTGCAAATGTGAGATTATAGCCTATATAATTACATGCATTGAAGATCGATGAGACCC
AATAACATGGACTGTGGCAACGACCAGACAGACGGGACGGGACGGAACAGACAGACAGAC
AGACAGACAGACAGACAGACTAATAGGTTTATAAATATTTATCACGATGGAATAAAGAAG
CAGAATAGCAATTGCCTCTTAAGAATCATATTTCTAAATAAAAGTTCCAACTTTGGAG
>GRLGHDE04JD1P9
ACTTCATTTTATTTGAAATGCTTTTATCGTCATTACTGCTGGTTATCATTCATTTGAATA
TTACTTCCCGTATAATAGAGTTAATTTATACGCCGTTGGTGTTTGCTGCAACTCATATAT
ATCTCGGTTCATTCATTTAATGTGGGTATTATTGCTAATAAAATATATTAATTGCTCTCT
CCCTGCCACTCTCTCTCTCTCTCTCTCTCTCTGACTCATACTCTCTTTAAACATTTCTTT
AGACTTGTATAGCGGCAGTGCAGTACCGTACTAAAGGCACTTCGCTCGCTCG
>GRLGHDE04H5NDI
CATTCAACGAGATGTAATTTGATCATTTATTACAATCATCCAGTGGCTAATAAACTTAAT
CATACACACACACACACACACACACACACTCTCTCTCTCTCTCTCACTGAAGAGTAGGGA
GATGCTCATACTTCGCTCGCTCGTTTATACGTGGCGT
>GRLGHDE04JQ4FZ
CATTCAACGAGATGTAATTTGATCATTTATTACAATCATCCAGTGGCTAATAAAACTTAA
TCATACACACACACACACACACACACACACACACTAAACATAATAGCATTAACACACCTT
CCATTCATACTTGGATCTAATAGTC
