# Supplementary material for: Microsatellite Development and First Population Size Estimates for the Groundwater Isopod Proasellus walteri
Source: PLoS One. 2013 Sep 27;8(9):e76213. doi: 10.1371/journal.pone.0076213 (PMC3785429; doi:10.1371/journal.pone.0076213)
Supplement: Table S1 — 96 loci selected using the nature, purity and number of repetitions as criteria and tested for the development of microsatellite markers in P . walteri . (XLS) [file pone.0076213.s003.xls]

## Sheet: ESM3.txt
Supporting Table S1
96 loci selected using the nature, purity and number of repetitions as criteria and tested for the development of microsatellite markers in P. walteri
Yes and No indicate positive and negative results respectively. + sign (Amplification section) indicate a poor unclear signal.
								Amplification								Polymorphism		Clear genotyping ( with range size)
Contig / Sequence name	Marker_name	Repeat motif	pair_product_size	Primer name F	Primer sequence F (5' - 3')	Primer name R	Primer sequence R (5' - 3')	Roubion - Soyans	Drome - Livron	Roubion - Sauzet	Ouveze - Vaison	Loue - Belmont	Drome - Les Pres	Summary result		results		Fluro labelled	results
GRLGHDE03GD3DP	µPwalt_Di_1	(AG)14	80	F_µPwalt_Di_1	AACAACGTCCATGGAAGAATCTG	R_µPwalt_Di_1	TTGTACGTAGAGATGTTGCTGC	+	NO	YES	YES	YES	YES	YES		YES		[pet]-AACAACGTCCATGGAAGAATCTG	NO
GRLGHDE04H8685	µPwalt_Di_2	(AG)13	85	F_µPwalt_Di_2	GAACAACGCCAGTGGAAGTATC	R_µPwalt_Di_2	CTGTACGTAGAGATGTTGCTGC	+	+	NO	+	+	+	NO
GRLGHDE04JMEOX	µPwalt_Di_3	(AC)19	85	F_µPwalt_Di_3	TGTCTGCGTTCATATGTGCATG	R_µPwalt_Di_3	GCGAGAATCAATTAAGCCAAGG	NO	NO	YES	YES	YES	NO	YES		NO
GRLGHDE03HIKI2	µPwalt_Di_4	(AG)12	86	F_µPwalt_Di_4	CGAGCTGGCACCTATTCTATCC	R_µPwalt_Di_4	TCGTAACGGGTTGGACAAATAC	NO	NO	YES	+	+	+	NO
GRLGHDE03GTII7	µPwalt_Di_5	(AG)17	87	F_µPwalt_Di_5	TCAGAGACTTCCAATCTTTAGGG	R_µPwalt_Di_5	CTCAGAGGCATCAAGAAGAAGG	NO	NO	+	+	NO	NO	NO
Contig_3533	µPwalt_Di_6	(AG)12	89	F_µPwalt_Di_6	CCTGCCCTCTCTCTGTACTTAG	R_µPwalt_Di_6	TCGAACAATGTCCATGGAAGTATC	YES	YES	YES	YES	YES	YES	YES		YES		[hex]-CCTGCCCTCTCTCTGTACTTAG	NO
GRLGHDE03GCXNT	µPwalt_Di_7	(AG)12	90	F_µPwalt_Di_7	CAGCAGACTCATCCGAACAAC	R_µPwalt_Di_7	GCTGTACGTAGATATGTTGCTGC	YES	+	YES	YES	YES	YES	YES		YES		[ned]-CAGCAGACTCATCCGAACAAC	NO
GRLGHDE04IRAPA	µPwalt_Di_8	(AC)20	90	F_µPwalt_Di_8	ACATAACGGTTTGATTCAGGGC	R_µPwalt_Di_8	GAGCGAGCGAAGTACACAGG	NO	NO	NO	NO	NO	NO	NO
GRLGHDE03GTT7M	µPwalt_Di_9	(AC)16	92	F_µPwalt_Di_9	AACTGCATAGGAATACACGCAC	R_µPwalt_Di_9	AGGTAGCTGTAGATGTTGAGGG	NO	NO	NO	YES	NO	YES	NO
GRLGHDE04H53NP	µPwalt_Di_10	(AG)12	95	F_µPwalt_Di_10	AGACAATTGACAAGAGCAGAAGG	R_µPwalt_Di_10	TCCCTCTGTGAAGTCTTCTATTCC	NO	NO	YES	YES	+	NO	NO
GRLGHDE04H5NDI	µPwalt_Di_11	(AC)13	97	F_µPwalt_Di_11	ACAATCATCCAGTGGCTAATAAAC	R_µPwalt_Di_11	TGAGCATCTCCCTACTCTTCAG	NO	NO	NO	NO	NO	NO	NO
GRLGHDE03GUX83	µPwalt_Di_12	(AG)12	102	F_µPwalt_Di_12	CGGAGTGGTGTGTGAAATCTTC	R_µPwalt_Di_12	TTCCAGGCAGAACGAATTGC	YES	YES	YES	YES	YES	YES	YES		YES		[ned]-CGGAGTGGTGTGTGAAATCTTC	YES (89 - 209)
GRLGHDE04H52GQ	µPwalt_Di_13	(AG)13	103	F_µPwalt_Di_13	AGTCTGTCGCACACCTTTAATG	R_µPwalt_Di_13	CATGCGTAGAGATGTTGCACC	NO	NO	YES	+	NO	+	NO
GRLGHDE03G1YG7	µPwalt_Di_14	(AG)14	105	F_µPwalt_Di_14	TCTACAGAGCTAAACAGTACTTCAC	R_µPwalt_Di_14	GTCACTTTGTTCTGCCTCTTTG	NO	NO	+	+	+	YES	NO
GRLGHDE04JQ4FZ	µPwalt_Di_15	(AC)15	106	F_µPwalt_Di_15	TCATTTATTACAATCATCCAGTGGC	R_µPwalt_Di_15	ATGAATGGAAGGTGTGTTAATGC	NO	NO	+	NO	+	+	NO
GRLGHDE03GODN1	µPwalt_Di_16	(AG)16	106	F_µPwalt_Di_16	AGAAAGAGAGCACCTTGAAGATTC	R_µPwalt_Di_16	CTAAGACCACTACTCTGAGGCG	NO	NO	YES	NO	NO	NO	NO
GRLGHDE03FLI8V	µPwalt_Di_17	(AG)13	107	F_µPwalt_Di_17	ACGGAGGTGGTATAATCTGTCC	R_µPwalt_Di_17	GATAGCCTCCATCCTCTAGCTG	YES	YES	YES	YES	YES	YES	YES		YES		[pet]-ACGGAGGTGGTATAATCTGTCC	NO
Contig_1548	µPwalt_Di_18	(AC)15	107	F_µPwalt_Di_18	CACACAGAAGTTTCCTCAGTGC	R_µPwalt_Di_18	GTAAGAAGCATCAGGAACCGAC	NO	NO	YES	+	+	+	NO
GRLGHDE03GJNG4	µPwalt_Di_19	(AG)12	108	F_µPwalt_Di_19	GCCAAGTCCGTATTTGAAGAGG	R_µPwalt_Di_19	CCCTCGTTGTCAGACTTAACAAC	NO	NO	NO	NO	NO	NO	NO
GRLGHDE04IH0I7	µPwalt_Di_20	(AG)17	108	F_µPwalt_Di_20	AGAAAGAGAGCACCTTGAAGATTC	R_µPwalt_Di_20	CTAAGACCACTACTCTGAGGCG	NO	NO	YES	NO	+	NO	NO
Contig_3184	µPwalt_Di_21	(AG)12	110	F_µPwalt_Di_21	AACGTCGAATACCcACTCAGAG	R_µPwalt_Di_21	TCTCTCTAAGTGGATCGGCAAG	YES	YES	YES	YES	+	YES	YES		YES		[hex]-AACGTCGAATACCcACTCAGAG	YES (99 - 143)
GRLGHDE03G4ONM	µPwalt_Di_22	(AG)12	110	F_µPwalt_Di_22	CGTCAGTTTATTGGATGAAATTTGC	R_µPwalt_Di_22	CTTAATTGCATGGGAGGTGGTC	NO	NO	+	YES	YES	+	NO
GRLGHDE03F3VZA	µPwalt_Di_23	(AG)19	117	F_µPwalt_Di_23	TTAGTGTCGTTCGCAAATTTCG	R_µPwalt_Di_23	TATAAACGAAGCGAGCGAAGTC	NO	NO	NO	NO	NO	+	NO
GRLGHDE04IJGYG	µPwalt_Di_24	(AC)24	120	F_µPwalt_Di_24	AACTGACCCAATCTTGACCCAC	R_µPwalt_Di_24	CGTAACAAAGTTTACGTTTGGTTTG	NO	NO	+	NO	NO	NO	NO
GRLGHDE04JWN9A	µPwalt_Di_25	(AG)19	125	F_µPwalt_Di_25	ATGCAATCTACCAGGAGACCTC	R_µPwalt_Di_25	GTAAGGAAGTAGTTGGTCGTGC	+	+	YES	YES	YES	YES	YES		YES		[6FAM]-ATGCAATCTACCAGGAGACCTC	NO
GRLGHDE04I3Q84	µPwalt_Di_26	(AG)24	126	F_µPwalt_Di_26	GATCCTTCGTCGTGTATATAGAGAG	R_µPwalt_Di_26	TAACGACCTTACCTTACCTTCG	NO	NO	NO	NO	NO	NO	NO
GRLGHDE04H90N8	µPwalt_Di_27	(AC)22	147	F_µPwalt_Di_27	ACACATTACAGACTCGCTCTCG	R_µPwalt_Di_27	ATAAACGAAGCGAGCGAAGTAC	NO	NO	NO	NO	NO	+	NO
GRLGHDE03FWRSD	µPwalt_Di_28	(AC)17	148	F_µPwalt_Di_28	ATACAAATCAGCACCACTCGAG	R_µPwalt_Di_28	ATAAACGAAGCGAGCGAAGTAG	NO	NO	NO	NO	YES	YES	NO
GRLGHDE03FPT5I	µPwalt_Di_29	(AG)13	150	F_µPwalt_Di_29	CGTCCATGGAAGTATGTGTAGAAG	R_µPwalt_Di_29	CGTGCATGCATACTGATCTCTG	NO	NO	+	YES	+	+	NO
GRLGHDE03G13LL	µPwalt_Di_30	(AG)13	159	F_µPwalt_Di_30	GGAGACAATGAAGGTTAAGGTGTC	R_µPwalt_Di_30	ATTACTGTGATGGCCTTAACCC	NO	NO	+	+	+	NO	NO
Contig_54	µPwalt_Di_31	(AG)12	161	F_µPwalt_Di_31	TTCGTTGCAGAGACGATGAATG	R_µPwalt_Di_31	CGTAAGGTCTCTGTGAAGTCTTC	YES	YES	YES	YES	+	YES	YES		YES		[pet]-TTCGTTGCAGAGACGATGAATG	YES (152 - 192)
GRLGHDE04JHAO8	µPwalt_Di_32	(AC)12	165	F_µPwalt_Di_32	TGATCTTGCTGTTGAATGCGAC	R_µPwalt_Di_32	GCGAGCGAAGTAATTCCTAGTG	NO	NO	+	+	+	+	NO
Contig_1629	µPwalt_Di_33	(AG)15	167	F_µPwalt_Di_33	GAACAACGTCCATGGAAATATCTG	R_µPwalt_Di_33	ACGAACACACTATATATGGCgTC	NO	+	YES	+	+	+	NO
Contig_2256	µPwalt_Di_34	(AG)30	168	F_µPwalt_Di_34	AACGCCTTGGGATATGTCAAAC	R_µPwalt_Di_34	CCGACCGACCGTAACGTAAC	NO	NO	YES	NO	YES	YES	YES		NO
GRLGHDE04JF85Q	µPwalt_Di_35	(AG)13	170	F_µPwalt_Di_35	TTGAAAGTTGGCTGGAAGATTG	R_µPwalt_Di_35	TAACGGATGCACAATGTTCGAC	NO	NO	YES	YES	YES	YES	YES		YES		[ned]-TTGAAAGTTGGCTGGAAGATTG	NO
GRLGHDE04JD1P9	µPwalt_Di_36	(AG)12	171	F_µPwalt_Di_36	GTTGGTGTTTGCTGCAACTC	R_µPwalt_Di_36	TACTGCACTGCCGCTATACAAG	YES	YES	+	YES	+	YES	YES		YES		[hex]-GTTGGTGTTTGCTGCAACTC	YES (162 - 182)
GRLGHDE03G0JZR	µPwalt_Di_37	(AG)19	171	F_µPwalt_Di_37	GGCAGTGATGGATTAGCTTTCG	R_µPwalt_Di_37	GTTCAGCCAACGTTACAACATC	NO	NO	+	+	NO	+	NO
GRLGHDE04I220Y	µPwalt_Di_38	(AG)14	174	F_µPwalt_Di_38	TGAACTTTGATGTTAGCGTGGC	R_µPwalt_Di_38	AGCGAGCGAAGTATGCGTTC	+	NO	NO	+	YES	+	NO
GRLGHDE04IBFUH	µPwalt_Di_39	(AG)19	176	F_µPwalt_Di_39	ACGCAACGCTTAATAGTCAATG	R_µPwalt_Di_39	CGAGCGAGCAGTCAATTAATTTAAG	NO	NO	NO	NO	NO	NO	NO
GRLGHDE04JCZW7	µPwalt_Di_40	(AG)42	215	F_µPwalt_Di_40	TTGTTTATGTAGCACCCACGAG	R_µPwalt_Di_40	GTACTCGTACGTCTCTCCTCG	+	+	+	+	+	+	NO
Contig_1591	µPwalt_Di_41	(AC)12	230	F_µPwalt_Di_41	GGTATCTTGGAATGGATGTCGC	R_µPwalt_Di_41	ACAAGGGAAGTATGTGTCaACC	+	+	+	+	+	+	NO
GRLGHDE03GKT4K	µPwalt_Di_42	(AG)15	232	F_µPwalt_Di_42	CTGAACTCTCTGGAAACTGCAC	R_µPwalt_Di_42	CGAGCGAAGTACTCCTGAATTG	YES	YES	+	YES	YES	+	YES		YES		[ned]-CTGAACTCTCTGGAAACTGCAC	NO
GRLGHDE03G73TT	µPwalt_Di_43	(AG)12	238	F_µPwalt_Di_43	GAATAAGAGCCCTGCAAAGACC	R_µPwalt_Di_43	AGACATTGAATGAGTGAGTAGCAAG	+	+	+	+	+	+	NO
GRLGHDE03G4545	µPwalt_Di_44	(AC)12	238	F_µPwalt_Di_44	TGATGCCTGCGTAGTAATCATC	R_µPwalt_Di_44	GTGGGTGTAGAGCAAGTGTTAG	NO	NO	YES	YES	YES	+	YES		YES		[pet]-TGATGCCTGCGTAGTAATCATC	NO
GRLGHDE04IH3AD	µPwalt_Di_45	(AG)13	240	F_µPwalt_Di_45	TGAATGGTGAATCAGAGCAACC	R_µPwalt_Di_45	CATCACGACAGCCATAGAGAAG	NO	NO	NO	NO	NO	NO	NO
GRLGHDE03GYPF3	µPwalt_Di_46	(AG)12	245	F_µPwalt_Di_46	ATGCAATCTACCAGGAGACCTC	R_µPwalt_Di_46	GAGTCATATTCGCTCCAGATGG	YES	YES	+	YES	YES	+	YES		YES		[6FAM]-ATGCAATCTACCAGGAGACCTC	NO
Contig_3328	µPwalt_Di_47	(AG)12	255	F_µPwalt_Di_47	TCAGGTGGCAAAGAAATGGAAG	R_µPwalt_Di_47	ATGTAAACTGAAACGAGCGAGC	NO	NO	+	NO	YES	+	NO
GRLGHDE03GGVA0	µPwalt_Di_48	(AG)12	288	F_µPwalt_Di_48	AGTATGATACAAGCTGCGTTCG	R_µPwalt_Di_48	CGACCGACCGTAACGTTAAAC	NO	NO	NO	+	+	+	NO
GRLGHDE04H5VKQ	µPwalt_Te_1	(ACTC)8	91	F_µPwalt_Te_1	ACTGACTGACTGACTTCGCTC	R_µPwalt_Te_1	GAGCGAAGTACCTAGAGCTTTG	NO	NO	NO	+	YES	+	NO
GRLGHDE04H5VKQ	µPwalt_Te_2	(ACTG)24	91	F_µPwalt_Te_2	ACTGACTGACTGACTTCGCTC	R_µPwalt_Te_2	GAGCGAAGTACCTAGAGCTTTG	NO	NO	YES	+	+	+	NO
GRLGHDE03GD0JK	µPwalt_Te_3	(ATCC)9	106	F_µPwalt_Te_3	TTTCTCAACCCACCCTCCTATC	R_µPwalt_Te_3	AATGGATAGATGGGTGGGTAGG	+	NO	NO	YES	+	+	NO
GRLGHDE04IUEEP	µPwalt_Te_4	(AATG)10	109	F_µPwalt_Te_4	CTTTCCCTTCGTCCTTCATTCG	R_µPwalt_Te_4	GAGCGAGCGAAAGTACTCTATC	NO	YES	YES	YES	NO	NO	YES		NO
GRLGHDE04ILHSS	µPwalt_Te_5	(ACAG)9	140	F_µPwalt_Te_5	ACTGCAGCATATTTACCAGCAC	R_µPwalt_Te_5	CGTAGTCTCTGTCTTGCCTCG	NO	NO	+	NO	+	+	NO
Contig_48	µPwalt_Te_6	(AATC)10	140	F_µPwalt_Te_6	GTTCTTGGTCTGATACGTGACG	R_µPwalt_Te_6	CGAGCGAGCGAAGTAATTGTAG	NO	NO	NO	NO	+	NO	NO
GRLGHDE04JE6LL	µPwalt_Te_7	(AAGT)9	143	F_µPwalt_Te_7	TGCCTAAATGTGAGACTGACTG	R_µPwalt_Te_7	AGTAGCGAGGAAGTGAGTATGC	NO	YES	YES	YES	+	YES	YES		NO
GRLGHDE04JE6LL	µPwalt_Te_8	(ACTC)11	143	F_µPwalt_Te_8	TGCCTAAATGTGAGACTGACTG	R_µPwalt_Te_8	AGTAGCGAGGAAGTGAGTATGC	NO	YES	YES	YES	YES	YES	YES		NO
GRLGHDE04JE6LL	µPwalt_Te_9	(AAGT)9	143	F_µPwalt_Te_9	TGCCTAAATGTGAGACTGACTG	R_µPwalt_Te_9	AGTAGCGAGGAAGTGAGTATGC	NO	YES	YES	YES	YES	YES	YES		NO
GRLGHDE04JE6LL	µPwalt_Te_10	(ACTC)11	143	F_µPwalt_Te_10	TGCCTAAATGTGAGACTGACTG	R_µPwalt_Te_10	AGTAGCGAGGAAGTGAGTATGC	YES	YES	YES	YES	YES	YES	YES		NO
GRLGHDE03FR7GO	µPwalt_Te_11	(AGAT)8	146	F_µPwalt_Te_11	ACACATTGTCTACTGCACATCC	R_µPwalt_Te_11	TTGGTGTTGGGCATATATAGGC	NO	NO	YES	NO	YES	YES	YES		YES		[6FAM]-ACACATTGTCTACTGCACATCC	NO
Contig_3452	µPwalt_Te_12	(AGAT)28	160	F_µPwalt_Te_12	TTGtAGGTTCGAATGAGTGCAC	R_µPwalt_Te_12	GTACTAACGAGACGAGCGAAG	NO	NO	YES	+	+	YES	NO
Contig_2833	µPwalt_Te_13	(AGAT)9	163	F_µPwalt_Te_13	ACAACTCCAGTCAACCTCCTC	R_µPwalt_Te_13	AAGAGGAGGTGCATAGGAAGTG	NO	NO	+	+	+	+	NO
Contig_237	µPwalt_Te_14	(AGAT)13	165	F_µPwalt_Te_14	TGTCACATGAAGCATCTGAAGC	R_µPwalt_Te_14	TCCGTCCTGTCCTTCTGTAATG	NO	NO	NO	NO	NO	NO	NO
Contig_237	µPwalt_Te_15	(AGAT)15	165	F_µPwalt_Te_15	TGTCACATGAAGCATCTGAAGC	R_µPwalt_Te_15	TCCGTCCTGTCCTTCTGTAATG	NO	NO	NO	NO	+	NO	NO
GRLGHDE03GIDUX	µPwalt_Te_16	(AAAG)9	167	F_µPwalt_Te_16	AAATCAGCCTTGGTTCAGTCAC	R_µPwalt_Te_16	CTGTCTTGCATTCCCTTTGACC	NO	NO	+	NO	YES	NO	NO
GRLGHDE04IEWF1	µPwalt_Te_17	(AGAT)19	169	F_µPwalt_Te_17	CCCGTTGGTATGTTCTCTTGTC	R_µPwalt_Te_17	TTTCCGACAGCAGAAGAAAGAC	NO	NO	NO	+	+	NO	NO
Contig_486	µPwalt_Te_18	(AGAT)12	175	F_µPwalt_Te_18	GAAACAAATTGCACTGTGGAGC	R_µPwalt_Te_18	AGTCATTCTTCATTCTGGCATAGC	NO	NO	NO	NO	NO	NO	NO
GRLGHDE04JEXJM	µPwalt_Te_19	(AGAT)10	177	F_µPwalt_Te_19	AAGAGCTGCTTCACTTCTGTTC	R_µPwalt_Te_19	GAGCGAGCGAAGTACACCAG	NO	NO	+	NO	YES	YES	NO
GRLGHDE04JVO8D	µPwalt_Te_20	(AGAT)14	185	F_µPwalt_Te_20	TGGATGTCTGGCCTGAAATTAC	R_µPwalt_Te_20	GAAGTACCTTGCCGTGACTTC	NO	NO	NO	NO	NO	NO	NO
Contig_1025	µPwalt_Te_21	(AGAT)9	187	F_µPwalt_Te_21	GGTTAGCTGCCGATCACAATAC	R_µPwalt_Te_21	GCAGATAGTTATGTAGATAGGGTGG	NO	NO	NO	NO	NO	NO	NO
Contig_175	µPwalt_Te_22	(AGAT)13	205	F_µPwalt_Te_22	ACTTTGCCAGAAGAGTCAATGG	R_µPwalt_Te_22	GGTTGATAGGGTGTTGCTATGC	NO	NO	+	NO	+	+	NO
GRLGHDE04I5CR8	µPwalt_Te_23	(AGAT)23	206	F_µPwalt_Te_23	CAACTGCAAGCAATGGTATCAC	R_µPwalt_Te_23	GAGACGAGCGAAGTACCTAGTC	NO	NO	NO	NO	NO	NO	NO
Contig_2440	µPwalt_Te_24	(AGAT)10	209	F_µPwalt_Te_24	CACTTCCATCCTCAGTCGAATC	R_µPwalt_Te_24	AGTCACTAGTCACCAATGGATG	NO	NO	+	NO	NO	NO	NO
GRLGHDE03GWO6C	µPwalt_Te_25	(AGAT)17	209	F_µPwalt_Te_25	TGCCATAAGAACAGCATTGCAG	R_µPwalt_Te_25	GGAAGTGGACCTGTAGACTTTG	NO	NO	YES	YES	YES	YES	YES		NO
Contig_265	µPwalt_Te_26	(AAGT)9	213	F_µPwalt_Te_26	GAGGAAGTGAGTATGCGAGTTAG	R_µPwalt_Te_26	GGGTTCGCGATTCTAGAAAGAC	NO	NO	NO	+	NO	NO	NO
Contig_2660	µPwalt_Te_27	(AGAT)8	218	F_µPwalt_Te_27	AATTTGTGTCAaTACCCAGCCC	R_µPwalt_Te_27	ATGGAGTGAACGGACAGACAG	NO	NO	YES	YES	YES	+	YES		NO
GRLGHDE04H9DZB	µPwalt_Te_28	(ACAG)8	220	F_µPwalt_Te_28	CTCCAGTACAAGGACAAGTTGC	R_µPwalt_Te_28	CTGAATGCTGTGGAAAGAGACC	NO	NO	YES	YES	+	+	NO
GRLGHDE04H2WKU	µPwalt_Te_29	(AGAT)18	221	F_µPwalt_Te_29	TAGGCACATATAGAAGGGTGGG	R_µPwalt_Te_29	CTCTGACACATCTCTCACATCC	NO	NO	+	YES	+	+	NO
GRLGHDE04IGL2Y	µPwalt_Te_30	(ACAG)8	226	F_µPwalt_Te_30	AAATTGACAAAGTCCAGTTCCG	R_µPwalt_Te_30	ATTCTGCTTCTTTATTCCATCGTG	YES	YES	YES	YES	YES	YES	YES		YES		[hex]-AAATTGACAAAGTCCAGTTCCG	YES (190 - 258)
GRLGHDE04IPJRJ	µPwalt_Te_31	(ACTC)12	226	F_µPwalt_Te_31	CCTATATGAAGTGGAGCATGGC	R_µPwalt_Te_31	CGAAGTTGAGTAAGTGGGTGAG	NO	NO	YES	YES	YES	YES	YES		NO
GRLGHDE03GU3DD	µPwalt_Te_32	(ATCC)13	243	F_µPwalt_Te_32	TGCTGTCCTCTACCCAGTAATG	R_µPwalt_Te_32	CCACATTTACTAGGACCCAACG	+	NO	YES	+	YES	+	NO
GRLGHDE04H46TL	µPwalt_Te_33	(ACAG)9	249	F_µPwalt_Te_33	ACCCTTTACCTTTGAGAGATTGC	R_µPwalt_Te_33	GTATAAACGAGCGAGGCGAAG	NO	NO	YES	+	NO	YES	YES
Contig_3742	µPwalt_Te_34	(AGAT)40	251	F_µPwalt_Te_34	ACAAGGAAGCAAATGACTGTTAG	R_µPwalt_Te_34	AGGTGGTTGCTTGTTTAATTTACC	NO	NO	NO	NO	NO	NO	NO
GRLGHDE03FYSDC	µPwalt_Te_35	(AAGT)9	256	F_µPwalt_Te_35	GAGGAAGTGAGTATGCGAGTTAG	R_µPwalt_Te_35	TCGGCGTACTTTATAACTGCAG	NO	NO	+	+	NO	NO	NO
GRLGHDE03GXJIM	µPwalt_Te_36	(AGAT)21	264	F_µPwalt_Te_36	TGGTTATCTAGACAGCAGACTAATC	R_µPwalt_Te_36	GACATGTCAGAGGCAGTGAAAC	NO	+	+	NO	+	+	NO
GRLGHDE04ISCB7	µPwalt_Te_37	(ACAG)11	267	F_µPwalt_Te_37	ACCACTGCAAGCTATCTGTCTG	R_µPwalt_Te_37	AGCGAGCGAAGTAATTCTCATG	NO	NO	NO	NO	NO	NO	NO
GRLGHDE04IAG3B	µPwalt_Te_38	(ACAG)12	269	F_µPwalt_Te_38	GCGCAACTTCCTAAATGCAATC	R_µPwalt_Te_38	AGCGAGCGAAGTACTATACGAG	YES	NO	YES	NO	+	YES	YES		NO
GRLGHDE04ITU6G	µPwalt_Te_39	(ACTC)9	272	F_µPwalt_Te_39	GAGCTGAACAACTACTGGCTTC	R_µPwalt_Te_39	GAAGTTATTCGTCGTCAGCTCC	YES	YES	YES	NO	YES	YES	YES		YES		[6FAM]-GAGCTGAACAACTACTGGCTTC	YES (218 - 298)
GRLGHDE03GJI9E	µPwalt_Te_40	(ACAG)13	284	F_µPwalt_Te_40	CTCCAGTACAAGGACAAGTTGC	R_µPwalt_Te_40	AGCGAGCGAAGTAATTCTCATG	NO	NO	YES	NO	YES	YES	YES		NO
GRLGHDE03FN8OM	µPwalt_Te_41	(AGAT)9	290	F_µPwalt_Te_41	CAGTTGGTTATCTAGACAGCAGAC	R_µPwalt_Te_41	GTGAGAGGAGAATAATGGATCAAGG	NO	NO	NO	NO	NO	+	NO
GRLGHDE04JXAG4	µPwalt_Te_42	(ACAG)9	295	F_µPwalt_Te_42	CCTAGTCGACCATACCATAGGC	R_µPwalt_Te_42	GCGCAACTTCCTAAATGCAATC	NO	NO	+	NO	NO	YES	NO
GRLGHDE04JOE7A	µPwalt_Te_43	(ACAG)9	295	F_µPwalt_Te_43	GCGCAACTTCCTAAATGCAATC	R_µPwalt_Te_43	CCTGTTTCTACTTGTGGATCGC	NO	NO	NO	NO	YES	YES	NO
GRLGHDE04JWQ2L	µPwalt_Te_44	(ACAG)13	316	F_µPwalt_Te_44	CTCCAGTACAAGGACAAGTTGC	R_µPwalt_Te_44	GAACTGCATTTGGTCCAATGTG	NO	NO	YES	+	YES	YES	YES		YES		[ned]-CTCCAGTACAAGGACAAGTTGC	NO
GRLGHDE04ISZOD	µPwalt_Te_45	(ACTC)8	319	F_µPwalt_Te_45	AGTCAATTGCGATCCCTTGTTG	R_µPwalt_Te_45	CTACTTCTCGTCTGTCTGTCCG	NO	YES	NO	NO	NO	+	NO
GRLGHDE03HC5NB	µPwalt_Te_46	(ACTC)11	333	F_µPwalt_Te_46	ACATTTGTTCTTTGGTGGAGGC	R_µPwalt_Te_46	TGCTAAATTTCATCGTTCTAGCATC	YES	NO	YES	+	YES	YES	YES		YES		[hex]-ACATTTGTTCTTTGGTGGAGGC	YES (300 - 410)
Contig_2860	µPwalt_Te_47	(AGAT)18	370	F_µPwalt_Te_47	GGCCAACTGTCATTTACCAGTC	R_µPwalt_Te_47	CACACTGGACtACAACTTTAGCC	NO	YES	NO	+	NO	NO	NO
GRLGHDE04JKM53	µPwalt_Te_48	(ACTC)32	378	F_µPwalt_Te_48	ACATTTGTTCTTTGGTGGAGGC	R_µPwalt_Te_48	GCGAAGTTGAGTGAGTGAGC	+	NO	YES	+	YES	YES	YES		YES		[hex]-ACATTTGTTCTTTGGTGGAGGC	NO
